# Supplementary material for: In Silico Prediction of Human Leukocytes Antigen (HLA) Class II Binding Hepatitis B Virus (HBV) Peptides in Botswana
Source: Viruses. 2020 Jul 6;12(7):731. doi: 10.3390/v12070731 (PMC7412261; doi:10.3390/v12070731)
Supplement: Supplementary file 1 [file viruses-12-00731-s001.zip]

Archive with 43 entries (34 files):
- Table S1 Supplementary_Main.xlsx
- Table S2 Supplementary_NetMHCIIPan_Results/
- Table S2 Supplementary_NetMHCIIPan_Results/Supplementary_PreS1_Results_NetMHCIIPan.xlsx
- Table S2 Supplementary_NetMHCIIPan_Results/Supplementary_PreS2_Results_NetMHCIIPan.xlsx
- Table S2 Supplementary_NetMHCIIPan_Results/Supplementary_S_Results_NetMHCIIPan.fas.xlsx
- Table S3 Supplementary_10,308[B-I]/
- Table S3 Supplementary_10,308[B-I]/Sgene_ALL.fasta
- Table S3 Supplementary_10,308[B-I]/S_gene[B].fasta
- Table S3 Supplementary_10,308[B-I]/S_gene[C].fas
- Table S3 Supplementary_10,308[B-I]/S_gene[E].fasta
- Table S3 Supplementary_10,308[B-I]/S_gene[F].fasta
- Table S3 Supplementary_10,308[B-I]/S_gene[G].fasta
- Table S3 Supplementary_10,308[B-I]/S_gene[H].fasta
- Table S3 Supplementary_10,308[B-I]/S_gene[I].fasta
- Table S4 Supplementary_7,743[A&D]/
- Table S4 Supplementary_7,743[A&D]/S_gene[A].fas
- Table S4 Supplementary_7,743[A&D]/S_gene[D]_ Selected 4628 out of 4649 .fas
- Table S5 Supplementary_vacc-gen-proteins_/
- Table S5 Supplementary_vacc-gen-proteins_/Supplementary_vacc-gen-proteins.txt
- __MACOSX/
- __MACOSX/._Supplementary_10,308[B-I]
- __MACOSX/._Supplementary_7,743[A&D]
- __MACOSX/._Supplementary_Main.xlsx
- __MACOSX/._Supplementary_NetMHCIIPan_Results
- __MACOSX/._Supplementary_vacc-gen-proteins_
- __MACOSX/Supplementary_10,308[B-I]/
- __MACOSX/Supplementary_10,308[B-I]/._Sgene_ALL.fasta
- __MACOSX/Supplementary_10,308[B-I]/._S_gene[B].fasta
- __MACOSX/Supplementary_10,308[B-I]/._S_gene[C].fas
- __MACOSX/Supplementary_10,308[B-I]/._S_gene[E].fasta
- __MACOSX/Supplementary_10,308[B-I]/._S_gene[F].fasta
- __MACOSX/Supplementary_10,308[B-I]/._S_gene[G].fasta
- __MACOSX/Supplementary_10,308[B-I]/._S_gene[H].fasta
- __MACOSX/Supplementary_10,308[B-I]/._S_gene[I].fasta
- __MACOSX/Supplementary_7,743[A&D]/
- __MACOSX/Supplementary_7,743[A&D]/._S_gene[A].fas
- __MACOSX/Supplementary_7,743[A&D]/._S_gene[D]_ Selected 4628 out of 4649 .fas
- __MACOSX/Supplementary_NetMHCIIPan_Results/
- __MACOSX/Supplementary_NetMHCIIPan_Results/._Supplementary_PreS1_Results_NetMHCIIPan.xlsx
- __MACOSX/Supplementary_NetMHCIIPan_Results/._Supplementary_PreS2_Results_NetMHCIIPan.xlsx
- __MACOSX/Supplementary_NetMHCIIPan_Results/._Supplementary_S_Results_NetMHCIIPan.fas.xlsx
- __MACOSX/Supplementary_vacc-gen-proteins_/
- __MACOSX/Supplementary_vacc-gen-proteins_/._Supplementary_vacc-gen-proteins.txt
