# Supplementary material for: In Silico Prediction of Human Leukocytes Antigen (HLA) Class II Binding Hepatitis B Virus (HBV) Peptides in Botswana
Source: Viruses. 2020 Jul 6;12(7):731. doi: 10.3390/v12070731 (PMC7412261; doi:10.3390/v12070731)
Supplement: Supplementary file 1 [file viruses-12-00731-s001.zip › Table S1 Supplementary_Main.xlsx]

## Sheet: Consensus Sequence
>Consensus_PreS1_A
MGGWSAKPRKGMGTNLSVPNPLGFFPDHQLDPAFGANSNNPDWDFNPIKDHWPQANQVGVGAFGPGFTPPHGGVLGWSPQAQGILATVPAVPPTASTNRQSGRQPTPISPPLRDSHPQA
>Consensus_PreS1_D
MGQNLSTSNPLGFFPDHQLDPAFRANTANPDWDFNPNKDTWPDANKVGAGAFGLGFTPPHGGLLGWSPQAQGILQTLPANPPPASTNRQSGRQPTPLSPPLRNTHPQA
>Consensus_PreS2_A
MQWNSTAFHQALQDPRVRGLYFPAGGSSSGTLNPVPNTASHISSISSRTGDPALN
>Consensus_PreS2_D
MQWNSTTFHQTLQDPRVRGLYFPAGGSSSGTVNPVPTTASPLSSIFSRIGDPALN
>Consensus_S_A
MENITSGFLGPLLVLQAGFFLLTRILTIPQSLDSWWTSLNFLGGSPVCLGQNSQSPTSNHSPTSCPPICPGYRWMCLRRFIIFLFILLLCLIFLLVLLDYQGMLPVCPLIPGSTTTSTGPCKTCTTPAQGNSMFPSCCCTKPTDGNCTCIPIPSSWAFAKYLWEWASVRFSWLSLLVPFVQWFVGLSPTVWLSVIWMMWYWGPSLYNILSPFIPLLPIFFCLWVYI
>Consensus_S_D
MENITSGFLGPLLVLQAGFFLLTRILTIPQSLDSWWTSLNFLGGTTVCLGQNSQSPTSNHSPTSCPPTCPGYRWMCLRRFIIFLFILLLCLIFLLVLLDYQGMLPVCPLIPGSSTTSTGPCRTCTTPAQGTSMYPSCCCTKPSDGNCTCIPIPSSWAFGKFLWEWASARFSWLSLLVPFVQWFVGLSPTVWLSVIWMMWYWGPSLYSILSPFLPLLPIFFCLWVYI

## Sheet: PreS1_A Blast
Description	Max Score	Total Score	Query Cover	E value	Per. Ident	Accession
large S protein [Hepatitis B virus]	242	242	0.92	5e-77	100.00%	AYK27234.1
large S protein [Hepatitis B virus]	242	242	0.92	5e-77	100.00%	ADV77081.1
large S protein [Hepatitis B virus]	242	242	0.92	6e-77	100.00%	AYK27295.1
large S protein [Hepatitis B virus]	242	242	0.92	6e-77	100.00%	AHJ61547.1
large S protein [Hepatitis B virus]	242	242	0.92	6e-77	100.00%	ADV77133.1
large S protein [Hepatitis B virus]	242	242	0.92	6e-77	100.00%	ADV77041.1
large S protein [Hepatitis B virus]	242	242	0.92	6e-77	100.00%	AHM26208.1
large S protein [Hepatitis B virus]	242	242	0.92	6e-77	100.00%	AAP79818.1
large S protein [Hepatitis B virus]	242	242	0.92	6e-77	100.00%	AAP79776.1
large S protein [Hepatitis B virus]	242	242	0.92	7e-77	100.00%	ANH21972.1
large S protein [Hepatitis B virus]	242	242	0.92	7e-77	100.00%	AHJ61555.1
large S protein [Hepatitis B virus]	242	242	0.92	7e-77	100.00%	ADV77059.1
large S protein [Hepatitis B virus]	242	242	0.92	7e-77	100.00%	AHJ61561.1
large S protein [Hepatitis B virus]	242	242	0.92	7e-77	100.00%	AHJ61569.1
large S protein [Hepatitis B virus]	242	242	0.92	9e-77	100.00%	AAP79790.1
large S protein [Hepatitis B virus]	240	240	0.92	5e-76	100.00%	ADV77182.1

## Sheet: PreS1_D Blast
Description	Max Score	Total Score	Query Cover	E value	Per. Ident	Accession
large S protein [Hepatitis B virus]	218	218	0.88	1e-70	100.00%	ALO61941.1
large S protein [Hepatitis B virus]	218	218	0.88	1e-70	100.00%	ALO61938.1
large S protein [Hepatitis B virus]	218	218	0.88	1e-70	100.00%	ALO61935.1
large S protein [Hepatitis B virus]	218	218	0.88	2e-70	100.00%	ACD65359.1
large S protein [Hepatitis B virus]	218	218	0.88	2e-70	100.00%	ARF19755.1
large S protein [Hepatitis B virus]	218	218	0.88	2e-70	100.00%	AET08937.1
large S protein [Hepatitis B virus]	219	219	0.88	2e-70	100.00%	AET41976.1
large S protein [Hepatitis B virus]	218	218	0.88	2e-70	100.00%	ARF19779.1
large S protein [Hepatitis B virus]	218	218	0.88	2e-70	100.00%	AKE14278.1
large S protein [Hepatitis B virus]	218	218	0.88	2e-70	100.00%	ALO61959.1
large S protein [Hepatitis B virus]	217	217	0.88	2e-70	100.00%	ASF61859.1
large S protein [Hepatitis B virus]	217	217	0.88	2e-70	100.00%	AFQ31511.1
large S protein [Hepatitis B virus]	217	217	0.88	2e-70	100.00%	ARF19763.1
large S protein [Hepatitis B virus]	218	218	0.88	2e-70	100.00%	ALO61937.1
large S protein [Hepatitis B virus]	218	218	0.88	2e-70	100.00%	AMT76815.1
large S protein [Hepatitis B virus]	217	217	0.88	2e-70	100.00%	ARF19746.1
large S protein [Hepatitis B virus]	217	217	0.88	2e-70	100.00%	ARF19771.1
large S protein [Hepatitis B virus]	217	217	0.88	2e-70	100.00%	AHB18686.1
large S protein [Hepatitis B virus]	217	217	0.88	2e-70	100.00%	ARF19748.1
large S protein [Hepatitis B virus]	218	218	0.88	2e-70	100.00%	AMT76808.1
pre-S protein [Hepatitis B virus]	217	217	0.88	2e-70	100.00%	1815308A
large S protein [Hepatitis B virus]	217	217	0.88	2e-70	100.00%	ARF19728.1
large S protein [Hepatitis B virus]	217	217	0.88	2e-70	100.00%	ALO61936.1
large S protein [Hepatitis B virus]	218	218	0.88	2e-70	100.00%	AMT76806.1
large S protein [Hepatitis B virus]	217	217	0.88	2e-70	100.00%	ASF61893.1
large S protein [Hepatitis B virus]	216	216	0.88	2e-70	100.00%	AAC35894.1
large S protein [Hepatitis B virus]	217	217	0.88	2e-70	100.00%	AKE14271.1
large S protein [Hepatitis B virus]	217	217	0.88	2e-70	100.00%	ASF61850.1
large S protein [Hepatitis B virus]	217	217	0.88	2e-70	100.00%	ASF61919.1
large S protein [Hepatitis B virus]	215	215	0.88	3e-70	100.00%	AFY98868.1
large S protein [Hepatitis B virus]	217	217	0.88	3e-70	100.00%	AFQ31513.1
middle S protein [Hepatitis B virus]	216	216	0.88	3e-70	100.00%	AAK96401.1
large S protein [Hepatitis B virus]	217	217	0.88	3e-70	100.00%	ARF19783.1
large S protein [Hepatitis B virus]	215	215	0.88	3e-70	100.00%	AFJ00267.1

## Sheet: PreS2_A Blast
Description	Max Score	Total Score	Query Cover	E value	Per. Ident	Accession
middle/large surface protein [Hepatitis B virus]	114	114	1	6e-32	100.00%	AAC58031.1
middle S protein [Hepatitis B virus]	115	115	1	6e-30	100.00%	ADV77090.1
middle S protein [Hepatitis B virus]	115	115	1	6e-30	100.00%	ADV77043.1
middle S protein [Hepatitis B virus]	115	115	1	6e-30	100.00%	ADV77065.1
middle S protein [Hepatitis B virus]	115	115	1	7e-30	100.00%	ADV77061.1
middle S protein [Hepatitis B virus]	115	115	1	7e-30	100.00%	ADV77037.1

## Sheet: PreS_D Blast
Description	Max Score	Total Score	Query Cover	E value	Per. Ident	Accession
middle S protein [Hepatitis B virus]	113	113	1	1e-31	100.00%	ADQ42802.1
middle S protein [Hepatitis B virus]	114	114	1	3e-30	100.00%	ADR81155.1
middle S protein [Hepatitis B virus]	114	114	1	4e-30	100.00%	ADR81337.1
middle S protein [Hepatitis B virus]	114	114	1	4e-30	100.00%	ADR81301.1
middle S protein [Hepatitis B virus]	114	114	1	4e-30	100.00%	ADR81115.1
middle S protein [Hepatitis B virus]	114	114	1	4e-30	100.00%	ADR81143.1
middle S protein [Hepatitis B virus]	114	114	1	5e-30	100.00%	ADR81467.1
middle S protein [Hepatitis B virus]	114	114	1	5e-30	100.00%	ADR81479.1
large S protein [Hepatitis B virus]	112	112	1	6e-30	100.00%	ALO61936.1
middle S protein [Hepatitis B virus]	114	114	1	6e-30	100.00%	ABP87677.1
middle S protein [Hepatitis B virus]	113	113	1	7e-30	100.00%	ADR81441.1
large S protein [Hepatitis B virus]	113	113	1	2e-29	100.00%	ADR81153.1

## Sheet: S_A Blast
Description	Max Score	Total Score	Query Cover	E value	Per. Ident	Accession
middle S protein [Hepatitis B virus]	446	446	1	4e-157	100.00%	AAP79721.1
middle S protein [Hepatitis B virus]	446	446	1	4e-157	100.00%	ADV77112.1
middle S protein [Hepatitis B virus]	446	446	1	4e-157	100.00%	AAP79781.1
middle S protein [Hepatitis B virus]	446	446	1	4e-157	100.00%	AAP79739.1
middle S protein [Hepatitis B virus]	446	446	1	4e-157	100.00%	ALG02592.1
middle S protein [Hepatitis B virus]	445	445	1	5e-157	100.00%	ADX42331.1
middle S protein [Hepatitis B virus]	445	445	1	5e-157	100.00%	AFL65045.1
middle S protein [Hepatitis B virus]	445	445	1	5e-157	100.00%	ADV77043.1
middle S protein [Hepatitis B virus]	445	445	1	5e-157	100.00%	APC25989.1
middle S protein [Hepatitis B virus]	445	445	1	6e-157	100.00%	ADV77157.1
middle S protein [Hepatitis B virus]	445	445	1	6e-157	100.00%	AIZ50121.1
large S protein [Hepatitis B virus]	444	444	1	1e-156	100.00%	ANN29949.1
middle S protein [Hepatitis B virus]	444	444	1	1e-156	100.00%	AAP79718.1
large S protein [Hepatitis B virus]	442	442	1	2e-156	100.00%	ANC97773.1
large S protein [Hepatitis B virus]	442	442	1	2e-156	100.00%	ANC97753.1
large S protein [Hepatitis B virus]	441	441	1	2e-156	100.00%	ANC97754.1
S protein [Hepatitis B virus]	441	441	1	2e-156	100.00%	AAP79717.1
large S protein [Hepatitis B virus]	441	441	1	3e-156	100.00%	ANC97775.1

## Sheet: S_D Blast 
Description	Max Score	Total Score	Query Cover	E value	Per. Ident	Accession
middle S protein [Hepatitis B virus]	444	444	1	1e-156	100.00%	APC25934.1
large envelope protein [Hepatitis B virus]	443	443	1	2e-156	100.00%	BAL61256.1
large envelope protein [Hepatitis B virus]	442	442	1	3e-156	100.00%	BAL61244.1
middle S protein [Hepatitis B virus]	443	443	1	3e-156	100.00%	ACP20361.1
S protein [Hepatitis B virus]	441	441	1	4e-156	100.00%	ACD65394.1
large S protein [Hepatitis B virus]	441	441	1	4e-156	100.00%	AIW68148.1
large envelope protein [Hepatitis B virus]	442	442	1	4e-156	100.00%	BAL61238.1
large S protein [Hepatitis B virus]	441	441	1	5e-156	100.00%	AFY09508.1
middle S protein [Hepatitis B virus]	441	441	1	6e-156	100.00%	AGS38299.1
large S protein [Hepatitis B virus]	441	441	1	7e-156	100.00%	AFY09552.1
HBsAg [Hepatitis B virus]	440	440	1	7e-156	100.00%	AAA45496.1
large S protein [Hepatitis B virus]	441	441	1	7e-156	100.00%	AFY08895.1
large S protein [Hepatitis B virus]	441	441	1	8e-156	100.00%	AQL57241.1
S protein [Hepatitis B virus]	440	440	1	8e-156	99.56%	ADN88256.1
large S protein [Hepatitis B virus]	440	440	1	9e-156	100.00%	AEP19125.1
large S protein [Hepatitis B virus]	440	440	1	9e-156	100.00%	AIW68076.1
S protein [Hepatitis B virus]	440	440	1	1e-155	99.56%	AEK93644.1
S protein [Hepatitis B virus]	440	440	1	1e-155	99.56%	ABQ43995.1
large S protein [Hepatitis B virus]	440	440	1	1e-155	100.00%	AIW68073.1
small surface protein [Hepatitis B virus]	440	440	1	1e-155	99.56%	AGH08335.1

## Sheet: Supplementary v2
Alleles	Genotype A epitope	Genotype D epitope	Binding affinity		Escape mutation
DRB1_0101	PPICPGYRWMCLRRF	PPTCPGYRWMCLRRF	WB		168T
	IPIPSSWAFAKYLWE	IPIPSSWAFGKFLWE	WB		159G; 161F
	IPSSWAFAKYLWEWA	IPSSWAFGKFLWEWA	WB		159G; 161F
DRB1_0301	SWAFAKYLWEWASVR	SWAFGKFLWEWASAR		WB	159A; 168V
	LWEWASVRFSWLSLL	LWEWASARFSWLSLL	WB		168A
	WEWASVRFSWLSLLV	WEWASARFSWLSLLV	WB		168A
DRB1_0401	SLDSWWTSLNFLGGS	SLDSWWTSLNFLGGT	WB		45T
	DSWWTSLNFLGGSPV	DSWWTSLNFLGGTTV	WB		45T; 46T
	NFLGGSPVCLGQNSQ	NFLGGTTVCLGQNSQ		WB	45S, 46P
	YQGMLPVCPLIPGST	YQGMLPVCPLIPGSS		WB	143T
	CIPIPSSWAFAKYLW	CIPIPSSWAFGKFLW	WB		159G; 161F
	SSWAFAKYLWEWASV	SSWAFGKFLWEWASA	WB		159G; 161F; 168A
DRB1_0701	GNCTCIPIPSSWAFA	GNCTCIPIPSSWAFG	WB		159G
DRB1_0802	QGMLPVCPLIPGSTT	QGMLPVCPLIPGSST		WB	114T
	CIPIPSSWAFAKYLW	CIPIPSSWAFGKFLW	WB		159G; 161F
	SSWAFAKYLWEWASV	SSWAFGKFLWEWASA	WB		159G; 161F; 168A
	SVIWMMWYWGPSLYN	SVIWMMWYWGPSLYS		WB	207N
	MWYWGPSLYNILSPF	MWYWGPSLYSILSPF		WB	207N
DRB1_1101	TCIPIPSSWAFAKYL	TCIPIPSSWAFGKFL	WB		159G; 161F
	CIPIPSSWAFAKYLW	CIPIPSSWAFGKFLW	WB		159G; 161F
	IPIPSSWAFAKYLWE	IPIPSSWAFGKFLWE	WB		159G; 161F
	PIPSSWAFAKYLWEW	PIPSSWAFGKFLWEW	WB		159G; 161F
	IPSSWAFAKYLWEWA	IPSSWAFGKFLWEWA	WB		159G; 161F
	PSSWAFAKYLWEWAS	PSSWAFGKFLWEWAS	WB		159G; 161F
DRB1_1302	WWTSLNFLGGSPVCL	WWTSLNFLGGTTVCL	WB		45T; 46T
	WTSLNFLGGSPVCLG	WTSLNFLGGTTVCLG	WB		45T; 46T
	EWASVRFSWLSLLVP	EWASARFSWLSLLVP	WB		168A
	WASVRFSWLSLLVPF	WASARFSWLSLLVPF	WB		168A
	VRFSWLSLLVPFVQW	ARFSWLSLLVPFVQW	WB		168A
	MWYWGPSLYNILSPF	MWYWGPSLYSILSPF	WB		207S
	NILSPFIPLLPIFFC	SILSPFLPLLPIFFC	WB		207S; 213L
DRB1_1501	CPPICPGYRWMCLRR	CPPTCPGYRWMCLRR	WB		68T
	GNCTCIPIPSSWAFA	GNCTCIPIPSSWAFG	WB		159G
DRB5_0101	CPPICPGYRWMCLRR	CPPTCPGYRWMCLRR	WB		68T
	PSSWAFAKYLWEWAS	PSSWAFGKFLWEWAS	WB		159G; 161F
