# Supplementary material for: In Silico Prediction of Human Leukocytes Antigen (HLA) Class II Binding Hepatitis B Virus (HBV) Peptides in Botswana
Source: Viruses. 2020 Jul 6;12(7):731. doi: 10.3390/v12070731 (PMC7412261; doi:10.3390/v12070731)
Supplement: Supplementary file 1 [file viruses-12-00731-s001.zip › Table S2 Supplementary_NetMHCIIPan_Results/Supplementary_PreS1_Results_NetMHCIIPan.xlsx]

## Sheet: Comparison A_vs_D
	SB	WB	SB	WB
DRB1_0101	0	15	0	23						Genotype A	DRB1_0101	DRB1_0301	DRB1_0401	DRB1_0701	DRB1_0802	DRB1_1101	DRB1_1302	DRB1_1501	DRB5_0101
DRB1_0301	0	4	0	9							ILATVPAVP	FFPDHQLDP	ILATVPAVP	ILATVPAVP	ILATVPAVP	ILATVPAVP	ILATVPAVP	ILATVPAVP	LATVPAVPP
DRB1_0401	0	12	5	23							QGILATVPA		MGTNLSVPN	TNLSVPNPL	NLSVPNPLG	WSAKPRKGM	MGTNLSVPN	VLGWSPQAQ	ILATVPAVP
DRB1_0701	0	14	0	16							TNLSVPNPL		NLSVPNPLG	WSPQAQGIL	QGILATVPA		TNLSVPNPL		WSAKPRKGM
DRB1_0802	5	4	0	15									LATVPAVPP		LATVPAVPP
DRB1_1101	0	4	0	0							WSPQAQGIL
DRB1_1302	0	12	2	13
DRB1_1501	0	3	0	4						Genotype D	FGLGFTPPH	FFPDHQLDP	FFPDHQLDP	WSPQAQGIL			FRANTANPD	LLGWSPQAQ	FGLGFTPPH
DRB5_0101	0	3	0	4							FRANTANPD	HQLDPAFRA	FGLGFTPPH	LSTSNPLGF	FRANTANPD		ILQTLPANP		LQTLPANPP
	5	71	7	107							FTPPHGGLL	LSTSNPLGF	FRANTANPD	ILQTLPANP	ILQTLPANP		LQTLPANPP
											ILQTLPANP		HQLDPAFRA	FTPPHGGLL	LLGWSPQAQ
											LLGWSPQAQ		ILQTLPANP	FRANTANPD	LQTLPANPP
											QGILQTLPA		LLGWSPQAQ
											QNLSTSNPL		QNLSTSNPL
											WSPQAQGIL
											DRB1_0101		DRB1_0301		DRB1_0401		DRB1_0701		DRB1_0802		DRB1_01101		DRB1_1302		DRB1_1501		DRB5_0101
											A	D	A	D	A	D	A	D	A	D	A	D	A	D	A	D	A	D
										FFPDHQLDP						1
										FGLGFTPPH		3				5		5										2
										FRANTANPD		5				2				6				5
										FTPPHGGLL		1						3
										HQLDPAFRA			0	6
										HQLDPAFRA						4
										ILATVPAVP	7	7	4	2	2	7	6	2	1	5	1		6	5	1		1
										LATVPAVPP					5				1	2							1	2
										LLGWSPQAQ		2				2				2					2	4
										LSTSNPLGF			0	1				3						3
										MGTNLSVPN					3				1				2
										NLSVPNPLG					2
										QGILATVPA	1	1							1
										TNLSVPNPL	4	2				2	5						4
										WSAKPRKGM											3						1
										WSPQAQGIL	3	2					3	3

## Sheet: PreS1_A
78	DRB1_0101	SPQAQGILATVPAVP	PreS1_GenoA	6	ILATVPAVP	0.390	0.554	124.96	29.00	<=WB
79	DRB1_0101	PQAQGILATVPAVPP	PreS1_GenoA	5		0.475	0.591	83.76	21.00	<=WB
80	DRB1_0101	QAQGILATVPAVPPP	PreS1_GenoA	4		0.435	0.607	70.00	18.00	<=WB
81	DRB1_0101	AQGILATVPAVPPPS	PreS1_GenoA	3		0.420	0.621	60.39	16.00	<=WB
82	DRB1_0101	QGILATVPAVPPPST	PreS1_GenoA	3		0.455	0.611	67.28	17.00	<=WB
83	DRB1_0101	GILATVPAVPPPSTN	PreS1_GenoA	2		0.535	0.572	102.23	25.00	<=WB
84	DRB1_0101	ILATVPAVPPPSTNR	PreS1_GenoA	1		0.630	0.497	231.77	42.00	<=WB
72	DRB1_0101	GGVLGWSPQAQGILA	PreS1_GenoA	5	WSPQAQGIL	0.325	0.475	292.50	47.00	<=WB
73	DRB1_0101	GVLGWSPQAQGILAT	PreS1_GenoA	4		0.435	0.475	292.62	47.00	<=WB
74	DRB1_0101	VLGWSPQAQGILATV	PreS1_GenoA	3		0.475	0.477	285.71	47.00	<=WB
10	DRB1_0101	KGMGTNLSVPNPLGF	PreS1_GenoA	4	TNLSVPNPL	0.555	0.484	266.82	45.00	<=WB
11	DRB1_0101	GMGTNLSVPNPLGFF	PreS1_GenoA	3		0.545	0.526	169.49	35.00	<=WB
12	DRB1_0101	MGTNLSVPNPLGFFP	PreS1_GenoA	2		0.560	0.510	199.66	39.00	<=WB
13	DRB1_0101	GTNLSVPNPLGFFPD	PreS1_GenoA	1		0.495	0.467	320.16	49.00	<=WB
77	DRB1_0101	WSPQAQGILATVPAV	PreS1_GenoA	5	QGILATVPA	0.425	0.505	211.29	40.00	<=WB
20	DRB1_0301	NPLGFFPDHQLDPAF	PreS1_GenoA	4	FFPDHQLDP	0.715	0.289	2194.71	44.00	<=WB
21	DRB1_0301	PLGFFPDHQLDPAFG	PreS1_GenoA	3		0.730	0.284	2302.09	46.00	<=WB
22	DRB1_0301	LGFFPDHQLDPAFGA	PreS1_GenoA	2		0.600	0.299	1964.36	41.00	<=WB
23	DRB1_0301	GFFPDHQLDPAFGAN	PreS1_GenoA	1		0.445	0.272	2623.33	50.00	<=WB
78	DRB1_0401	SPQAQGILATVPAVP	PreS1_GenoA	6	ILATVPAVP	0.375	0.388	748.64	34.00	<=WB
79	DRB1_0401	PQAQGILATVPAVPP	PreS1_GenoA	5		0.395	0.436	448.05	21.00	<=WB
80	DRB1_0401	QAQGILATVPAVPPP	PreS1_GenoA	5	LATVPAVPP	0.360	0.456	359.28	17.00	<=WB
81	DRB1_0401	AQGILATVPAVPPPS	PreS1_GenoA	4		0.395	0.468	317.77	15.00	<=WB
82	DRB1_0401	QGILATVPAVPPPST	PreS1_GenoA	3		0.495	0.457	357.92	17.00	<=WB
83	DRB1_0401	GILATVPAVPPPSTN	PreS1_GenoA	2		0.585	0.417	547.53	26.00	<=WB
84	DRB1_0401	ILATVPAVPPPSTNR	PreS1_GenoA	1		0.660	0.347	1175.04	47.00	<=WB
8	DRB1_0401	PRKGMGTNLSVPNPL	PreS1_GenoA	4	MGTNLSVPN	0.580	0.353	1097.31	45.00	<=WB
9	DRB1_0401	RKGMGTNLSVPNPLG	PreS1_GenoA	3		0.560	0.348	1155.99	47.00	<=WB
10	DRB1_0401	KGMGTNLSVPNPLGF	PreS1_GenoA	2		0.360	0.355	1071.89	45.00	<=WB
11	DRB1_0401	GMGTNLSVPNPLGFF	PreS1_GenoA	4	NLSVPNPLG	0.530	0.368	932.29	40.00	<=WB
12	DRB1_0401	MGTNLSVPNPLGFFP	PreS1_GenoA	3		0.575	0.350	1136.05	46.00	<=WB
78	DRB1_0701	SPQAQGILATVPAVP	PreS1_GenoA	6	ILATVPAVP	0.745	0.444	408.63	31.00	<=WB
79	DRB1_0701	PQAQGILATVPAVPP	PreS1_GenoA	5		0.675	0.484	265.08	22.00	<=WB
80	DRB1_0701	QAQGILATVPAVPPP	PreS1_GenoA	4		0.605	0.485	263.47	22.00	<=WB
81	DRB1_0701	AQGILATVPAVPPPS	PreS1_GenoA	3		0.615	0.493	240.03	21.00	<=WB
82	DRB1_0701	QGILATVPAVPPPST	PreS1_GenoA	2		0.590	0.479	279.47	23.00	<=WB
83	DRB1_0701	GILATVPAVPPPSTN	PreS1_GenoA	1		0.530	0.436	447.01	33.00	<=WB
9	DRB1_0701	RKGMGTNLSVPNPLG	PreS1_GenoA	5	TNLSVPNPL	0.665	0.381	814.63	47.00	<=WB
10	DRB1_0701	KGMGTNLSVPNPLGF	PreS1_GenoA	4		0.715	0.429	482.45	35.00	<=WB
11	DRB1_0701	GMGTNLSVPNPLGFF	PreS1_GenoA	3		0.660	0.473	300.45	25.00	<=WB
12	DRB1_0701	MGTNLSVPNPLGFFP	PreS1_GenoA	2		0.660	0.461	342.03	27.00	<=WB
13	DRB1_0701	GTNLSVPNPLGFFPD	PreS1_GenoA	1		0.635	0.412	581.27	39.00	<=WB
72	DRB1_0701	GGVLGWSPQAQGILA	PreS1_GenoA	5	WSPQAQGIL	0.500	0.373	882.15	49.00	<=WB
73	DRB1_0701	GVLGWSPQAQGILAT	PreS1_GenoA	4		0.570	0.372	889.52	49.00	<=WB
74	DRB1_0701	VLGWSPQAQGILATV	PreS1_GenoA	3		0.620	0.378	839.31	48.00	<=WB
78	DRB1_0802	SPQAQGILATVPAVP	PreS1_GenoA	6	ILATVPAVP	0.480	0.409	599.54	20.00	<=WB
79	DRB1_0802	PQAQGILATVPAVPP	PreS1_GenoA	5		0.560	0.461	340.20	9.50	<=SB Core_Histogram
80	DRB1_0802	QAQGILATVPAVPPP	PreS1_GenoA	4		0.495	0.481	273.21	6.50	<=SB Core_Histogram
81	DRB1_0802	AQGILATVPAVPPPS	PreS1_GenoA	3		0.480	0.500	223.10	4.50	<=SB Core_Histogram
82	DRB1_0802	QGILATVPAVPPPST	PreS1_GenoA	2		0.405	0.494	237.41	5.00	<=SB Core_Histogram
83	DRB1_0802	GILATVPAVPPPSTN	PreS1_GenoA	2	LATVPAVPP	0.525	0.459	348.07	9.50	<=SB Core_Histogram
84	DRB1_0802	ILATVPAVPPPSTNR	PreS1_GenoA	1		0.640	0.384	785.32	27.00	<=WB
11	DRB1_0802	GMGTNLSVPNPLGFF	PreS1_GenoA	4	NLSVPNPLG	0.485	0.313	1683.59	50.00	<=WB
77	DRB1_0802	WSPQAQGILATVPAV	PreS1_GenoA	5	QGILATVPA	0.430	0.321	1544.08	47.00	<=WB
81	DRB1_1101	AQGILATVPAVPPPS	PreS1_GenoA	3	ILATVPAVP	0.470	0.319	1592.99	50.00	<=WB
1	DRB1_1101	MGGWSAKPRKGMGTN	PreS1_GenoA	3	WSAKPRKGM	0.650	0.391	727.36	33.00	<=WB
2	DRB1_1101	GGWSAKPRKGMGTNL	PreS1_GenoA	2		0.670	0.351	1119.37	42.00	<=WB
3	DRB1_1101	GWSAKPRKGMGTNLS	PreS1_GenoA	1		0.655	0.321	1548.70	50.00	<=WB
78	DRB1_1302	SPQAQGILATVPAVP	PreS1_GenoA	6	ILATVPAVP	0.675	0.436	445.57	29.00	<=WB
79	DRB1_1302	PQAQGILATVPAVPP	PreS1_GenoA	5		0.705	0.475	294.12	22.00	<=WB
80	DRB1_1302	QAQGILATVPAVPPP	PreS1_GenoA	4		0.700	0.476	289.75	22.00	<=WB
81	DRB1_1302	AQGILATVPAVPPPS	PreS1_GenoA	3		0.725	0.481	273.40	21.00	<=WB
82	DRB1_1302	QGILATVPAVPPPST	PreS1_GenoA	2		0.690	0.462	338.01	24.00	<=WB
83	DRB1_1302	GILATVPAVPPPSTN	PreS1_GenoA	1		0.650	0.411	588.55	35.00	<=WB
8	DRB1_1302	PRKGMGTNLSVPNPL	PreS1_GenoA	4	MGTNLSVPN	0.545	0.431	471.92	30.00	<=WB
9	DRB1_1302	RKGMGTNLSVPNPLG	PreS1_GenoA	3		0.495	0.442	417.86	28.00	<=WB
10	DRB1_1302	KGMGTNLSVPNPLGF	PreS1_GenoA	4	TNLSVPNPL	0.545	0.461	341.74	24.00	<=WB
11	DRB1_1302	GMGTNLSVPNPLGFF	PreS1_GenoA	3		0.575	0.491	245.32	19.00	<=WB
12	DRB1_1302	MGTNLSVPNPLGFFP	PreS1_GenoA	2		0.595	0.469	312.67	23.00	<=WB
13	DRB1_1302	GTNLSVPNPLGFFPD	PreS1_GenoA	1		0.550	0.415	557.93	34.00	<=WB
81	DRB1_1501	AQGILATVPAVPPPS	PreS1_GenoA	3	ILATVPAVP	0.540	0.354	1079.99	50.00	<=WB
71	DRB1_1501	HGGVLGWSPQAQGIL	PreS1_GenoA	3	VLGWSPQAQ	0.580	0.371	904.49	46.00	<=WB
72	DRB1_1501	GGVLGWSPQAQGILA	PreS1_GenoA	2		0.525	0.371	901.23	46.00	<=WB
82	DRB5_0101	QGILATVPAVPPPST	PreS1_GenoA	3	LATVPAVPP	0.515	0.357	1055.71	47.00	<=WB
81	DRB5_0101	AQGILATVPAVPPPS	PreS1_GenoA	3	ILATVPAVP	0.435	0.362	999.30	46.00	<=WB
1	DRB5_0101	MGGWSAKPRKGMGTN	PreS1_GenoA	3	WSAKPRKGM	0.405	0.403	638.22	37.00	<=WB

## Sheet: PreS1_D
1	DRB1_0101	MGQNLSTSNPLGFFP	PreS1_GenoD	2	QNLSTSNPL	0.525	0.535	152.56	33.00	<=WB
2	DRB1_0101	GQNLSTSNPLGFFPD	PreS1_GenoD	1		0.485	0.493	240.53	43.00	<=WB
18	DRB1_0101	QLDPAFRANTANPDW	PreS1_GenoD	5	FRANTANPD	0.785	0.497	229.96	42.00	<=WB
19	DRB1_0101	LDPAFRANTANPDWD	PreS1_GenoD	4		0.810	0.477	287.73	47.00	<=WB
20	DRB1_0101	DPAFRANTANPDWDF	PreS1_GenoD	3		0.865	0.499	225.57	42.00	<=WB
21	DRB1_0101	PAFRANTANPDWDFN	PreS1_GenoD	2		0.870	0.517	185.22	37.00	<=WB
22	DRB1_0101	AFRANTANPDWDFNP	PreS1_GenoD	1		0.870	0.494	239.16	43.00	<=WB
49	DRB1_0101	AGAFGLGFTPPHGGL	PreS1_GenoD	3	FGLGFTPPH	0.650	0.491	247.73	44.00	<=WB
50	DRB1_0101	GAFGLGFTPPHGGLL	PreS1_GenoD	2		0.415	0.507	207.60	40.00	<=WB
51	DRB1_0101	AFGLGFTPPHGGLLG	PreS1_GenoD	1		0.300	0.495	235.08	43.00	<=WB
52	DRB1_0101	FGLGFTPPHGGLLGW	PreS1_GenoD	4	FTPPHGGLL	0.450	0.464	329.08	50.00	<=WB
60	DRB1_0101	HGGLLGWSPQAQGIL	PreS1_GenoD	3	LLGWSPQAQ	0.430	0.479	279.40	46.00	<=WB
61	DRB1_0101	GGLLGWSPQAQGILQ	PreS1_GenoD	2		0.355	0.485	262.94	45.00	<=WB
62	DRB1_0101	GLLGWSPQAQGILQT	PreS1_GenoD	4	WSPQAQGIL	0.390	0.476	289.40	47.00	<=WB
63	DRB1_0101	LLGWSPQAQGILQTL	PreS1_GenoD	3		0.480	0.467	318.08	49.00	<=WB
66	DRB1_0101	WSPQAQGILQTLPAN	PreS1_GenoD	5	QGILQTLPA	0.525	0.471	304.82	48.00	<=WB
67	DRB1_0101	SPQAQGILQTLPANP	PreS1_GenoD	6	ILQTLPANP	0.375	0.521	178.56	36.00	<=WB
68	DRB1_0101	PQAQGILQTLPANPP	PreS1_GenoD	6		0.410	0.573	101.91	25.00	<=WB
69	DRB1_0101	QAQGILQTLPANPPP	PreS1_GenoD	5		0.530	0.600	76.15	19.00	<=WB
70	DRB1_0101	AQGILQTLPANPPPA	PreS1_GenoD	4		0.650	0.633	53.22	14.00	<=WB
71	DRB1_0101	QGILQTLPANPPPAS	PreS1_GenoD	3		0.695	0.635	51.97	13.00	<=WB
72	DRB1_0101	GILQTLPANPPPAST	PreS1_GenoD	2		0.775	0.605	71.59	19.00	<=WB
73	DRB1_0101	ILQTLPANPPPASTN	PreS1_GenoD	1		0.855	0.543	140.72	31.00	<=WB
1	DRB1_0301	MGQNLSTSNPLGFFP	PreS1_GenoD	4	LSTSNPLGF	0.665	0.289	2192.26	44.00	<=WB
9	DRB1_0301	NPLGFFPDHQLDPAF	PreS1_GenoD	4	FFPDHQLDP	0.715	0.289	2194.71	44.00	<=WB
10	DRB1_0301	PLGFFPDHQLDPAFR	PreS1_GenoD	3		0.690	0.321	1547.24	34.00	<=WB
11	DRB1_0301	LGFFPDHQLDPAFRA	PreS1_GenoD	6	HQLDPAFRA	0.385	0.378	833.72	20.00	<=WB
12	DRB1_0301	GFFPDHQLDPAFRAN	PreS1_GenoD	5		0.585	0.376	859.44	20.00	<=WB
13	DRB1_0301	FFPDHQLDPAFRANT	PreS1_GenoD	4		0.720	0.368	928.99	22.00	<=WB
14	DRB1_0301	FPDHQLDPAFRANTA	PreS1_GenoD	3		0.785	0.366	951.78	22.00	<=WB
15	DRB1_0301	PDHQLDPAFRANTAN	PreS1_GenoD	2		0.760	0.334	1351.91	30.00	<=WB
16	DRB1_0301	DHQLDPAFRANTANP	PreS1_GenoD	1		0.700	0.315	1661.41	36.00	<=WB
1	DRB1_0401	MGQNLSTSNPLGFFP	PreS1_GenoD	2	QNLSTSNPL	0.390	0.408	606.04	28.00	<=WB
2	DRB1_0401	GQNLSTSNPLGFFPD	PreS1_GenoD	1		0.350	0.376	858.47	38.00	<=WB
11	DRB1_0401	LGFFPDHQLDPAFRA	PreS1_GenoD	2	FFPDHQLDP	0.420	0.365	962.40	41.00	<=WB
12	DRB1_0401	GFFPDHQLDPAFRAN	PreS1_GenoD	5	HQLDPAFRA	0.525	0.357	1045.49	44.00	<=WB
13	DRB1_0401	FFPDHQLDPAFRANT	PreS1_GenoD	4		0.725	0.346	1177.41	48.00	<=WB
14	DRB1_0401	FPDHQLDPAFRANTA	PreS1_GenoD	3		0.775	0.345	1191.98	48.00	<=WB
16	DRB1_0401	DHQLDPAFRANTANP	PreS1_GenoD	1		0.505	0.367	940.12	41.00	<=WB
17	DRB1_0401	HQLDPAFRANTANPD	PreS1_GenoD	6	FRANTANPD	0.685	0.464	330.17	15.00	<=WB
18	DRB1_0401	QLDPAFRANTANPDW	PreS1_GenoD	5		0.855	0.521	178.12	7.00	<=SB Core_Histogram
19	DRB1_0401	LDPAFRANTANPDWD	PreS1_GenoD	4		0.865	0.513	193.51	7.50	<=SB Core_Histogram
20	DRB1_0401	DPAFRANTANPDWDF	PreS1_GenoD	3		0.895	0.533	156.20	5.50	<=SB Core_Histogram
21	DRB1_0401	PAFRANTANPDWDFN	PreS1_GenoD	2		0.900	0.544	138.27	4.50	<=SB Core_Histogram
22	DRB1_0401	AFRANTANPDWDFNP	PreS1_GenoD	1		0.905	0.519	181.08	7.00	<=SB Core_Histogram
23	DRB1_0401	FRANTANPDWDFNPN	PreS1_GenoD	0		0.700	0.364	973.15	42.00	<=WB
47	DRB1_0401	VGAGAFGLGFTPPHG	PreS1_GenoD	5	FGLGFTPPH	0.860	0.366	951.93	41.00	<=WB
48	DRB1_0401	GAGAFGLGFTPPHGG	PreS1_GenoD	4		0.865	0.368	937.04	40.00	<=WB
49	DRB1_0401	AGAFGLGFTPPHGGL	PreS1_GenoD	3		0.855	0.395	698.34	32.00	<=WB
50	DRB1_0401	GAFGLGFTPPHGGLL	PreS1_GenoD	2		0.770	0.384	785.82	35.00	<=WB
51	DRB1_0401	AFGLGFTPPHGGLLG	PreS1_GenoD	1		0.705	0.347	1166.42	47.00	<=WB
60	DRB1_0401	HGGLLGWSPQAQGIL	PreS1_GenoD	3	LLGWSPQAQ	0.485	0.340	1256.80	50.00	<=WB
61	DRB1_0401	GGLLGWSPQAQGILQ	PreS1_GenoD	2		0.445	0.338	1296.64	50.00	<=WB
67	DRB1_0401	SPQAQGILQTLPANP	PreS1_GenoD	6	ILQTLPANP	0.390	0.390	733.43	33.00	<=WB
68	DRB1_0401	PQAQGILQTLPANPP	PreS1_GenoD	5		0.375	0.447	395.36	19.00	<=WB
69	DRB1_0401	QAQGILQTLPANPPP	PreS1_GenoD	5		0.410	0.470	308.09	14.00	<=WB
70	DRB1_0401	AQGILQTLPANPPPA	PreS1_GenoD	4		0.510	0.490	249.74	11.00	<=WB
71	DRB1_0401	QGILQTLPANPPPAS	PreS1_GenoD	3		0.585	0.484	265.47	12.00	<=WB
72	DRB1_0401	GILQTLPANPPPAST	PreS1_GenoD	2		0.650	0.447	398.66	19.00	<=WB
73	DRB1_0401	ILQTLPANPPPASTN	PreS1_GenoD	1		0.745	0.379	825.53	37.00	<=WB
1	DRB1_0701	MGQNLSTSNPLGFFP	PreS1_GenoD	4	LSTSNPLGF	0.385	0.555	123.16	11.00	<=WB
2	DRB1_0701	GQNLSTSNPLGFFPD	PreS1_GenoD	3		0.420	0.513	194.75	17.00	<=WB
3	DRB1_0701	QNLSTSNPLGFFPDH	PreS1_GenoD	2		0.530	0.464	329.38	26.00	<=WB
18	DRB1_0701	QLDPAFRANTANPDW	PreS1_GenoD	5	FRANTANPD	0.810	0.401	651.10	42.00	<=WB
19	DRB1_0701	LDPAFRANTANPDWD	PreS1_GenoD	4		0.820	0.376	853.35	48.00	<=WB
20	DRB1_0701	DPAFRANTANPDWDF	PreS1_GenoD	3		0.855	0.397	679.17	43.00	<=WB
21	DRB1_0701	PAFRANTANPDWDFN	PreS1_GenoD	2		0.855	0.412	577.32	39.00	<=WB
22	DRB1_0701	AFRANTANPDWDFNP	PreS1_GenoD	1		0.875	0.388	749.39	45.00	<=WB
50	DRB1_0701	GAFGLGFTPPHGGLL	PreS1_GenoD	6	FTPPHGGLL	0.355	0.379	830.63	47.00	<=WB
51	DRB1_0701	AFGLGFTPPHGGLLG	PreS1_GenoD	5		0.420	0.377	848.69	48.00	<=WB
52	DRB1_0701	FGLGFTPPHGGLLGW	PreS1_GenoD	4		0.575	0.374	870.52	49.00	<=WB
61	DRB1_0701	GGLLGWSPQAQGILQ	PreS1_GenoD	5	WSPQAQGIL	0.470	0.374	871.47	49.00	<=WB
62	DRB1_0701	GLLGWSPQAQGILQT	PreS1_GenoD	4		0.535	0.371	907.05	50.00	<=WB
63	DRB1_0701	LLGWSPQAQGILQTL	PreS1_GenoD	3		0.625	0.375	863.77	48.00	<=WB
70	DRB1_0701	AQGILQTLPANPPPA	PreS1_GenoD	3	ILQTLPANP	0.530	0.388	754.20	45.00	<=WB
71	DRB1_0701	QGILQTLPANPPPAS	PreS1_GenoD	2		0.480	0.380	820.57	47.00	<=WB
17	DRB1_0802	HQLDPAFRANTANPD	PreS1_GenoD	6	FRANTANPD	0.410	0.321	1557.74	47.00	<=WB
18	DRB1_0802	QLDPAFRANTANPDW	PreS1_GenoD	5		0.640	0.344	1212.55	39.00	<=WB
19	DRB1_0802	LDPAFRANTANPDWD	PreS1_GenoD	4		0.710	0.323	1515.66	47.00	<=WB
20	DRB1_0802	DPAFRANTANPDWDF	PreS1_GenoD	3		0.815	0.330	1409.58	44.00	<=WB
21	DRB1_0802	PAFRANTANPDWDFN	PreS1_GenoD	2		0.825	0.347	1170.26	38.00	<=WB
22	DRB1_0802	AFRANTANPDWDFNP	PreS1_GenoD	1		0.850	0.330	1401.75	44.00	<=WB
60	DRB1_0802	HGGLLGWSPQAQGIL	PreS1_GenoD	3	LLGWSPQAQ	0.560	0.315	1660.42	49.00	<=WB
61	DRB1_0802	GGLLGWSPQAQGILQ	PreS1_GenoD	2		0.525	0.314	1667.91	50.00	<=WB
67	DRB1_0802	SPQAQGILQTLPANP	PreS1_GenoD	6	ILQTLPANP	0.440	0.350	1137.64	37.00	<=WB
68	DRB1_0802	PQAQGILQTLPANPP	PreS1_GenoD	5		0.510	0.392	722.95	24.00	<=WB
69	DRB1_0802	QAQGILQTLPANPPP	PreS1_GenoD	4		0.480	0.405	623.32	21.00	<=WB
70	DRB1_0802	AQGILQTLPANPPPA	PreS1_GenoD	3		0.485	0.427	490.24	16.00	<=WB
71	DRB1_0802	QGILQTLPANPPPAS	PreS1_GenoD	2		0.435	0.425	504.47	16.00	<=WB
72	DRB1_0802	GILQTLPANPPPAST	PreS1_GenoD	2	LQTLPANPP	0.510	0.400	657.98	22.00	<=WB
73	DRB1_0802	ILQTLPANPPPASTN	PreS1_GenoD	1		0.625	0.335	1336.49	42.00	<=WB
1	DRB1_1302	MGQNLSTSNPLGFFP	PreS1_GenoD	4	LSTSNPLGF	0.545	0.561	115.57	10.00	<=SB Core_Histogram
2	DRB1_1302	GQNLSTSNPLGFFPD	PreS1_GenoD	3		0.590	0.523	174.94	14.00	<=WB
3	DRB1_1302	QNLSTSNPLGFFPDH	PreS1_GenoD	2		0.695	0.480	279.03	21.00	<=WB
4	DRB1_1302	NLSTSNPLGFFPDHQ	PreS1_GenoD	1		0.845	0.378	834.52	43.00	<=WB
17	DRB1_1302	HQLDPAFRANTANPD	PreS1_GenoD	6	FRANTANPD	0.820	0.481	273.52	21.00	<=WB
18	DRB1_1302	QLDPAFRANTANPDW	PreS1_GenoD	5		0.895	0.549	131.41	11.00	<=WB
19	DRB1_1302	LDPAFRANTANPDWD	PreS1_GenoD	4		0.900	0.527	167.38	14.00	<=WB
20	DRB1_1302	DPAFRANTANPDWDF	PreS1_GenoD	3		0.915	0.550	130.70	11.00	<=WB
21	DRB1_1302	PAFRANTANPDWDFN	PreS1_GenoD	2		0.905	0.566	110.04	9.50	<=SB Core_Histogram
22	DRB1_1302	AFRANTANPDWDFNP	PreS1_GenoD	1		0.910	0.538	148.52	13.00	<=WB
68	DRB1_1302	PQAQGILQTLPANPP	PreS1_GenoD	5	ILQTLPANP	0.665	0.369	921.96	46.00	<=WB
69	DRB1_1302	QAQGILQTLPANPPP	PreS1_GenoD	4		0.610	0.376	856.90	44.00	<=WB
70	DRB1_1302	AQGILQTLPANPPPA	PreS1_GenoD	3		0.580	0.401	649.70	37.00	<=WB
71	DRB1_1302	QGILQTLPANPPPAS	PreS1_GenoD	2		0.505	0.396	689.24	39.00	<=WB
72	DRB1_1302	GILQTLPANPPPAST	PreS1_GenoD	2		0.415	0.368	928.98	46.00	<=WB
59	DRB1_1501	PHGGLLGWSPQAQGI	PreS1_GenoD	4	LLGWSPQAQ	0.705	0.354	1079.89	50.00	<=WB
60	DRB1_1501	HGGLLGWSPQAQGIL	PreS1_GenoD	3		0.640	0.391	723.36	41.00	<=WB
61	DRB1_1501	GGLLGWSPQAQGILQ	PreS1_GenoD	2		0.600	0.386	767.38	42.00	<=WB
62	DRB1_1501	GLLGWSPQAQGILQT	PreS1_GenoD	1		0.525	0.360	1018.60	48.00	<=WB
50	DRB5_0101	GAFGLGFTPPHGGLL	PreS1_GenoD	2	FGLGFTPPH	0.430	0.362	996.08	46.00	<=WB
51	DRB5_0101	AFGLGFTPPHGGLLG	PreS1_GenoD	1		0.290	0.351	1117.25	49.00	<=WB
70	DRB5_0101	AQGILQTLPANPPPA	PreS1_GenoD	4	LQTLPANPP	0.440	0.348	1153.31	49.00	<=WB
71	DRB5_0101	QGILQTLPANPPPAS	PreS1_GenoD	3		0.485	0.347	1175.79	50.00	<=WB

## Sheet: PreS1_A_Frequency
	SB	WB
DRB1_0101	0	15
DRB1_0301	0	4
DRB1_0401	0	12
DRB1_0701	0	14
DRB1_0802	5	4
DRB1_1101	0	4
DRB1_1302	0	12
DRB1_1501	0	3
DRB5_0101	0	3

## Sheet: PreS1_D_Frequechy
	SB	WB						SB	WB	SB	WB
DRB1_0101	0	23					DRB1_0101	0	15	0	23
DRB1_0301	0	9					DRB1_0301	0	4	0	9
DRB1_0401	5	23					DRB1_0401	0	12	5	23
DRB1_0701	0	16					DRB1_0701	0	14	0	16
DRB1_0802	0	15					DRB1_0802	5	4	0	15
DRB1_1101	0	0					DRB1_1101	0	4	0	0
DRB1_1302	2	13					DRB1_1302	0	12	2	13
DRB1_1501	0	4					DRB1_1501	0	3	0	4
DRB5_0101	0	4					DRB5_0101	0	3	0	4
								5	71	7	107	190
