# Supplementary material for: In Silico Prediction of Human Leukocytes Antigen (HLA) Class II Binding Hepatitis B Virus (HBV) Peptides in Botswana
Source: Viruses. 2020 Jul 6;12(7):731. doi: 10.3390/v12070731 (PMC7412261; doi:10.3390/v12070731)
Supplement: Supplementary file 1 [file viruses-12-00731-s001.zip › Table S2 Supplementary_NetMHCIIPan_Results/Supplementary_PreS2_Results_NetMHCIIPan.xlsx]

## Sheet: PreS2_A
15	DRB1_0101	PRVRGLYFPAGGSSS	PreS2_GenoA	6	YFPAGGSSS	0.490	0.550	130.34	30.00	<=WB
16	DRB1_0101	RVRGLYFPAGGSSSG	PreS2_GenoA	5		0.660	0.580	94.08	23.00	<=WB
17	DRB1_0101	VRGLYFPAGGSSSGT	PreS2_GenoA	4		0.820	0.586	87.81	22.00	<=WB
18	DRB1_0101	RGLYFPAGGSSSGTL	PreS2_GenoA	3		0.905	0.613	65.51	17.00	<=WB
19	DRB1_0101	GLYFPAGGSSSGTLN	PreS2_GenoA	2		0.905	0.567	108.84	26.00	<=WB
20	DRB1_0101	LYFPAGGSSSGTLNP	PreS2_GenoA	1		0.900	0.525	170.16	36.00	<=WB
27	DRB1_0101	SSSGTLNPVPNIASH	PreS2_GenoA	5	LNPVPNIAS	0.840	0.466	321.83	50.00	<=WB
28	DRB1_0101	SSGTLNPVPNIASHI	PreS2_GenoA	4		0.835	0.534	154.57	33.00	<=WB
29	DRB1_0101	SGTLNPVPNIASHIS	PreS2_GenoA	3		0.785	0.553	125.78	29.00	<=WB
30	DRB1_0101	GTLNPVPNIASHISS	PreS2_GenoA	2		0.725	0.548	133.11	30.00	<=WB
31	DRB1_0101	TLNPVPNIASHISSI	PreS2_GenoA	1		0.520	0.539	145.95	32.00	<=WB
32	DRB1_0101	LNPVPNIASHISSIS	PreS2_GenoA	6	IASHISSIS	0.370	0.533	156.08	34.00	<=WB
33	DRB1_0101	NPVPNIASHISSISS	PreS2_GenoA	5		0.605	0.563	113.59	27.00	<=WB
34	DRB1_0101	PVPNIASHISSISSR	PreS2_GenoA	4		0.715	0.602	74.13	19.00	<=WB
35	DRB1_0101	VPNIASHISSISSRT	PreS2_GenoA	3		0.610	0.623	59.11	15.00	<=WB
36	DRB1_0101	PNIASHISSISSRTG	PreS2_GenoA	2		0.455	0.629	55.33	14.00	<=WB
37	DRB1_0101	NIASHISSISSRTGD	PreS2_GenoA	1		0.365	0.614	65.25	17.00	<=WB
38	DRB1_0101	IASHISSISSRTGDP	PreS2_GenoA	4	ISSISSRTG	0.405	0.568	107.03	26.00	<=WB
39	DRB1_0101	ASHISSISSRTGDPA	PreS2_GenoA	3		0.700	0.553	125.37	29.00	<=WB
40	DRB1_0101	SHISSISSRTGDPAL	PreS2_GenoA	2		0.720	0.524	171.82	36.00	<=WB
4	DRB1_0301	NSTAFHQALQDPRVR	PreS2_GenoA	4	FHQALQDPR	0.380	0.300	1948.61	41.00	<=WB
5	DRB1_0301	STAFHQALQDPRVRG	PreS2_GenoA	6	ALQDPRVRG	0.595	0.369	927.21	22.00	<=WB
6	DRB1_0301	TAFHQALQDPRVRGL	PreS2_GenoA	5		0.695	0.439	433.67	10.00	<=SB
7	DRB1_0301	AFHQALQDPRVRGLY	PreS2_GenoA	4		0.725	0.472	302.73	7.00	<=SB
8	DRB1_0301	FHQALQDPRVRGLYF	PreS2_GenoA	3		0.800	0.486	259.26	6.00	<=SB
9	DRB1_0301	HQALQDPRVRGLYFP	PreS2_GenoA	2		0.815	0.451	378.55	9.00	<=SB
10	DRB1_0301	QALQDPRVRGLYFPA	PreS2_GenoA	1		0.815	0.414	569.32	14.00	<=WB
1	DRB1_0401	MQWNSTAFHQALQDP	PreS2_GenoA	2	WNSTAFHQA	0.375	0.345	1194.18	48.00	<=WB
15	DRB1_0401	PRVRGLYFPAGGSSS	PreS2_GenoA	6	YFPAGGSSS	0.545	0.371	904.47	39.00	<=WB
16	DRB1_0401	RVRGLYFPAGGSSSG	PreS2_GenoA	5		0.730	0.391	728.50	33.00	<=WB
17	DRB1_0401	VRGLYFPAGGSSSGT	PreS2_GenoA	4		0.825	0.395	699.68	32.00	<=WB
18	DRB1_0401	RGLYFPAGGSSSGTL	PreS2_GenoA	3		0.875	0.411	587.85	27.00	<=WB
19	DRB1_0401	GLYFPAGGSSSGTLN	PreS2_GenoA	2		0.900	0.366	949.12	41.00	<=WB
26	DRB1_0401	GSSSGTLNPVPNIAS	PreS2_GenoA	6	LNPVPNIAS	0.765	0.362	995.96	42.00	<=WB
27	DRB1_0401	SSSGTLNPVPNIASH	PreS2_GenoA	5		0.860	0.430	477.54	23.00	<=WB
28	DRB1_0401	SSGTLNPVPNIASHI	PreS2_GenoA	4		0.895	0.472	303.68	14.00	<=WB
29	DRB1_0401	SGTLNPVPNIASHIS	PreS2_GenoA	3		0.875	0.480	277.05	13.00	<=WB
30	DRB1_0401	GTLNPVPNIASHISS	PreS2_GenoA	2		0.840	0.464	328.58	15.00	<=WB
31	DRB1_0401	TLNPVPNIASHISSI	PreS2_GenoA	1		0.745	0.431	471.13	22.00	<=WB
32	DRB1_0401	LNPVPNIASHISSIS	PreS2_GenoA	6	IASHISSIS	0.490	0.398	675.05	31.00	<=WB
33	DRB1_0401	NPVPNIASHISSISS	PreS2_GenoA	5		0.775	0.443	415.25	20.00	<=WB
34	DRB1_0401	PVPNIASHISSISSR	PreS2_GenoA	4		0.775	0.490	249.40	11.00	<=WB
35	DRB1_0401	VPNIASHISSISSRT	PreS2_GenoA	3		0.710	0.507	208.19	8.50	<=SB
36	DRB1_0401	PNIASHISSISSRTG	PreS2_GenoA	2		0.600	0.503	216.31	9.00	<=SB
37	DRB1_0401	NIASHISSISSRTGD	PreS2_GenoA	1		0.460	0.486	259.27	12.00	<=WB
38	DRB1_0401	IASHISSISSRTGDP	PreS2_GenoA	4	ISSISSRTG	0.415	0.446	403.08	19.00	<=WB
39	DRB1_0401	ASHISSISSRTGDPA	PreS2_GenoA	3		0.645	0.424	508.42	24.00	<=WB
40	DRB1_0401	SHISSISSRTGDPAL	PreS2_GenoA	2		0.665	0.399	666.45	31.00	<=WB
41	DRB1_0401	HISSISSRTGDPALN	PreS2_GenoA	1		0.650	0.341	1253.58	49.00	<=WB
1	DRB1_0701	MQWNSTAFHQALQDP	PreS2_GenoA	2	WNSTAFHQA	0.595	0.441	425.29	32.00	<=WB
28	DRB1_0701	SSGTLNPVPNIASHI	PreS2_GenoA	4	LNPVPNIAS	0.655	0.380	817.40	47.00	<=WB
29	DRB1_0701	SGTLNPVPNIASHIS	PreS2_GenoA	3		0.585	0.395	698.57	43.00	<=WB
30	DRB1_0701	GTLNPVPNIASHISS	PreS2_GenoA	2		0.525	0.393	713.92	44.00	<=WB
31	DRB1_0701	TLNPVPNIASHISSI	PreS2_GenoA	6	NIASHISSI	0.295	0.446	400.67	31.00	<=WB
32	DRB1_0701	LNPVPNIASHISSIS	PreS2_GenoA	6	IASHISSIS	0.510	0.487	256.40	22.00	<=WB
33	DRB1_0701	NPVPNIASHISSISS	PreS2_GenoA	5		0.575	0.516	188.13	16.00	<=WB
34	DRB1_0701	PVPNIASHISSISSR	PreS2_GenoA	4		0.580	0.541	144.03	13.00	<=WB
35	DRB1_0701	VPNIASHISSISSRT	PreS2_GenoA	3		0.515	0.559	117.71	10.00	<=SB
36	DRB1_0701	PNIASHISSISSRTG	PreS2_GenoA	2		0.425	0.551	128.68	11.00	<=WB
37	DRB1_0701	NIASHISSISSRTGD	PreS2_GenoA	1		0.390	0.524	172.04	15.00	<=WB
38	DRB1_0701	IASHISSISSRTGDP	PreS2_GenoA	4	ISSISSRTG	0.420	0.465	327.55	26.00	<=WB
39	DRB1_0701	ASHISSISSRTGDPA	PreS2_GenoA	3		0.680	0.433	460.16	34.00	<=WB
40	DRB1_0701	SHISSISSRTGDPAL	PreS2_GenoA	2		0.665	0.405	627.06	41.00	<=WB
14	DRB1_0802	DPRVRGLYFPAGGSS	PreS2_GenoA	3	VRGLYFPAG	0.585	0.313	1699.46	50.00	<=WB
15	DRB1_0802	PRVRGLYFPAGGSSS	PreS2_GenoA	2		0.500	0.337	1304.48	42.00	<=WB
16	DRB1_0802	RVRGLYFPAGGSSSG	PreS2_GenoA	1		0.430	0.330	1406.94	44.00	<=WB
27	DRB1_0802	SSSGTLNPVPNIASH	PreS2_GenoA	5	LNPVPNIAS	0.845	0.349	1150.21	38.00	<=WB
28	DRB1_0802	SSGTLNPVPNIASHI	PreS2_GenoA	4		0.850	0.392	716.14	24.00	<=WB
29	DRB1_0802	SGTLNPVPNIASHIS	PreS2_GenoA	3		0.830	0.411	585.31	19.00	<=WB
30	DRB1_0802	GTLNPVPNIASHISS	PreS2_GenoA	2		0.760	0.406	618.91	21.00	<=WB
31	DRB1_0802	TLNPVPNIASHISSI	PreS2_GenoA	1		0.600	0.391	726.26	25.00	<=WB
32	DRB1_0802	LNPVPNIASHISSIS	PreS2_GenoA	6	IASHISSIS	0.375	0.383	790.19	27.00	<=WB
33	DRB1_0802	NPVPNIASHISSISS	PreS2_GenoA	5		0.600	0.399	664.76	22.00	<=WB
34	DRB1_0802	PVPNIASHISSISSR	PreS2_GenoA	4		0.725	0.443	416.14	13.00	<=WB
35	DRB1_0802	VPNIASHISSISSRT	PreS2_GenoA	3		0.710	0.455	363.30	11.00	<=WB
36	DRB1_0802	PNIASHISSISSRTG	PreS2_GenoA	2		0.560	0.457	354.22	10.00	<=SB
37	DRB1_0802	NIASHISSISSRTGD	PreS2_GenoA	1		0.390	0.454	367.06	11.00	<=WB
38	DRB1_0802	IASHISSISSRTGDP	PreS2_GenoA	4	ISSISSRTG	0.535	0.420	532.40	17.00	<=WB
39	DRB1_0802	ASHISSISSRTGDPA	PreS2_GenoA	3		0.755	0.405	627.77	21.00	<=WB
40	DRB1_0802	SHISSISSRTGDPAL	PreS2_GenoA	2		0.780	0.386	767.38	26.00	<=WB
41	DRB1_0802	HISSISSRTGDPALN	PreS2_GenoA	1		0.725	0.349	1149.30	38.00	<=WB
15	DRB1_1101	PRVRGLYFPAGGSSS	PreS2_GenoA	2	VRGLYFPAG	0.415	0.337	1309.31	46.00	<=WB
16	DRB1_1101	RVRGLYFPAGGSSSG	PreS2_GenoA	5	YFPAGGSSS	0.390	0.331	1394.06	47.00	<=WB
34	DRB1_1101	PVPNIASHISSISSR	PreS2_GenoA	4	IASHISSIS	0.690	0.351	1126.89	42.00	<=WB
35	DRB1_1101	VPNIASHISSISSRT	PreS2_GenoA	3		0.645	0.370	909.03	38.00	<=WB
36	DRB1_1101	PNIASHISSISSRTG	PreS2_GenoA	6		0.380	0.395	697.38	32.00	<=WB
37	DRB1_1101	NIASHISSISSRTGD	PreS2_GenoA	5		0.535	0.400	660.87	31.00	<=WB
38	DRB1_1101	IASHISSISSRTGDP	PreS2_GenoA	4		0.670	0.381	810.56	35.00	<=WB
39	DRB1_1101	ASHISSISSRTGDPA	PreS2_GenoA	3		0.820	0.386	764.57	34.00	<=WB
40	DRB1_1101	SHISSISSRTGDPAL	PreS2_GenoA	2		0.815	0.365	962.99	39.00	<=WB
1	DRB1_1302	MQWNSTAFHQALQDP	PreS2_GenoA	0	MQWNSTAFH	0.655	0.374	869.80	44.00	<=WB
26	DRB1_1302	GSSSGTLNPVPNIAS	PreS2_GenoA	4	GTLNPVPNI	0.530	0.396	689.02	39.00	<=WB
27	DRB1_1302	SSSGTLNPVPNIASH	PreS2_GenoA	5	LNPVPNIAS	0.475	0.426	496.36	32.00	<=WB
28	DRB1_1302	SSGTLNPVPNIASHI	PreS2_GenoA	4		0.420	0.507	206.56	17.00	<=WB
29	DRB1_1302	SGTLNPVPNIASHIS	PreS2_GenoA	5	PVPNIASHI	0.510	0.532	157.44	13.00	<=WB
30	DRB1_1302	GTLNPVPNIASHISS	PreS2_GenoA	4		0.595	0.531	160.46	13.00	<=WB
31	DRB1_1302	TLNPVPNIASHISSI	PreS2_GenoA	3		0.600	0.548	133.59	11.00	<=WB
32	DRB1_1302	LNPVPNIASHISSIS	PreS2_GenoA	2		0.560	0.541	143.46	12.00	<=WB
33	DRB1_1302	NPVPNIASHISSISS	PreS2_GenoA	5	IASHISSIS	0.395	0.528	165.73	14.00	<=WB
34	DRB1_1302	PVPNIASHISSISSR	PreS2_GenoA	4		0.525	0.530	160.80	14.00	<=WB
35	DRB1_1302	VPNIASHISSISSRT	PreS2_GenoA	3		0.625	0.517	185.90	15.00	<=WB
36	DRB1_1302	PNIASHISSISSRTG	PreS2_GenoA	2		0.605	0.485	264.40	20.00	<=WB
37	DRB1_1302	NIASHISSISSRTGD	PreS2_GenoA	1		0.605	0.438	435.74	29.00	<=WB
15	DRB1_1501	PRVRGLYFPAGGSSS	PreS2_GenoA	2	VRGLYFPAG	0.455	0.363	985.22	48.00	<=WB
32	DRB1_1501	LNPVPNIASHISSIS	PreS2_GenoA	6	IASHISSIS	0.530	0.376	859.93	44.00	<=WB
33	DRB1_1501	NPVPNIASHISSISS	PreS2_GenoA	5		0.735	0.428	487.59	32.00	<=WB
34	DRB1_1501	PVPNIASHISSISSR	PreS2_GenoA	4		0.765	0.475	293.89	22.00	<=WB
35	DRB1_1501	VPNIASHISSISSRT	PreS2_GenoA	3		0.760	0.486	259.83	19.00	<=WB
36	DRB1_1501	PNIASHISSISSRTG	PreS2_GenoA	2		0.645	0.462	335.91	24.00	<=WB
37	DRB1_1501	NIASHISSISSRTGD	PreS2_GenoA	1		0.560	0.448	390.46	27.00	<=WB
38	DRB1_1501	IASHISSISSRTGDP	PreS2_GenoA	4	ISSISSRTG	0.455	0.387	756.17	42.00	<=WB
39	DRB1_1501	ASHISSISSRTGDPA	PreS2_GenoA	3		0.775	0.356	1061.00	49.00	<=WB
4	DRB5_0101	NSTAFHQALQDPRVR	PreS2_GenoA	4	FHQALQDPR	0.640	0.387	758.20	40.00	<=WB
5	DRB5_0101	STAFHQALQDPRVRG	PreS2_GenoA	3		0.545	0.402	643.29	37.00	<=WB
6	DRB5_0101	TAFHQALQDPRVRGL	PreS2_GenoA	4	QALQDPRVR	0.430	0.422	520.59	32.00	<=WB
7	DRB5_0101	AFHQALQDPRVRGLY	PreS2_GenoA	3		0.500	0.425	505.49	32.00	<=WB
8	DRB5_0101	FHQALQDPRVRGLYF	PreS2_GenoA	2		0.555	0.396	689.06	38.00	<=WB
15	DRB5_0101	PRVRGLYFPAGGSSS	PreS2_GenoA	6	YFPAGGSSS	0.370	0.370	912.53	44.00	<=WB
16	DRB5_0101	RVRGLYFPAGGSSSG	PreS2_GenoA	5		0.545	0.387	757.03	40.00	<=WB
17	DRB5_0101	VRGLYFPAGGSSSGT	PreS2_GenoA	4		0.695	0.382	801.74	41.00	<=WB
18	DRB5_0101	RGLYFPAGGSSSGTL	PreS2_GenoA	3		0.800	0.390	733.74	39.00	<=WB
34	DRB5_0101	PVPNIASHISSISSR	PreS2_GenoA	4	IASHISSIS	0.630	0.382	800.05	41.00	<=WB
35	DRB5_0101	VPNIASHISSISSRT	PreS2_GenoA	3		0.555	0.416	557.60	34.00	<=WB
36	DRB5_0101	PNIASHISSISSRTG	PreS2_GenoA	6	ISSISSRTG	0.325	0.443	414.32	28.00	<=WB
37	DRB5_0101	NIASHISSISSRTGD	PreS2_GenoA	5		0.500	0.441	424.71	29.00	<=WB
38	DRB5_0101	IASHISSISSRTGDP	PreS2_GenoA	4		0.580	0.416	553.65	34.00	<=WB
39	DRB5_0101	ASHISSISSRTGDPA	PreS2_GenoA	3		0.775	0.413	573.04	34.00	<=WB
40	DRB5_0101	SHISSISSRTGDPAL	PreS2_GenoA	2		0.775	0.386	763.72	40.00	<=WB

## Sheet: PreS2_D
15	DRB1_0101	PRVRGLYFPAGGSSS	PreS2_GenoD	6	YFPAGGSSS	0.490	0.550	130.34	30.00	<=WB
16	DRB1_0101	RVRGLYFPAGGSSSG	PreS2_GenoD	5		0.660	0.580	94.08	23.00	<=WB
17	DRB1_0101	VRGLYFPAGGSSSGT	PreS2_GenoD	4		0.820	0.586	87.81	22.00	<=WB
18	DRB1_0101	RGLYFPAGGSSSGTV	PreS2_GenoD	3		0.900	0.606	70.72	18.00	<=WB
19	DRB1_0101	GLYFPAGGSSSGTVN	PreS2_GenoD	2		0.895	0.559	118.32	28.00	<=WB
20	DRB1_0101	LYFPAGGSSSGTVNP	PreS2_GenoD	1		0.900	0.517	185.89	37.00	<=WB
35	DRB1_0101	VPTTASPLSSIFSRI	PreS2_GenoD	4	ASPLSSIFS	0.565	0.495	235.71	43.00	<=WB
36	DRB1_0101	PTTASPLSSIFSRIG	PreS2_GenoD	3		0.365	0.525	171.31	36.00	<=WB
37	DRB1_0101	TTASPLSSIFSRIGD	PreS2_GenoD	5	LSSIFSRIG	0.475	0.532	158.35	34.00	<=WB
38	DRB1_0101	TASPLSSIFSRIGDP	PreS2_GenoD	4		0.545	0.518	184.71	37.00	<=WB
39	DRB1_0101	ASPLSSIFSRIGDPA	PreS2_GenoD	3		0.650	0.532	158.57	34.00	<=WB
40	DRB1_0101	SPLSSIFSRIGDPAL	PreS2_GenoD	6	FSRIGDPAL	0.340	0.592	83.02	21.00	<=WB
41	DRB1_0101	PLSSIFSRIGDPALN	PreS2_GenoD	5		0.555	0.614	65.44	17.00	<=WB
4	DRB1_0301	NSTTFHQTLQDPRVR	PreS2_GenoD	4	FHQTLQDPR	0.400	0.288	2226.54	45.00	<=WB
7	DRB1_0301	TFHQTLQDPRVRGLY	PreS2_GenoD	4	TLQDPRVRG	0.725	0.462	337.80	8.00	<=SB
8	DRB1_0301	FHQTLQDPRVRGLYF	PreS2_GenoD	3		0.770	0.479	280.61	6.50	<=SB
9	DRB1_0301	HQTLQDPRVRGLYFP	PreS2_GenoD	2		0.800	0.441	424.27	10.00	<=SB
5	DRB1_0301	STTFHQTLQDPRVRG	PreS2_GenoD	6		0.615	0.352	1106.29	26.00	<=WB
6	DRB1_0301	TTFHQTLQDPRVRGL	PreS2_GenoD	5		0.705	0.426	496.78	12.00	<=WB
10	DRB1_0301	QTLQDPRVRGLYFPA	PreS2_GenoD	1		0.795	0.401	654.01	16.00	<=WB
15	DRB1_0401	PRVRGLYFPAGGSSS	PreS2_GenoD	6	YFPAGGSSS	0.545	0.371	904.47	39.00	<=WB
16	DRB1_0401	RVRGLYFPAGGSSSG	PreS2_GenoD	5		0.730	0.391	728.50	33.00	<=WB
17	DRB1_0401	VRGLYFPAGGSSSGT	PreS2_GenoD	4		0.825	0.395	699.68	32.00	<=WB
18	DRB1_0401	RGLYFPAGGSSSGTV	PreS2_GenoD	3		0.880	0.407	612.31	29.00	<=WB
19	DRB1_0401	GLYFPAGGSSSGTVN	PreS2_GenoD	2		0.895	0.362	991.38	42.00	<=WB
36	DRB1_0401	PTTASPLSSIFSRIG	PreS2_GenoD	3	ASPLSSIFS	0.435	0.342	1241.14	49.00	<=WB
37	DRB1_0401	TTASPLSSIFSRIGD	PreS2_GenoD	5	LSSIFSRIG	0.440	0.349	1145.88	47.00	<=WB
38	DRB1_0401	TASPLSSIFSRIGDP	PreS2_GenoD	4		0.510	0.340	1269.22	50.00	<=WB
39	DRB1_0401	ASPLSSIFSRIGDPA	PreS2_GenoD	3		0.495	0.358	1042.94	44.00	<=WB
40	DRB1_0401	SPLSSIFSRIGDPAL	PreS2_GenoD	6	FSRIGDPAL	0.595	0.447	397.91	19.00	<=WB
41	DRB1_0401	PLSSIFSRIGDPALN	PreS2_GenoD	5		0.715	0.481	273.70	12.00	<=WB
1	DRB1_0701	MQWNSTTFHQTLQDP	PreS2_GenoD	2	WNSTTFHQT	0.670	0.397	680.65	43.00	<=WB
31	DRB1_0701	TVNPVPTTASPLSSI	PreS2_GenoD	3	PVPTTASPL	0.675	0.381	813.89	47.00	<=WB
32	DRB1_0701	VNPVPTTASPLSSIF	PreS2_GenoD	2		0.580	0.378	837.49	48.00	<=WB
35	DRB1_0701	VPTTASPLSSIFSRI	PreS2_GenoD	6	PLSSIFSRI	0.450	0.435	453.65	33.00	<=WB
36	DRB1_0701	PTTASPLSSIFSRIG	PreS2_GenoD	6	LSSIFSRIG	0.490	0.467	319.15	26.00	<=WB
37	DRB1_0701	TTASPLSSIFSRIGD	PreS2_GenoD	5		0.500	0.454	366.97	29.00	<=WB
38	DRB1_0701	TASPLSSIFSRIGDP	PreS2_GenoD	4		0.525	0.436	447.23	33.00	<=WB
39	DRB1_0701	ASPLSSIFSRIGDPA	PreS2_GenoD	3		0.555	0.438	437.95	32.00	<=WB
40	DRB1_0701	SPLSSIFSRIGDPAL	PreS2_GenoD	6	FSRIGDPAL	0.385	0.477	287.98	24.00	<=WB
41	DRB1_0701	PLSSIFSRIGDPALN	PreS2_GenoD	5		0.510	0.468	317.24	26.00	<=WB
14	DRB1_0802	DPRVRGLYFPAGGSS	PreS2_GenoD	3	VRGLYFPAG	0.585	0.313	1699.46	50.00	<=WB
15	DRB1_0802	PRVRGLYFPAGGSSS	PreS2_GenoD	2		0.500	0.337	1304.48	42.00	<=WB
16	DRB1_0802	RVRGLYFPAGGSSSG	PreS2_GenoD	1		0.430	0.330	1406.94	44.00	<=WB
36	DRB1_0802	PTTASPLSSIFSRIG	PreS2_GenoD	6	LSSIFSRIG	0.435	0.327	1456.72	45.00	<=WB
37	DRB1_0802	TTASPLSSIFSRIGD	PreS2_GenoD	5		0.520	0.341	1250.98	40.00	<=WB
38	DRB1_0802	TASPLSSIFSRIGDP	PreS2_GenoD	4		0.590	0.340	1268.78	41.00	<=WB
39	DRB1_0802	ASPLSSIFSRIGDPA	PreS2_GenoD	3		0.580	0.356	1058.19	35.00	<=WB
40	DRB1_0802	SPLSSIFSRIGDPAL	PreS2_GenoD	2		0.415	0.378	834.50	28.00	<=WB
41	DRB1_0802	PLSSIFSRIGDPALN	PreS2_GenoD	4	IFSRIGDPA	0.295	0.380	818.77	28.00	<=WB
15	DRB1_1101	PRVRGLYFPAGGSSS	PreS2_GenoD	2	VRGLYFPAG	0.415	0.337	1309.31	46.00	<=WB
16	DRB1_1101	RVRGLYFPAGGSSSG	PreS2_GenoD	5	YFPAGGSSS	0.390	0.331	1394.06	47.00	<=WB
36	DRB1_1101	PTTASPLSSIFSRIG	PreS2_GenoD	6	LSSIFSRIG	0.595	0.336	1324.01	46.00	<=WB
37	DRB1_1101	TTASPLSSIFSRIGD	PreS2_GenoD	5		0.645	0.357	1054.64	41.00	<=WB
38	DRB1_1101	TASPLSSIFSRIGDP	PreS2_GenoD	4		0.680	0.357	1051.41	41.00	<=WB
39	DRB1_1101	ASPLSSIFSRIGDPA	PreS2_GenoD	3		0.670	0.383	795.31	35.00	<=WB
40	DRB1_1101	SPLSSIFSRIGDPAL	PreS2_GenoD	2		0.535	0.389	740.25	34.00	<=WB
41	DRB1_1101	PLSSIFSRIGDPALN	PreS2_GenoD	1		0.380	0.379	825.04	36.00	<=WB
40	DRB1_1302	SPLSSIFSRIGDPAL	PreS2_GenoD	5	IFSRIGDPA	0.430	0.384	780.89	42.00	<=WB
41	DRB1_1302	PLSSIFSRIGDPALN	PreS2_GenoD	4		0.440	0.393	711.01	39.00	<=WB
15	DRB1_1501	PRVRGLYFPAGGSSS	PreS2_GenoD	2	VRGLYFPAG	0.455	0.363	985.22	48.00	<=WB
36	DRB1_1501	PTTASPLSSIFSRIG	PreS2_GenoD	6	LSSIFSRIG	0.575	0.404	630.23	38.00	<=WB
37	DRB1_1501	TTASPLSSIFSRIGD	PreS2_GenoD	5		0.620	0.415	561.92	35.00	<=WB
38	DRB1_1501	TASPLSSIFSRIGDP	PreS2_GenoD	4		0.690	0.405	622.04	37.00	<=WB
39	DRB1_1501	ASPLSSIFSRIGDPA	PreS2_GenoD	3		0.640	0.430	478.52	31.00	<=WB
40	DRB1_1501	SPLSSIFSRIGDPAL	PreS2_GenoD	2		0.410	0.455	362.81	26.00	<=WB
41	DRB1_1501	PLSSIFSRIGDPALN	PreS2_GenoD	4	IFSRIGDPA	0.325	0.452	375.64	27.00	<=WB
5	DRB5_0101	STTFHQTLQDPRVRG	PreS2_GenoD	5	QTLQDPRVR	0.395	0.362	993.59	46.00	<=WB
6	DRB5_0101	TTFHQTLQDPRVRGL	PreS2_GenoD	4		0.500	0.388	750.15	40.00	<=WB
7	DRB5_0101	TFHQTLQDPRVRGLY	PreS2_GenoD	3		0.545	0.401	653.59	37.00	<=WB
8	DRB5_0101	FHQTLQDPRVRGLYF	PreS2_GenoD	2		0.555	0.385	772.30	41.00	<=WB
15	DRB5_0101	PRVRGLYFPAGGSSS	PreS2_GenoD	6	YFPAGGSSS	0.370	0.370	912.53	44.00	<=WB
16	DRB5_0101	RVRGLYFPAGGSSSG	PreS2_GenoD	5		0.545	0.387	757.03	40.00	<=WB
17	DRB5_0101	VRGLYFPAGGSSSGT	PreS2_GenoD	4		0.695	0.382	801.74	41.00	<=WB
18	DRB5_0101	RGLYFPAGGSSSGTV	PreS2_GenoD	3		0.785	0.386	770.15	40.00	<=WB
36	DRB5_0101	PTTASPLSSIFSRIG	PreS2_GenoD	6	LSSIFSRIG	0.475	0.352	1108.22	48.00	<=WB
37	DRB5_0101	TTASPLSSIFSRIGD	PreS2_GenoD	5		0.550	0.359	1028.27	47.00	<=WB
38	DRB5_0101	TASPLSSIFSRIGDP	PreS2_GenoD	4		0.610	0.354	1089.07	48.00	<=WB
39	DRB5_0101	ASPLSSIFSRIGDPA	PreS2_GenoD	3		0.600	0.374	877.40	43.00	<=WB
40	DRB5_0101	SPLSSIFSRIGDPAL	PreS2_GenoD	2		0.450	0.393	708.69	39.00	<=WB
41	DRB5_0101	PLSSIFSRIGDPALN	PreS2_GenoD	5	FSRIGDPAL	0.330	0.396	685.48	38.00	<=WB

## Sheet: PreS2_A_vs_D
	A		D								DRB1_0101	DRB1_0301	DRB1_0401	DRB1_0701	DRB1_0802	DRB1_1101	DRB1_1302	DRB1_1501	DRB5_0101
	SB	WB	SB	WB						Genotype A	YFPAGGSSS	FHQALQDPR	WNSTAFHQA	WNSTAFHQA	VRGLYFPAG	VRGLYFPAG	MQWNSTAFH	VRGLYFPAG	FHQALQDPR
1.Number	0	20	0	13							LNPVPNIAS	ALQDPRVRG	YFPAGGSSS	LNPVPNIAS	LNPVPNIAS	YFPAGGSSS	GTLNPVPNI	IASHISSIS	QALQDPRVR
2.Number	4	3	3	4							IASHISSIS		LNPVPNIAS	NIASHISSI	IASHISSIS	IASHISSIS	LNPVPNIAS	ISSISSRTG	YFPAGGSSS
3.Number	2	20	0	11							ISSISSRTG		IASHISSIS	IASHISSIS	ISSISSRTG		PVPNIASHI		IASHISSIS
4.Number	1	13	0	10									ISSISSRTG	ISSISSRTG			IASHISSIS		ISSISSRTG
5.Number	1	17	0	9
6.Number	0	9	0	8
7.Number	0	13	0	2						Genotype D	YFPAGGSSS	FHQTLQDPR	YFPAGGSSS	WNSTTFHQT	VRGLYFPAG	VRGLYFPAG	IFSRIGDPA	VRGLYFPAG	IFSRIGDPA
8.Number	0	9	0	7							ASPLSSIFS	TLQDPRVRG	ASPLSSIFS	PVPTTASPL	LSSIFSRIG	YFPAGGSSS		LSSIFSRIG	QTLQDPRVR
9. Number	0	16	0	14							LSSIFSRIG		LSSIFSRIG	PLSSIFSRI	IFSRIGDPA	LSSIFSRIG			YFPAGGSSS
	8	120	3	78							FSRIGDPAL		FSRIGDPAL	LSSIFSRIG					LSSIFSRIG
														FSRIGDPAL					FSRIGDPAL
											DRB1_0101		DRB1_0301		DRB1_0401		DRB1_0701		DRB1_0802		DRB1_01101		DRB1_1302		DRB1_1501		DRB5_0101
											A	D	A	D	A	D	A	D	A	D	A	D	A	D	A	D	A	D
										YFPAGGSSS	6	6			5	5						1						4
										LNPVPNIAS	5												2
										ISSISSRTG	3				4		3		4						2		5
										IASHISSIS	6				4		5		5		7		5		6		2
										ALQDPRVRG			3	2
										WNSTAFHQA					1		1
										FHQALQDPR			1	1
										ASPLSSIFS		2				1
										LSSIFSRIG		3				3		4		5		6				5		5
										FSRIGDPAL		2				2		2										1
										YFPAGGSSS											1						4
										PVPTTASPL								2
										PLSSIFSRI								1
										VRGLYFPAG									3		1					1
										QTLQDPRVR																	3	4
										MQWNSTAFH								1					1
										GTLNPVPNI													1
										PVPNIASHI													4
										LNPVPNIAS					6		3		5
										VRGLYFPAG										3		1			1
										IFSRIGDPA										1				2		1
										FHQALQDPR																	2
										NIASHISSI							1

## Sheet: Pres2_A_Frequency 
	SB	WB
DRB1_0101	0	20
DRB1_0301	4	3
DRB1_0401	2	20
DRB1_0701	1	13
DRB1_0802	1	17
DRB1_1101	0	9
DRB1_1302	0	13
DRB1_1501	0	9
DRB5_0101	0	16
	8	120

## Sheet: Pres2_D_Frequency
	SB	WB
DRB1_0101	0	13
DRB1_0301	3	4
DRB1_0401	0	11
DRB1_0701	0	10
DRB1_0802	0	9
DRB1_1101	0	8
DRB1_1302	0	2
DRB1_1501	0	7
DRB5_0101	0	14
	3	78
