# Supplementary material for: In Silico Prediction of Human Leukocytes Antigen (HLA) Class II Binding Hepatitis B Virus (HBV) Peptides in Botswana
Source: Viruses. 2020 Jul 6;12(7):731. doi: 10.3390/v12070731 (PMC7412261; doi:10.3390/v12070731)
Supplement: Supplementary file 1 [file viruses-12-00731-s001.zip › Table S2 Supplementary_NetMHCIIPan_Results/Supplementary_S_Results_NetMHCIIPan.fas.xlsx]

## Sheet: S_A_SB
DRB1_0101	15	LQAGFFLLTRILTIP	FLLTRILTI	5	0.6989	26.0	9.00	0.64	S_GenoA	SB
DRB1_0101	16	QAGFFLLTRILTIPQ	FLLTRILTI	4	0.7130	22.3	8.00	0.63	S_GenoA	SB
DRB1_0101	17	AGFFLLTRILTIPQS	FLLTRILTI	3	0.7150	21.8	7.50	0.64	S_GenoA	SB
DRB1_0101	34	SWWTSLNFLGGSPVC	LNFLGGSPV	5	0.7159	21.6	7.50	0.83	S_GenoA	SB
DRB1_0101	35	WWTSLNFLGGSPVCL	LNFLGGSPV	4	0.8222	6.8	1.30	0.55	S_GenoA	SB
DRB1_0101	36	WTSLNFLGGSPVCLG	FLGGSPVCL	5	0.8603	4.5	0.50	0.47	S_GenoA	SB
DRB1_0101	37	TSLNFLGGSPVCLGQ	FLGGSPVCL	4	0.8718	4.0	0.30	0.51	S_GenoA	SB
DRB1_0101	38	SLNFLGGSPVCLGQN	FLGGSPVCL	3	0.8662	4.3	0.40	0.52	S_GenoA	SB
DRB1_0101	39	LNFLGGSPVCLGQNS	FLGGSPVCL	2	0.8291	6.4	1.10	0.61	S_GenoA	SB
DRB1_0101	40	NFLGGSPVCLGQNSQ	FLGGSPVCL	1	0.7091	23.3	8.00	0.88	S_GenoA	SB
DRB1_0101	96	VLLDYQGMLPVCPLI	YQGMLPVCP	4	0.6954	27.0	9.50	0.55	S_GenoA	SB
DRB1_0301	92	IFLLVLLDYQGMLPV	VLLDYQGML	4	0.5122	195.9	8.00	0.84	S_GenoA	SB
DRB1_0301	93	FLLVLLDYQGMLPVC	VLLDYQGML	3	0.5110	198.6	8.00	0.83	S_GenoA	SB
DRB1_0401	14	VLQAGFFLLTRILTI	FLLTRILTI	6	0.5966	78.6	4.00	0.75	S_GenoA	SB
DRB1_0401	15	LQAGFFLLTRILTIP	FLLTRILTI	5	0.6495	44.3	1.80	0.76	S_GenoA	SB
DRB1_0401	16	QAGFFLLTRILTIPQ	FLLTRILTI	4	0.7212	20.4	0.50	0.66	S_GenoA	SB
DRB1_0401	17	AGFFLLTRILTIPQS	FLLTRILTI	3	0.7541	14.3	0.25	0.63	S_GenoA	SB
DRB1_0401	18	GFFLLTRILTIPQSL	FLLTRILTI	2	0.7492	15.1	0.25	0.62	S_GenoA	SB
DRB1_0401	19	FFLLTRILTIPQSLD	FLLTRILTI	1	0.7074	23.7	0.70	0.57	S_GenoA	SB
DRB1_0401	20	FLLTRILTIPQSLDS	LTRILTIPQ	2	0.6079	69.6	3.50	0.39	S_GenoA	SB
DRB1_0401	167	SVRFSWLSLLVPFVQ	WLSLLVPFV	5	0.5737	100.8	5.50	0.68	S_GenoA	SB
DRB1_0401	168	VRFSWLSLLVPFVQW	WLSLLVPFV	4	0.5815	92.6	5.00	0.72	S_GenoA	SB
DRB1_0401	169	RFSWLSLLVPFVQWF	WLSLLVPFV	3	0.5759	98.3	5.50	0.80	S_GenoA	SB
DRB1_0401	178	PFVQWFVGLSPTVWL	WFVGLSPTV	4	0.5322	157.8	9.00	0.41	S_GenoA	SB
DRB1_0401	179	FVQWFVGLSPTVWLS	WFVGLSPTV	3	0.5403	144.6	8.00	0.38	S_GenoA	SB
DRB1_0401	180	VQWFVGLSPTVWLSV	WFVGLSPTV	2	0.5297	162.1	9.00	0.38	S_GenoA	SB
DRB1_0701	14	VLQAGFFLLTRILTI	FLLTRILTI	6	0.7389	16.9	2.50	0.89	S_GenoA	SB
DRB1_0701	15	LQAGFFLLTRILTIP	FLLTRILTI	5	0.7065	23.9	3.50	0.86	S_GenoA	SB
DRB1_0701	16	QAGFFLLTRILTIPQ	FLLTRILTI	4	0.7276	19.1	2.50	0.73	S_GenoA	SB
DRB1_0701	17	AGFFLLTRILTIPQS	FLLTRILTI	3	0.7173	21.3	3.00	0.73	S_GenoA	SB
DRB1_0701	18	GFFLLTRILTIPQSL	FLLTRILTI	2	0.7104	23.0	3.50	0.69	S_GenoA	SB
DRB1_0701	19	FFLLTRILTIPQSLD	FLLTRILTI	1	0.6867	29.7	4.50	0.72	S_GenoA	SB
DRB1_0701	20	FLLTRILTIPQSLDS	FLLTRILTI	0	0.6505	43.9	6.50	0.62	S_GenoA	SB
DRB1_0701	162	LWEWASVRFSWLSLL	VRFSWLSLL	6	0.6878	29.3	4.50	0.46	S_GenoA	SB
DRB1_0701	163	WEWASVRFSWLSLLV	VRFSWLSLL	5	0.6893	28.8	4.50	0.49	S_GenoA	SB
DRB1_0701	164	EWASVRFSWLSLLVP	VRFSWLSLL	4	0.6675	36.5	5.50	0.49	S_GenoA	SB
DRB1_0701	165	WASVRFSWLSLLVPF	VRFSWLSLL	3	0.6689	36.0	5.50	0.47	S_GenoA	SB
DRB1_0701	166	ASVRFSWLSLLVPFV	VRFSWLSLL	2	0.6548	41.9	6.50	0.48	S_GenoA	SB
DRB1_0701	167	SVRFSWLSLLVPFVQ	VRFSWLSLL	1	0.6297	55.0	8.00	0.44	S_GenoA	SB
DRB1_0701	178	PFVQWFVGLSPTVWL	FVGLSPTVW	5	0.6160	63.7	9.00	0.49	S_GenoA	SB
DRB1_0701	180	VQWFVGLSPTVWLSV	FVGLSPTVW	3	0.6283	55.8	8.00	0.41	S_GenoA	SB
DRB1_0701	181	QWFVGLSPTVWLSVI	FVGLSPTVW	2	0.6291	55.3	8.00	0.40	S_GenoA	SB
DRB1_0701	182	WFVGLSPTVWLSVIW	FVGLSPTVW	1	0.6196	61.3	9.00	0.32	S_GenoA	SB
DRB1_0802	17	AGFFLLTRILTIPQS	LTRILTIPQ	5	0.5087	203.5	6.50	0.25	S_GenoA	SB
DRB1_0802	18	GFFLLTRILTIPQSL	LTRILTIPQ	4	0.5659	109.6	2.50	0.22	S_GenoA	SB
DRB1_0802	19	FFLLTRILTIPQSLD	ILTIPQSLD	6	0.5442	138.6	4.00	0.31	S_GenoA	SB
DRB1_0802	20	FLLTRILTIPQSLDS	ILTIPQSLD	5	0.5534	125.4	3.50	0.41	S_GenoA	SB
DRB1_0802	21	LLTRILTIPQSLDSW	ILTIPQSLD	4	0.5440	138.9	4.00	0.41	S_GenoA	SB
DRB1_0802	22	LTRILTIPQSLDSWW	ILTIPQSLD	3	0.5309	160.0	4.50	0.49	S_GenoA	SB
DRB1_0802	23	TRILTIPQSLDSWWT	ILTIPQSLD	2	0.4886	253.0	8.50	0.57	S_GenoA	SB
DRB1_0802	100	YQGMLPVCPLIPGST	LPVCPLIPG	4	0.4769	287.1	9.50	0.44	S_GenoA	SB
DRB1_0802	101	QGMLPVCPLIPGSTT	LPVCPLIPG	3	0.4864	259.2	8.50	0.45	S_GenoA	SB
DRB1_0802	102	GMLPVCPLIPGSTTT	LPVCPLIPG	2	0.4947	236.9	7.50	0.46	S_GenoA	SB
DRB1_0802	174	SLLVPFVQWFVGLSP	FVQWFVGLS	5	0.5202	179.6	5.50	0.40	S_GenoA	SB
DRB1_0802	175	LLVPFVQWFVGLSPT	FVQWFVGLS	4	0.5458	136.3	3.50	0.39	S_GenoA	SB
DRB1_0802	176	LVPFVQWFVGLSPTV	FVQWFVGLS	3	0.5773	96.9	2.50	0.35	S_GenoA	SB
DRB1_0802	177	VPFVQWFVGLSPTVW	FVQWFVGLS	2	0.5841	90.1	1.80	0.35	S_GenoA	SB
DRB1_0802	178	PFVQWFVGLSPTVWL	VQWFVGLSP	2	0.5679	107.3	2.50	0.29	S_GenoA	SB
DRB1_0802	179	FVQWFVGLSPTVWLS	FVGLSPTVW	4	0.5166	186.8	5.50	0.22	S_GenoA	SB
DRB1_1101	13	LVLQAGFFLLTRILT	FFLLTRILT	6	0.7227	20.1	2.50	0.85	S_GenoA	SB
DRB1_1101	14	VLQAGFFLLTRILTI	FFLLTRILT	5	0.7643	12.8	1.10	0.85	S_GenoA	SB
DRB1_1101	15	LQAGFFLLTRILTIP	FFLLTRILT	4	0.7786	11.0	0.90	0.85	S_GenoA	SB
DRB1_1101	16	QAGFFLLTRILTIPQ	FFLLTRILT	3	0.7898	9.7	0.70	0.83	S_GenoA	SB
DRB1_1101	17	AGFFLLTRILTIPQS	FFLLTRILT	2	0.7930	9.4	0.70	0.81	S_GenoA	SB
DRB1_1101	18	GFFLLTRILTIPQSL	FFLLTRILT	1	0.7135	22.2	2.50	0.63	S_GenoA	SB
DRB1_1101	66	PPICPGYRWMCLRRF	YRWMCLRRF	6	0.7017	25.2	3.00	0.51	S_GenoA	SB
DRB1_1101	67	PICPGYRWMCLRRFI	YRWMCLRRF	5	0.7284	18.9	1.90	0.47	S_GenoA	SB
DRB1_1101	68	ICPGYRWMCLRRFII	YRWMCLRRF	4	0.7252	19.6	2.00	0.47	S_GenoA	SB
DRB1_1101	69	CPGYRWMCLRRFIIF	YRWMCLRRF	3	0.7151	21.8	2.50	0.50	S_GenoA	SB
DRB1_1101	70	PGYRWMCLRRFIIFL	YRWMCLRRF	2	0.7079	23.6	2.50	0.50	S_GenoA	SB
DRB1_1101	71	GYRWMCLRRFIIFLF	YRWMCLRRF	1	0.6612	39.1	4.50	0.47	S_GenoA	SB
DRB1_1501	156	WAFAKYLWEWASVRF	LWEWASVRF	6	0.6240	58.5	6.00	0.54	S_GenoA	SB
DRB1_1501	157	AFAKYLWEWASVRFS	LWEWASVRF	5	0.6534	42.5	4.00	0.62	S_GenoA	SB
DRB1_1501	158	FAKYLWEWASVRFSW	LWEWASVRF	4	0.6596	39.8	4.00	0.70	S_GenoA	SB
DRB1_1501	159	AKYLWEWASVRFSWL	LWEWASVRF	3	0.6461	46.0	4.50	0.75	S_GenoA	SB
DRB1_1501	160	KYLWEWASVRFSWLS	LWEWASVRF	2	0.6280	56.0	5.50	0.77	S_GenoA	SB
DRB1_1501	176	LVPFVQWFVGLSPTV	VQWFVGLSP	4	0.5953	79.7	8.00	0.60	S_GenoA	SB
DRB1_1501	177	VPFVQWFVGLSPTVW	VQWFVGLSP	3	0.5938	81.0	8.00	0.65	S_GenoA	SB
DRB1_1501	178	PFVQWFVGLSPTVWL	VQWFVGLSP	2	0.5882	86.1	8.50	0.61	S_GenoA	SB
DRB1_1501	191	WLSVIWMMWYWGPSL	MMWYWGPSL	6	0.6393	49.5	5.00	0.57	S_GenoA	SB
DRB1_1501	192	LSVIWMMWYWGPSLY	MMWYWGPSL	5	0.7125	22.4	1.80	0.60	S_GenoA	SB
DRB1_1501	193	SVIWMMWYWGPSLYN	MMWYWGPSL	4	0.7343	17.7	1.30	0.60	S_GenoA	SB
DRB1_1501	194	VIWMMWYWGPSLYNI	MMWYWGPSL	3	0.7471	15.4	1.10	0.62	S_GenoA	SB
DRB1_1501	195	IWMMWYWGPSLYNIL	MMWYWGPSL	2	0.7428	16.2	1.10	0.60	S_GenoA	SB
DRB1_1501	196	WMMWYWGPSLYNILS	MMWYWGPSL	1	0.7331	18.0	1.30	0.58	S_GenoA	SB
DRB1_1501	197	MMWYWGPSLYNILSP	MMWYWGPSL	0	0.6514	43.4	4.00	0.54	S_GenoA	SB
DRB1_1501	202	GPSLYNILSPFIPLL	LYNILSPFI	3	0.5730	101.5	9.50	0.54	S_GenoA	SB
DRB5_0101	155	SWAFAKYLWEWASVR	YLWEWASVR	6	0.6679	36.4	6.00	0.81	S_GenoA	SB
DRB5_0101	156	WAFAKYLWEWASVRF	YLWEWASVR	5	0.7100	23.1	4.00	0.83	S_GenoA	SB
DRB5_0101	157	AFAKYLWEWASVRFS	YLWEWASVR	4	0.7359	17.4	3.00	0.81	S_GenoA	SB
DRB5_0101	158	FAKYLWEWASVRFSW	YLWEWASVR	3	0.7408	16.5	3.00	0.81	S_GenoA	SB
DRB5_0101	159	AKYLWEWASVRFSWL	YLWEWASVR	2	0.7301	18.6	3.00	0.76	S_GenoA	SB
DRB5_0101	160	KYLWEWASVRFSWLS	YLWEWASVR	1	0.7058	24.1	4.00	0.73	S_GenoA	SB
DRB5_0101	161	YLWEWASVRFSWLSL	YLWEWASVR	0	0.6224	59.5	9.00	0.62	S_GenoA	SB

## Sheet: S_D_SB
201	DRB1_0101	WGPSLYSILSPFLPL	S_GenoD	4	LYSILSPFL	0.535	0.702	25.07	5.00	NA	<=SB
202	DRB1_0101	GPSLYSILSPFLPLL	S_GenoD	4	YSILSPFLP	0.470	0.715	21.88	4.00	NA	<=SB
203	DRB1_0101	PSLYSILSPFLPLLP	S_GenoD	3	YSILSPFLP	0.480	0.709	23.30	4.50	NA	<=SB
204	DRB1_0101	SLYSILSPFLPLLPI	S_GenoD	2	YSILSPFLP	0.485	0.701	25.49	5.00	NA	<=SB
205	DRB1_0101	LYSILSPFLPLLPIF	S_GenoD	1	YSILSPFLP	0.485	0.668	36.39	8.50	NA	<=SB
14	DRB1_0101	VLQAGFFLLTRILTI	S_GenoD	6	FLLTRILTI	0.735	0.681	31.48	7.00	NA	<=SB Core_Histogram
15	DRB1_0101	LQAGFFLLTRILTIP	S_GenoD	5	FLLTRILTI	0.740	0.699	25.90	5.50	NA	<=SB Core_Histogram
16	DRB1_0101	QAGFFLLTRILTIPQ	S_GenoD	4	FLLTRILTI	0.730	0.713	22.24	4.00	NA	<=SB Core_Histogram
17	DRB1_0101	AGFFLLTRILTIPQS	S_GenoD	3	FLLTRILTI	0.710	0.718	21.12	4.00	NA	<=SB Core_Histogram
18	DRB1_0101	GFFLLTRILTIPQSL	S_GenoD	2	FLLTRILTI	0.680	0.713	22.31	4.00	NA	<=SB Core_Histogram
19	DRB1_0101	FFLLTRILTIPQSLD	S_GenoD	1	FLLTRILTI	0.605	0.680	31.81	7.00	NA	<=SB Core_Histogram
35	DRB1_0101	WWTSLNFLGGTTVCL	S_GenoD	4	LNFLGGTTV	0.510	0.660	39.47	9.50	NA	<=SB Core_Histogram
36	DRB1_0101	WTSLNFLGGTTVCLG	S_GenoD	5	FLGGTTVCL	0.480	0.684	30.59	6.50	NA	<=SB Core_Histogram
37	DRB1_0101	TSLNFLGGTTVCLGQ	S_GenoD	4	FLGGTTVCL	0.555	0.691	28.21	6.00	NA	<=SB Core_Histogram
38	DRB1_0101	SLNFLGGTTVCLGQN	S_GenoD	3	FLGGTTVCL	0.635	0.685	30.17	6.50	NA	<=SB Core_Histogram
157	DRB1_0101	AFGKFLWEWASARFS	S_GenoD	4	FLWEWASAR	0.570	0.687	29.45	6.50	NA	<=SB Core_Histogram
158	DRB1_0101	FGKFLWEWASARFSW	S_GenoD	3	FLWEWASAR	0.520	0.705	24.45	5.00	NA	<=SB Core_Histogram
159	DRB1_0101	GKFLWEWASARFSWL	S_GenoD	2	FLWEWASAR	0.395	0.707	23.81	4.50	NA	<=SB Core_Histogram
160	DRB1_0101	KFLWEWASARFSWLS	S_GenoD	3	WEWASARFS	0.475	0.696	26.76	5.50	NA	<=SB Core_Histogram
178	DRB1_0101	PFVQWFVGLSPTVWL	S_GenoD	5	FVGLSPTVW	0.470	0.694	27.33	5.50	NA	<=SB Core_Histogram
179	DRB1_0101	FVQWFVGLSPTVWLS	S_GenoD	4	FVGLSPTVW	0.495	0.716	21.68	4.00	NA	<=SB Core_Histogram
180	DRB1_0101	VQWFVGLSPTVWLSV	S_GenoD	3	FVGLSPTVW	0.505	0.714	22.08	4.00	NA	<=SB Core_Histogram
181	DRB1_0101	QWFVGLSPTVWLSVI	S_GenoD	2	FVGLSPTVW	0.500	0.705	24.37	5.00	NA	<=SB Core_Histogram
182	DRB1_0101	WFVGLSPTVWLSVIW	S_GenoD	1	FVGLSPTVW	0.505	0.664	37.74	9.00	NA	<=SB Core_Histogram
200	DRB1_0101	YWGPSLYSILSPFLP	S_GenoD	5	LYSILSPFL	0.625	0.671	35.14	8.00	NA	<=SB Core_Histogram
90	DRB1_0301	CLIFLLVLLDYQGML	S_GenoD	6	VLLDYQGML	0.775	0.471	306.75	7.00	NA	<=SB
91	DRB1_0301	LIFLLVLLDYQGMLP	S_GenoD	5	VLLDYQGML	0.810	0.508	205.01	4.50	NA	<=SB
92	DRB1_0301	IFLLVLLDYQGMLPV	S_GenoD	4	VLLDYQGML	0.815	0.527	166.42	3.50	NA	<=SB
93	DRB1_0301	FLLVLLDYQGMLPVC	S_GenoD	3	VLLDYQGML	0.790	0.519	182.84	4.00	NA	<=SB
94	DRB1_0301	LLVLLDYQGMLPVCP	S_GenoD	2	VLLDYQGML	0.815	0.507	208.16	4.50	NA	<=SB
95	DRB1_0301	LVLLDYQGMLPVCPL	S_GenoD	1	VLLDYQGML	0.820	0.470	308.58	7.00	NA	<=SB
15	DRB1_0401	LQAGFFLLTRILTIP	S_GenoD	5	FLLTRILTI	0.660	0.500	224.45	9.50	NA	<=SB
16	DRB1_0401	QAGFFLLTRILTIPQ	S_GenoD	4	FLLTRILTI	0.490	0.547	133.78	4.50	NA	<=SB
17	DRB1_0401	AGFFLLTRILTIPQS	S_GenoD	5	LTRILTIPQ	0.420	0.572	102.55	3.00	NA	<=SB
18	DRB1_0401	GFFLLTRILTIPQSL	S_GenoD	4	LTRILTIPQ	0.425	0.578	95.80	2.50	NA	<=SB
19	DRB1_0401	FFLLTRILTIPQSLD	S_GenoD	3	LTRILTIPQ	0.510	0.556	122.33	4.00	NA	<=SB
20	DRB1_0401	FLLTRILTIPQSLDS	S_GenoD	2	LTRILTIPQ	0.540	0.521	177.59	7.00	NA	<=SB
156	DRB1_0401	WAFGKFLWEWASARF	S_GenoD	5	FLWEWASAR	0.745	0.507	207.85	8.50	NA	<=SB
157	DRB1_0401	AFGKFLWEWASARFS	S_GenoD	4	FLWEWASAR	0.685	0.537	150.28	5.50	NA	<=SB
158	DRB1_0401	FGKFLWEWASARFSW	S_GenoD	3	FLWEWASAR	0.690	0.546	135.60	4.50	NA	<=SB
159	DRB1_0401	GKFLWEWASARFSWL	S_GenoD	2	FLWEWASAR	0.570	0.534	154.17	5.50	NA	<=SB
160	DRB1_0401	KFLWEWASARFSWLS	S_GenoD	1	FLWEWASAR	0.450	0.512	197.30	8.00	NA	<=SB
178	DRB1_0401	PFVQWFVGLSPTVWL	S_GenoD	4	WFVGLSPTV	0.355	0.502	217.84	9.00	NA	<=SB
179	DRB1_0401	FVQWFVGLSPTVWLS	S_GenoD	3	WFVGLSPTV	0.315	0.516	187.52	7.50	NA	<=SB
180	DRB1_0401	VQWFVGLSPTVWLSV	S_GenoD	3	FVGLSPTVW	0.330	0.511	197.97	8.00	NA	<=SB
181	DRB1_0401	QWFVGLSPTVWLSVI	S_GenoD	2	FVGLSPTVW	0.320	0.499	226.23	9.50	NA	<=SB
200	DRB1_0401	YWGPSLYSILSPFLP	S_GenoD	5	LYSILSPFL	0.585	0.497	230.59	10.00	NA	<=SB
201	DRB1_0401	WGPSLYSILSPFLPL	S_GenoD	4	LYSILSPFL	0.480	0.520	180.40	7.00	NA	<=SB
202	DRB1_0401	GPSLYSILSPFLPLL	S_GenoD	3	LYSILSPFL	0.440	0.523	173.46	6.50	NA	<=SB
203	DRB1_0401	PSLYSILSPFLPLLP	S_GenoD	3	YSILSPFLP	0.435	0.513	194.09	7.50	NA	<=SB
14	DRB1_0701	VLQAGFFLLTRILTI	S_GenoD	6	FLLTRILTI	0.800	0.679	32.11	1.40	NA	<=SB
15	DRB1_0701	LQAGFFLLTRILTIP	S_GenoD	5	FLLTRILTI	0.800	0.677	32.99	1.40	NA	<=SB
16	DRB1_0701	QAGFFLLTRILTIPQ	S_GenoD	4	FLLTRILTI	0.790	0.679	32.26	1.40	NA	<=SB
17	DRB1_0701	AGFFLLTRILTIPQS	S_GenoD	3	FLLTRILTI	0.780	0.678	32.69	1.40	NA	<=SB
18	DRB1_0701	GFFLLTRILTIPQSL	S_GenoD	2	FLLTRILTI	0.720	0.673	34.53	1.50	NA	<=SB
19	DRB1_0701	FFLLTRILTIPQSLD	S_GenoD	1	FLLTRILTI	0.695	0.637	50.56	3.50	NA	<=SB
20	DRB1_0701	FLLTRILTIPQSLDS	S_GenoD	0	FLLTRILTI	0.585	0.582	92.37	7.50	NA	<=SB
157	DRB1_0701	AFGKFLWEWASARFS	S_GenoD	6	WEWASARFS	0.430	0.615	64.19	4.50	NA	<=SB
158	DRB1_0701	FGKFLWEWASARFSW	S_GenoD	5	WEWASARFS	0.485	0.627	56.66	4.00	NA	<=SB
159	DRB1_0701	GKFLWEWASARFSWL	S_GenoD	4	WEWASARFS	0.460	0.655	41.63	2.50	NA	<=SB
160	DRB1_0701	KFLWEWASARFSWLS	S_GenoD	3	WEWASARFS	0.500	0.649	44.60	2.50	NA	<=SB
161	DRB1_0701	FLWEWASARFSWLSL	S_GenoD	2	WEWASARFS	0.420	0.630	54.86	3.50	NA	<=SB
162	DRB1_0701	LWEWASARFSWLSLL	S_GenoD	3	WASARFSWL	0.415	0.606	70.65	5.50	NA	<=SB
163	DRB1_0701	WEWASARFSWLSLLV	S_GenoD	2	WASARFSWL	0.385	0.581	93.09	7.50	NA	<=SB
178	DRB1_0701	PFVQWFVGLSPTVWL	S_GenoD	4	WFVGLSPTV	0.410	0.606	70.79	5.50	NA	<=SB
179	DRB1_0701	FVQWFVGLSPTVWLS	S_GenoD	3	WFVGLSPTV	0.400	0.619	61.67	4.50	NA	<=SB
180	DRB1_0701	VQWFVGLSPTVWLSV	S_GenoD	4	VGLSPTVWL	0.345	0.631	54.28	3.50	NA	<=SB
181	DRB1_0701	QWFVGLSPTVWLSVI	S_GenoD	3	VGLSPTVWL	0.405	0.626	57.07	4.00	NA	<=SB
182	DRB1_0701	WFVGLSPTVWLSVIW	S_GenoD	2	VGLSPTVWL	0.410	0.595	79.69	6.00	NA	<=SB
195	DRB1_0701	IWMMWYWGPSLYSIL	S_GenoD	4	WYWGPSLYS	0.445	0.570	105.35	8.50	NA	<=SB
196	DRB1_0701	WMMWYWGPSLYSILS	S_GenoD	3	WYWGPSLYS	0.440	0.571	103.34	8.50	NA	<=SB
199	DRB1_0701	WYWGPSLYSILSPFL	S_GenoD	6	LYSILSPFL	0.560	0.582	92.40	7.50	NA	<=SB
200	DRB1_0701	YWGPSLYSILSPFLP	S_GenoD	5	LYSILSPFL	0.580	0.585	88.71	7.00	NA	<=SB
201	DRB1_0701	WGPSLYSILSPFLPL	S_GenoD	4	LYSILSPFL	0.445	0.624	58.33	4.00	NA	<=SB
202	DRB1_0701	GPSLYSILSPFLPLL	S_GenoD	3	LYSILSPFL	0.370	0.631	54.27	3.50	NA	<=SB
203	DRB1_0701	PSLYSILSPFLPLLP	S_GenoD	2	LYSILSPFL	0.345	0.618	62.39	4.50	NA	<=SB
204	DRB1_0701	SLYSILSPFLPLLPI	S_GenoD	3	SILSPFLPL	0.320	0.610	68.17	5.00	NA	<=SB
205	DRB1_0701	LYSILSPFLPLLPIF	S_GenoD	2	SILSPFLPL	0.360	0.578	96.21	8.00	NA	<=SB
206	DRB1_0701	YSILSPFLPLLPIFF	S_GenoD	6	FLPLLPIFF	0.305	0.568	107.37	9.00	NA	<=SB
15	DRB1_0802	LQAGFFLLTRILTIP	S_GenoD	5	FLLTRILTI	0.550	0.473	298.14	7.50	NA	<=SB
16	DRB1_0802	QAGFFLLTRILTIPQ	S_GenoD	4	FLLTRILTI	0.360	0.507	207.40	4.00	NA	<=SB
17	DRB1_0802	AGFFLLTRILTIPQS	S_GenoD	5	LTRILTIPQ	0.415	0.536	152.09	2.00	NA	<=SB
18	DRB1_0802	GFFLLTRILTIPQSL	S_GenoD	4	LTRILTIPQ	0.405	0.554	125.09	1.20	NA	<=SB
19	DRB1_0802	FFLLTRILTIPQSLD	S_GenoD	3	LTRILTIPQ	0.445	0.535	152.99	2.50	NA	<=SB
20	DRB1_0802	FLLTRILTIPQSLDS	S_GenoD	2	LTRILTIPQ	0.460	0.520	180.44	3.00	NA	<=SB
21	DRB1_0802	LLTRILTIPQSLDSW	S_GenoD	1	LTRILTIPQ	0.440	0.488	253.46	6.00	NA	<=SB
158	DRB1_0802	FGKFLWEWASARFSW	S_GenoD	3	FLWEWASAR	0.425	0.460	343.95	9.50	NA	<=SB
14	DRB1_1101	VLQAGFFLLTRILTI	S_GenoD	6	FLLTRILTI	0.420	0.545	138.07	9.00	NA	<=SB
15	DRB1_1101	LQAGFFLLTRILTIP	S_GenoD	5	FLLTRILTI	0.465	0.567	108.25	7.00	NA	<=SB
16	DRB1_1101	QAGFFLLTRILTIPQ	S_GenoD	4	FLLTRILTI	0.435	0.588	86.43	5.50	NA	<=SB
17	DRB1_1101	AGFFLLTRILTIPQS	S_GenoD	3	FLLTRILTI	0.390	0.597	78.52	4.50	NA	<=SB
18	DRB1_1101	GFFLLTRILTIPQSL	S_GenoD	2	FLLTRILTI	0.360	0.595	80.08	5.00	NA	<=SB
19	DRB1_1101	FFLLTRILTIPQSLD	S_GenoD	3	LTRILTIPQ	0.405	0.551	129.12	8.50	NA	<=SB
66	DRB1_1101	PPTCPGYRWMCLRRF	S_GenoD	6	YRWMCLRRF	0.715	0.553	125.58	8.00	NA	<=SB
67	DRB1_1101	PTCPGYRWMCLRRFI	S_GenoD	5	YRWMCLRRF	0.660	0.602	74.45	4.50	NA	<=SB
68	DRB1_1101	TCPGYRWMCLRRFII	S_GenoD	4	YRWMCLRRF	0.520	0.633	53.17	3.00	NA	<=SB
69	DRB1_1101	CPGYRWMCLRRFIIF	S_GenoD	3	YRWMCLRRF	0.530	0.640	49.37	2.50	NA	<=SB
70	DRB1_1101	PGYRWMCLRRFIIFL	S_GenoD	2	YRWMCLRRF	0.545	0.638	50.21	2.50	NA	<=SB
71	DRB1_1101	GYRWMCLRRFIIFLF	S_GenoD	1	YRWMCLRRF	0.530	0.613	66.13	3.50	NA	<=SB
158	DRB1_1101	FGKFLWEWASARFSW	S_GenoD	3	FLWEWASAR	0.465	0.532	159.00	10.00	NA	<=SB
159	DRB1_1101	GKFLWEWASARFSWL	S_GenoD	4	WEWASARFS	0.365	0.532	157.85	10.00	NA	<=SB
16	DRB1_1501	QAGFFLLTRILTIPQ	S_GenoD	4	FLLTRILTI	0.505	0.546	135.64	9.00	NA	<=SB
17	DRB1_1501	AGFFLLTRILTIPQS	S_GenoD	3	FLLTRILTI	0.510	0.553	125.84	8.50	NA	<=SB
18	DRB1_1501	GFFLLTRILTIPQSL	S_GenoD	2	FLLTRILTI	0.450	0.557	120.56	8.00	NA	<=SB
69	DRB1_1501	CPGYRWMCLRRFIIF	S_GenoD	3	YRWMCLRRF	0.540	0.541	142.89	10.00	NA	<=SB
70	DRB1_1501	PGYRWMCLRRFIIFL	S_GenoD	2	YRWMCLRRF	0.505	0.540	145.60	10.00	NA	<=SB
156	DRB1_1501	WAFGKFLWEWASARF	S_GenoD	5	FLWEWASAR	0.495	0.544	139.00	9.50	NA	<=SB
157	DRB1_1501	AFGKFLWEWASARFS	S_GenoD	4	FLWEWASAR	0.430	0.574	100.14	6.00	NA	<=SB
158	DRB1_1501	FGKFLWEWASARFSW	S_GenoD	3	FLWEWASAR	0.410	0.587	87.34	4.50	NA	<=SB
159	DRB1_1501	GKFLWEWASARFSWL	S_GenoD	3	LWEWASARF	0.425	0.586	88.64	5.00	NA	<=SB
160	DRB1_1501	KFLWEWASARFSWLS	S_GenoD	2	LWEWASARF	0.405	0.569	106.23	6.50	NA	<=SB
178	DRB1_1501	PFVQWFVGLSPTVWL	S_GenoD	2	VQWFVGLSP	0.295	0.540	144.52	10.00	NA	<=SB
192	DRB1_1501	LSVIWMMWYWGPSLY	S_GenoD	5	MMWYWGPSL	0.500	0.550	130.46	8.50	NA	<=SB
193	DRB1_1501	SVIWMMWYWGPSLYS	S_GenoD	4	MMWYWGPSL	0.480	0.578	95.94	5.50	NA	<=SB
194	DRB1_1501	VIWMMWYWGPSLYSI	S_GenoD	3	MMWYWGPSL	0.430	0.591	83.25	4.50	NA	<=SB
195	DRB1_1501	IWMMWYWGPSLYSIL	S_GenoD	2	MMWYWGPSL	0.385	0.593	81.76	4.00	NA	<=SB
196	DRB1_1501	WMMWYWGPSLYSILS	S_GenoD	1	MMWYWGPSL	0.385	0.576	98.00	5.50	NA	<=SB
200	DRB1_1501	YWGPSLYSILSPFLP	S_GenoD	5	LYSILSPFL	0.745	0.563	112.88	7.00	NA	<=SB
201	DRB1_1501	WGPSLYSILSPFLPL	S_GenoD	4	LYSILSPFL	0.640	0.594	80.97	4.00	NA	<=SB
202	DRB1_1501	GPSLYSILSPFLPLL	S_GenoD	3	LYSILSPFL	0.515	0.604	72.97	3.50	NA	<=SB
203	DRB1_1501	PSLYSILSPFLPLLP	S_GenoD	2	LYSILSPFL	0.410	0.593	81.64	4.00	NA	<=SB
204	DRB1_1501	SLYSILSPFLPLLPI	S_GenoD	1	LYSILSPFL	0.295	0.587	87.04	4.50	NA	<=SB
205	DRB1_1501	LYSILSPFLPLLPIF	S_GenoD	4	LSPFLPLLP	0.410	0.559	118.23	7.50	NA	<=SB
206	DRB1_1501	YSILSPFLPLLPIFF	S_GenoD	3	LSPFLPLLP	0.445	0.548	132.82	9.00	NA	<=SB
67	DRB5_0101	PTCPGYRWMCLRRFI	S_GenoD	5	YRWMCLRRF	0.695	0.564	111.31	9.50	NA	<=SB
68	DRB5_0101	TCPGYRWMCLRRFII	S_GenoD	4	YRWMCLRRF	0.625	0.586	87.73	7.50	NA	<=SB
69	DRB5_0101	CPGYRWMCLRRFIIF	S_GenoD	3	YRWMCLRRF	0.625	0.590	84.51	7.00	NA	<=SB
70	DRB5_0101	PGYRWMCLRRFIIFL	S_GenoD	2	YRWMCLRRF	0.640	0.590	84.78	7.00	NA	<=SB
71	DRB5_0101	GYRWMCLRRFIIFLF	S_GenoD	1	YRWMCLRRF	0.635	0.561	115.79	10.00	NA	<=SB
155	DRB5_0101	SWAFGKFLWEWASAR	S_GenoD	6	FLWEWASAR	0.720	0.558	119.79	10.00	NA	<=SB
156	DRB5_0101	WAFGKFLWEWASARF	S_GenoD	5	FLWEWASAR	0.750	0.626	57.28	4.50	NA	<=SB
157	DRB5_0101	AFGKFLWEWASARFS	S_GenoD	4	FLWEWASAR	0.620	0.665	37.35	2.50	NA	<=SB
158	DRB5_0101	FGKFLWEWASARFSW	S_GenoD	3	FLWEWASAR	0.600	0.682	31.18	1.60	NA	<=SB
159	DRB5_0101	GKFLWEWASARFSWL	S_GenoD	2	FLWEWASAR	0.510	0.673	34.50	1.90	NA	<=SB
160	DRB5_0101	KFLWEWASARFSWLS	S_GenoD	1	FLWEWASAR	0.420	0.657	41.02	3.00	NA	<=SB
161	DRB5_0101	FLWEWASARFSWLSL	S_GenoD	2	WEWASARFS	0.405	0.595	80.37	6.50	NA	<=SB

## Sheet: S_A_Frequency
	SB	WB
1. DRB1_0101	11	68
2. DRB1_0301	2	21b
3. DRB1_0401	13	95
4. DRB1_0701	17	79
5. DRB1_0802	16	60
6. DRB1_1101	12	34
7. DRB1_1302	0	43
8. DRB1_1501	16	90
9. DRB5_0101	7	72
	94	541
	SB (A+D)	WB(A+D)	total sum
	230	1118	1348

## Sheet: S_D_Frequency
	SB	WB
1. DRB1_0101	25	78
2. DRB1_0301	6	24
3. DRB1_0401	19	69
4. DRB1_0701	29	79
5. DRB1_0802	8	73
6. DRB1_1101	14	61
7. DRB1_1302	0	46
8. DRB1_1501	23	85
9. DRB5_0101	12	62
	136	577

## Sheet: S_A_WB
DRB1_0101	3	NITSGFLGPLLVLQA	LGPLLVLQA	6	0.4684	314.7	48.00	0.36	S_GenoA	WB
DRB1_0101	4	ITSGFLGPLLVLQAG		5	0.5075	206.1	39.00	0.46	S_GenoA	WB
DRB1_0101	5	TSGFLGPLLVLQAGF		4	0.5366	150.5	34.00	0.50	S_GenoA	WB
DRB1_0101	6	SGFLGPLLVLQAGFF		3	0.5765	97.7	26.00	0.46	S_GenoA	WB
DRB1_0101	7	GFLGPLLVLQAGFFL		2	0.6155	64.1	20.00	0.32	S_GenoA	WB
DRB1_0101	8	FLGPLLVLQAGFFLL	LVLQAGFFL	5	0.6444	46.9	16.00	0.34	S_GenoA	WB
DRB1_0101	9	LGPLLVLQAGFFLLT		4	0.6455	46.3	16.00	0.43	S_GenoA	WB
DRB1_0101	10	GPLLVLQAGFFLLTR		3	0.6550	41.8	14.00	0.49	S_GenoA	WB
DRB1_0101	11	PLLVLQAGFFLLTRI		2	0.6342	52.4	17.00	0.50	S_GenoA	WB
DRB1_0101	12	LLVLQAGFFLLTRIL		1	0.6072	70.1	21.00	0.38	S_GenoA	WB
DRB1_0101	13	LVLQAGFFLLTRILT		0	0.5830	91.1	25.00	0.21	S_GenoA	WB
DRB1_0101	14	VLQAGFFLLTRILTI	FLLTRILTI	6	0.6885	29.1	10.00	0.57	S_GenoA	WB
DRB1_0101	18	GFFLLTRILTIPQSL		2	0.6914	28.2	10.00	0.61	S_GenoA	WB
DRB1_0101	19	FFLLTRILTIPQSLD		1	0.6403	49.0	16.00	0.64	S_GenoA	WB
DRB1_0101	20	FLLTRILTIPQSLDS		0	0.5452	137.1	32.00	0.56	S_GenoA	WB
DRB1_0101	33	DSWWTSLNFLGGSPV	LNFLGGSPV	6	0.6292	55.3	18.00	0.82	S_GenoA	WB
DRB1_0101	41	FLGGSPVCLGQNSQS	FLGGSPVCL	0	0.5736	100.8	27.00	0.78	S_GenoA	WB
DRB1_0101	92	IFLLVLLDYQGMLPV	LVLLDYQGM	3	0.4879	254.8	43.00	0.44	S_GenoA	WB
DRB1_0101	93	FLLVLLDYQGMLPVC		2	0.4984	227.4	41.00	0.38	S_GenoA	WB
DRB1_0101	94	LLVLLDYQGMLPVCP	YQGMLPVCP	6	0.5693	105.6	28.00	0.44	S_GenoA	WB
DRB1_0101	95	LVLLDYQGMLPVCPL		5	0.6580	40.5	14.00	0.53	S_GenoA	WB
DRB1_0101	97	LLDYQGMLPVCPLIP		3	0.6892	28.9	10.00	0.53	S_GenoA	WB
DRB1_0101	98	LDYQGMLPVCPLIPG		2	0.6755	33.5	12.00	0.51	S_GenoA	WB
DRB1_0101	99	DYQGMLPVCPLIPGS		1	0.6351	51.8	17.00	0.49	S_GenoA	WB
DRB1_0101	100	YQGMLPVCPLIPGST	QGMLPVCPL	1	0.5666	108.8	28.00	0.41	S_GenoA	WB
DRB1_0101	143	TDGNCTCIPIPSSWA	CIPIPSSWA	6	0.5021	218.7	41.00	0.44	S_GenoA	WB
DRB1_0101	144	DGNCTCIPIPSSWAF		5	0.5812	92.9	26.00	0.54	S_GenoA	WB
DRB1_0101	145	GNCTCIPIPSSWAFA		4	0.6256	57.5	18.00	0.56	S_GenoA	WB
DRB1_0101	146	NCTCIPIPSSWAFAK		3	0.6482	45.0	15.00	0.60	S_GenoA	WB
DRB1_0101	147	CTCIPIPSSWAFAKY		2	0.6248	58.0	19.00	0.62	S_GenoA	WB
DRB1_0101	148	TCIPIPSSWAFAKYL		1	0.5913	83.2	24.00	0.61	S_GenoA	WB
DRB1_0101	149	CIPIPSSWAFAKYLW		0	0.5365	150.7	34.00	0.43	S_GenoA	WB
DRB1_0101	155	SWAFAKYLWEWASVR	YLWEWASVR	6	0.4760	289.8	46.00	0.29	S_GenoA	WB
DRB1_0101	156	WAFAKYLWEWASVRF		5	0.4882	253.9	43.00	0.48	S_GenoA	WB
DRB1_0101	157	AFAKYLWEWASVRFS		4	0.5489	131.7	31.00	0.43	S_GenoA	WB
DRB1_0101	158	FAKYLWEWASVRFSW		3	0.5676	107.6	28.00	0.41	S_GenoA	WB
DRB1_0101	159	AKYLWEWASVRFSWL	WEWASVRFS	4	0.5834	90.7	25.00	0.38	S_GenoA	WB
DRB1_0101	160	KYLWEWASVRFSWLS		3	0.5796	94.5	26.00	0.40	S_GenoA	WB
DRB1_0101	161	YLWEWASVRFSWLSL		2	0.5449	137.5	32.00	0.38	S_GenoA	WB
DRB1_0101	162	LWEWASVRFSWLSLL	WASVRFSWL	3	0.5508	129.0	31.00	0.38	S_GenoA	WB
DRB1_0101	163	WEWASVRFSWLSLLV		2	0.5306	160.7	35.00	0.34	S_GenoA	WB
DRB1_0101	164	EWASVRFSWLSLLVP		1	0.4965	232.2	42.00	0.31	S_GenoA	WB
DRB1_0101	165	WASVRFSWLSLLVPF	VRFSWLSLL	3	0.4785	282.2	45.00	0.37	S_GenoA	WB
DRB1_0101	166	ASVRFSWLSLLVPFV	WLSLLVPFV	6	0.4886	253.1	43.00	0.24	S_GenoA	WB
DRB1_0101	167	SVRFSWLSLLVPFVQ		5	0.4831	268.4	45.00	0.41	S_GenoA	WB
DRB1_0101	168	VRFSWLSLLVPFVQW		4	0.4798	278.1	45.00	0.55	S_GenoA	WB
DRB1_0101	169	RFSWLSLLVPFVQWF		3	0.4699	309.6	47.00	0.61	S_GenoA	WB
DRB1_0101	177	VPFVQWFVGLSPTVW		5	0.4816	272.8	45.00	0.41	S_GenoA	WB
DRB1_0101	178	PFVQWFVGLSPTVWL		4	0.5605	116.2	29.00	0.38	S_GenoA	WB
DRB1_0101	179	FVQWFVGLSPTVWLS		3	0.6171	63.0	20.00	0.37	S_GenoA	WB
DRB1_0101	180	VQWFVGLSPTVWLSV	FVGLSPTVW	3	0.6298	54.9	18.00	0.34	S_GenoA	WB
DRB1_0101	181	QWFVGLSPTVWLSVI		2	0.6216	60.0	19.00	0.35	S_GenoA	WB
DRB1_0101	182	WFVGLSPTVWLSVIW	VGLSPTVWL	2	0.5639	112.0	29.00	0.35	S_GenoA	WB
DRB1_0101	183	FVGLSPTVWLSVIWM		1	0.5085	204.0	39.00	0.41	S_GenoA	WB
DRB1_0101	193	SVIWMMWYWGPSLYN	WYWGPSLYN	6	0.5370	149.9	34.00	0.44	S_GenoA	WB
DRB1_0101	194	VIWMMWYWGPSLYNI		5	0.6043	72.3	22.00	0.52	S_GenoA	WB
DRB1_0101	195	IWMMWYWGPSLYNIL		4	0.6535	42.5	15.00	0.51	S_GenoA	WB
DRB1_0101	196	WMMWYWGPSLYNILS		3	0.6650	37.5	13.00	0.53	S_GenoA	WB
DRB1_0101	197	MMWYWGPSLYNILSP		2	0.6451	46.5	16.00	0.58	S_GenoA	WB
DRB1_0101	198	MWYWGPSLYNILSPF		1	0.6090	68.8	21.00	0.56	S_GenoA	WB
DRB1_0101	199	WYWGPSLYNILSPFI		0	0.5721	102.4	27.00	0.34	S_GenoA	WB
DRB1_0101	200	YWGPSLYNILSPFIP	LYNILSPFI	5	0.5288	163.8	35.00	0.34	S_GenoA	WB
DRB1_0101	201	WGPSLYNILSPFIPL	YNILSPFIP	5	0.5822	91.9	25.00	0.38	S_GenoA	WB
DRB1_0101	202	GPSLYNILSPFIPLL		4	0.6240	58.5	19.00	0.41	S_GenoA	WB
DRB1_0101	203	PSLYNILSPFIPLLP		3	0.6208	60.5	19.00	0.40	S_GenoA	WB
DRB1_0101	204	SLYNILSPFIPLLPI	NILSPFIPL	3	0.6170	63.0	20.00	0.37	S_GenoA	WB
DRB1_0101	205	LYNILSPFIPLLPIF		2	0.5772	97.0	26.00	0.38	S_GenoA	WB
DRB1_0101	206	YNILSPFIPLLPIFF		1	0.5357	152.0	34.00	0.38	S_GenoA	WB
DRB1_0301	90	CLIFLLVLLDYQGML	VLLDYQGML	6	0.4459	401.4	14.00	0.84	S_GenoA	WB
DRB1_0301	91	LIFLLVLLDYQGMLP		5	0.4759	290.3	11.00	0.87	S_GenoA	WB
DRB1_0301	94	LLVLLDYQGMLPVCP		2	0.4835	267.3	10.00	0.81	S_GenoA	WB
DRB1_0301	95	LVLLDYQGMLPVCPL		1	0.4233	512.7	16.00	0.73	S_GenoA	WB
DRB1_0301	156	WAFAKYLWEWASVRF	YLWEWASVR	5	0.2771	2493.7	44.00	0.69	S_GenoA	WB
DRB1_0301	157	AFAKYLWEWASVRFS		4	0.3278	1441.6	32.00	0.61	S_GenoA	WB
DRB1_0301	158	FAKYLWEWASVRFSW		3	0.3562	1060.2	27.00	0.54	S_GenoA	WB
DRB1_0301	159	AKYLWEWASVRFSWL		2	0.3652	961.5	25.00	0.49	S_GenoA	WB
DRB1_0301	160	KYLWEWASVRFSWLS		1	0.3447	1200.5	29.00	0.40	S_GenoA	WB
DRB1_0301	161	YLWEWASVRFSWLSL	EWASVRFSW	3	0.3024	1896.2	38.00	0.31	S_GenoA	WB
DRB1_0301	162	LWEWASVRFSWLSLL	VRFSWLSLL	6	0.2762	2519.6	45.00	0.56	S_GenoA	WB
DRB1_0301	163	WEWASVRFSWLSLLV		5	0.2967	2018.4	39.00	0.74	S_GenoA	WB
DRB1_0301	164	EWASVRFSWLSLLVP		4	0.2751	2548.2	45.00	0.80	S_GenoA	WB
DRB1_0301	165	WASVRFSWLSLLVPF		3	0.2771	2495.1	44.00	0.77	S_GenoA	WB
DRB1_0301	166	ASVRFSWLSLLVPFV		2	0.2770	2495.8	44.00	0.66	S_GenoA	WB
DRB1_0301	184	VGLSPTVWLSVIWMM	VWLSVIWMM	6	0.3025	1895.3	38.00	0.48	S_GenoA	WB
DRB1_0301	185	GLSPTVWLSVIWMMW		5	0.3262	1465.5	33.00	0.57	S_GenoA	WB
DRB1_0301	186	LSPTVWLSVIWMMWY		4	0.3265	1461.6	33.00	0.62	S_GenoA	WB
DRB1_0301	187	SPTVWLSVIWMMWYW		3	0.3352	1329.7	31.00	0.60	S_GenoA	WB
DRB1_0301	188	PTVWLSVIWMMWYWG		2	0.3056	1832.9	37.00	0.56	S_GenoA	WB
DRB1_0301	189	TVWLSVIWMMWYWGP		1	0.2695	2706.4	46.00	0.50	S_GenoA	WB
DRB1_0401	6	SGFLGPLLVLQAGFF	LGPLLVLQA	3	0.3323	1373.1	45.00	0.69	S_GenoA	WB
DRB1_0401	7	GFLGPLLVLQAGFFL		2	0.3303	1402.7	46.00	0.59	S_GenoA	WB
DRB1_0401	10	GPLLVLQAGFFLLTR	LQAGFFLLT	5	0.3233	1512.7	48.00	0.55	S_GenoA	WB
DRB1_0401	11	PLLVLQAGFFLLTRI		4	0.3268	1456.5	47.00	0.62	S_GenoA	WB
DRB1_0401	12	LLVLQAGFFLLTRIL		3	0.3204	1561.2	48.00	0.66	S_GenoA	WB
DRB1_0401	13	LVLQAGFFLLTRILT		2	0.4171	548.2	25.00	0.41	S_GenoA	WB
DRB1_0401	21	LLTRILTIPQSLDSW	LTRILTIPQ	1	0.4719	303.1	16.00	0.51	S_GenoA	WB
DRB1_0401	22	LTRILTIPQSLDSWW	ILTIPQSLD	3	0.3774	842.8	34.00	0.28	S_GenoA	WB
DRB1_0401	29	PQSLDSWWTSLNFLG	LDSWWTSLN	3	0.3231	1516.4	48.00	0.34	S_GenoA	WB
DRB1_0401	30	QSLDSWWTSLNFLGG		2	0.3588	1030.2	38.00	0.26	S_GenoA	WB
DRB1_0401	31	SLDSWWTSLNFLGGS	WTSLNFLGG	5	0.3728	885.6	35.00	0.33	S_GenoA	WB
DRB1_0401	32	LDSWWTSLNFLGGSP		4	0.3534	1092.4	40.00	0.41	S_GenoA	WB
DRB1_0401	33	DSWWTSLNFLGGSPV		3	0.3465	1177.3	41.00	0.41	S_GenoA	WB
DRB1_0401	34	SWWTSLNFLGGSPVC		2	0.3364	1312.7	44.00	0.38	S_GenoA	WB
DRB1_0401	35	WWTSLNFLGGSPVCL	FLGGSPVCL	6	0.3508	1123.1	40.00	0.41	S_GenoA	WB
DRB1_0401	36	WTSLNFLGGSPVCLG		5	0.3642	972.2	37.00	0.57	S_GenoA	WB
DRB1_0401	37	TSLNFLGGSPVCLGQ		4	0.3763	853.0	34.00	0.68	S_GenoA	WB
DRB1_0401	38	SLNFLGGSPVCLGQN		3	0.3824	798.5	33.00	0.68	S_GenoA	WB
DRB1_0401	39	LNFLGGSPVCLGQNS		2	0.3573	1047.4	39.00	0.69	S_GenoA	WB
DRB1_0401	40	NFLGGSPVCLGQNSQ		1	0.3166	1625.9	49.00	0.68	S_GenoA	WB
DRB1_0401	42	LGGSPVCLGQNSQSP	CLGQNSQSP	6	0.3240	1501.4	47.00	0.54	S_GenoA	WB
DRB1_0401	43	GGSPVCLGQNSQSPT		5	0.3674	938.8	36.00	0.64	S_GenoA	WB
DRB1_0401	44	GSPVCLGQNSQSPTS		4	0.3950	696.8	30.00	0.64	S_GenoA	WB
DRB1_0401	45	SPVCLGQNSQSPTSN		3	0.3907	729.4	31.00	0.68	S_GenoA	WB
DRB1_0401	46	PVCLGQNSQSPTSNH		2	0.3672	941.0	36.00	0.64	S_GenoA	WB
DRB1_0401	47	VCLGQNSQSPTSNHS		1	0.3238	1504.8	47.00	0.63	S_GenoA	WB
DRB1_0401	66	PPICPGYRWMCLRRF	YRWMCLRRF	6	0.3668	945.0	36.00	0.83	S_GenoA	WB
DRB1_0401	67	PICPGYRWMCLRRFI		5	0.4117	581.5	26.00	0.88	S_GenoA	WB
DRB1_0401	68	ICPGYRWMCLRRFII		4	0.4368	443.0	22.00	0.80	S_GenoA	WB
DRB1_0401	69	CPGYRWMCLRRFIIF		3	0.4601	344.5	18.00	0.77	S_GenoA	WB
DRB1_0401	70	PGYRWMCLRRFIIFL		2	0.4752	292.4	16.00	0.75	S_GenoA	WB
DRB1_0401	71	GYRWMCLRRFIIFLF		1	0.4402	427.2	21.00	0.62	S_GenoA	WB
DRB1_0401	72	YRWMCLRRFIIFLFI	LRRFIIFLF	5	0.3366	1309.5	44.00	0.29	S_GenoA	WB
DRB1_0401	89	LCLIFLLVLLDYQGM	LLVLLDYQG	5	0.3475	1164.1	41.00	0.35	S_GenoA	WB
DRB1_0401	90	CLIFLLVLLDYQGML		4	0.3609	1007.6	38.00	0.34	S_GenoA	WB
DRB1_0401	91	LIFLLVLLDYQGMLP		3	0.3722	891.7	35.00	0.35	S_GenoA	WB
DRB1_0401	92	IFLLVLLDYQGMLPV		2	0.3621	994.5	37.00	0.32	S_GenoA	WB
DRB1_0401	93	FLLVLLDYQGMLPVC		1	0.3522	1106.4	40.00	0.32	S_GenoA	WB
DRB1_0401	94	LLVLLDYQGMLPVCP	YQGMLPVCP	6	0.3849	776.7	32.00	0.50	S_GenoA	WB
DRB1_0401	95	LVLLDYQGMLPVCPL		5	0.3870	759.7	32.00	0.78	S_GenoA	WB
DRB1_0401	96	VLLDYQGMLPVCPLI		4	0.3999	660.5	29.00	0.82	S_GenoA	WB
DRB1_0401	97	LLDYQGMLPVCPLIP		3	0.4066	614.6	27.00	0.81	S_GenoA	WB
DRB1_0401	98	LDYQGMLPVCPLIPG		2	0.3926	714.9	30.00	0.77	S_GenoA	WB
DRB1_0401	99	DYQGMLPVCPLIPGS		1	0.3619	996.4	37.00	0.74	S_GenoA	WB
DRB1_0401	115	TTSTGPCKTCTTPAQ	CKTCTTPAQ	6	0.3526	1101.7	40.00	0.72	S_GenoA	WB
DRB1_0401	116	TSTGPCKTCTTPAQG		5	0.4170	548.7	25.00	0.76	S_GenoA	WB
DRB1_0401	117	STGPCKTCTTPAQGN		4	0.4492	387.6	20.00	0.75	S_GenoA	WB
DRB1_0401	118	TGPCKTCTTPAQGNS		3	0.4565	358.0	18.00	0.73	S_GenoA	WB
DRB1_0401	119	GPCKTCTTPAQGNSM		2	0.4433	413.0	21.00	0.73	S_GenoA	WB
DRB1_0401	120	PCKTCTTPAQGNSMF		1	0.3940	704.3	30.00	0.69	S_GenoA	WB
DRB1_0401	143	TDGNCTCIPIPSSWA	CIPIPSSWA	6	0.3844	780.9	32.00	0.63	S_GenoA	WB
DRB1_0401	144	DGNCTCIPIPSSWAF		5	0.4459	401.5	20.00	0.70	S_GenoA	WB
DRB1_0401	145	GNCTCIPIPSSWAFA		4	0.4677	317.2	17.00	0.74	S_GenoA	WB
DRB1_0401	146	NCTCIPIPSSWAFAK		3	0.4688	313.4	17.00	0.75	S_GenoA	WB
DRB1_0401	147	CTCIPIPSSWAFAKY		2	0.4394	430.8	21.00	0.80	S_GenoA	WB
DRB1_0401	148	TCIPIPSSWAFAKYL		1	0.4200	531.5	25.00	0.75	S_GenoA	WB
DRB1_0401	152	IPSSWAFAKYLWEWA	WAFAKYLWE	4	0.4021	644.8	28.00	0.50	S_GenoA	WB
DRB1_0401	153	PSSWAFAKYLWEWAS		3	0.4346	453.7	22.00	0.47	S_GenoA	WB
DRB1_0401	154	SSWAFAKYLWEWASV	FAKYLWEWA	4	0.4560	359.8	18.00	0.42	S_GenoA	WB
DRB1_0401	155	SWAFAKYLWEWASVR		3	0.4878	255.2	14.00	0.38	S_GenoA	WB
DRB1_0401	156	WAFAKYLWEWASVRF		2	0.4595	346.5	18.00	0.38	S_GenoA	WB
DRB1_0401	157	AFAKYLWEWASVRFS	YLWEWASVR	4	0.4934	240.3	13.00	0.36	S_GenoA	WB
DRB1_0401	158	FAKYLWEWASVRFSW	WEWASVRFS	5	0.4881	254.2	14.00	0.35	S_GenoA	WB
DRB1_0401	159	AKYLWEWASVRFSWL		4	0.4753	292.2	16.00	0.39	S_GenoA	WB
DRB1_0401	160	KYLWEWASVRFSWLS		3	0.4770	286.9	15.00	0.43	S_GenoA	WB
DRB1_0401	161	YLWEWASVRFSWLSL		2	0.4266	494.8	23.00	0.46	S_GenoA	WB
DRB1_0401	162	LWEWASVRFSWLSLL		1	0.3959	689.5	30.00	0.47	S_GenoA	WB
DRB1_0401	163	WEWASVRFSWLSLLV	WASVRFSWL	2	0.3683	929.7	36.00	0.35	S_GenoA	WB
DRB1_0401	164	EWASVRFSWLSLLVP	FSWLSLLVP	6	0.3804	816.0	33.00	0.44	S_GenoA	WB
DRB1_0401	165	WASVRFSWLSLLVPF		5	0.4069	612.6	27.00	0.50	S_GenoA	WB
DRB1_0401	166	ASVRFSWLSLLVPFV	WLSLLVPFV	6	0.5168	186.3	11.00	0.60	S_GenoA	WB
DRB1_0401	170	FSWLSLLVPFVQWFV		2	0.5141	192.1	11.00	0.86	S_GenoA	WB
DRB1_0401	171	SWLSLLVPFVQWFVG		1	0.4599	345.2	18.00	0.85	S_GenoA	WB
DRB1_0401	175	LLVPFVQWFVGLSPT	FVQWFVGLS	4	0.3348	1335.6	44.00	0.50	S_GenoA	WB
DRB1_0401	176	LVPFVQWFVGLSPTV	WFVGLSPTV	6	0.4602	343.8	18.00	0.41	S_GenoA	WB
DRB1_0401	177	VPFVQWFVGLSPTVW		5	0.5114	197.6	11.00	0.40	S_GenoA	WB
DRB1_0401	181	QWFVGLSPTVWLSVI	FVGLSPTVW	2	0.5041	214.0	12.00	0.37	S_GenoA	WB
DRB1_0401	182	WFVGLSPTVWLSVIW		1	0.4490	388.1	20.00	0.38	S_GenoA	WB
DRB1_0401	183	FVGLSPTVWLSVIWM	VGLSPTVWL	1	0.3506	1126.5	40.00	0.38	S_GenoA	WB
DRB1_0401	194	VIWMMWYWGPSLYNI	WYWGPSLYN	5	0.3470	1170.8	41.00	0.64	S_GenoA	WB
DRB1_0401	195	IWMMWYWGPSLYNIL		4	0.3674	938.7	36.00	0.63	S_GenoA	WB
DRB1_0401	196	WMMWYWGPSLYNILS		3	0.3736	877.9	35.00	0.64	S_GenoA	WB
DRB1_0401	197	MMWYWGPSLYNILSP		2	0.3815	805.8	33.00	0.64	S_GenoA	WB
DRB1_0401	198	MWYWGPSLYNILSPF		1	0.4029	639.4	28.00	0.55	S_GenoA	WB
DRB1_0401	199	WYWGPSLYNILSPFI	LYNILSPFI	6	0.4375	439.7	22.00	0.52	S_GenoA	WB
DRB1_0401	200	YWGPSLYNILSPFIP		5	0.4440	409.7	20.00	0.69	S_GenoA	WB
DRB1_0401	201	WGPSLYNILSPFIPL		4	0.4670	319.5	17.00	0.70	S_GenoA	WB
DRB1_0401	202	GPSLYNILSPFIPLL		3	0.4879	254.8	14.00	0.65	S_GenoA	WB
DRB1_0401	203	PSLYNILSPFIPLLP		2	0.4787	281.6	15.00	0.58	S_GenoA	WB
DRB1_0401	204	SLYNILSPFIPLLPI		1	0.4634	332.1	17.00	0.47	S_GenoA	WB
DRB1_0401	205	LYNILSPFIPLLPIF	ILSPFIPLL	3	0.3826	796.0	33.00	0.34	S_GenoA	WB
DRB1_0401	206	YNILSPFIPLLPIFF		2	0.3749	865.7	34.00	0.32	S_GenoA	WB
DRB1_0401	207	NILSPFIPLLPIFFC	FIPLLPIFF	5	0.3720	893.3	35.00	0.41	S_GenoA	WB
DRB1_0401	208	ILSPFIPLLPIFFCL		4	0.3439	1210.0	42.00	0.52	S_GenoA	WB
DRB1_0401	209	LSPFIPLLPIFFCLW		3	0.3279	1439.3	46.00	0.61	S_GenoA	WB
DRB1_0701	6	SGFLGPLLVLQAGFF	LLVLQAGFF	6	0.3723	890.7	47.00	0.47	S_GenoA	WB
DRB1_0701	7	GFLGPLLVLQAGFFL	LVLQAGFFL	6	0.4254	501.5	36.00	0.43	S_GenoA	WB
DRB1_0701	8	FLGPLLVLQAGFFLL		5	0.4441	409.2	33.00	0.31	S_GenoA	WB
DRB1_0701	9	LGPLLVLQAGFFLLT		4	0.4152	560.0	38.00	0.29	S_GenoA	WB
DRB1_0701	10	GPLLVLQAGFFLLTR		2	0.3977	676.6	42.00	0.29	S_GenoA	WB
DRB1_0701	11	PLLVLQAGFFLLTRI		2	0.4281	486.7	36.00	0.26	S_GenoA	WB
DRB1_0701	12	LLVLQAGFFLLTRIL		1	0.4267	494.4	36.00	0.22	S_GenoA	WB
DRB1_0701	13	LVLQAGFFLLTRILT	AGFFLLTRI	4	0.3727	886.8	47.00	0.28	S_GenoA	WB
DRB1_0701	21	LLTRILTIPQSLDSW	LTRILTIPQ	1	0.5150	190.1	21.00	0.37	S_GenoA	WB
DRB1_0701	22	LTRILTIPQSLDSWW	RILTIPQSL	2	0.4888	252.5	25.00	0.40	S_GenoA	WB
DRB1_0701	23	TRILTIPQSLDSWWT		1	0.3979	675.2	42.00	0.48	S_GenoA	WB
DRB1_0701	28	IPQSLDSWWTSLNFL	SWWTSLNFL	6	0.4990	225.9	23.00	0.51	S_GenoA	WB
DRB1_0701	29	PQSLDSWWTSLNFLG		5	0.5550	123.3	16.00	0.41	S_GenoA	WB
DRB1_0701	30	QSLDSWWTSLNFLGG		4	0.5265	167.9	19.00	0.40	S_GenoA	WB
DRB1_0701	31	SLDSWWTSLNFLGGS		3	0.5114	197.6	21.00	0.40	S_GenoA	WB
DRB1_0701	32	LDSWWTSLNFLGGSP		2	0.4895	250.6	25.00	0.41	S_GenoA	WB
DRB1_0701	33	DSWWTSLNFLGGSPV	LNFLGGSPV	6	0.5114	197.7	21.00	0.25	S_GenoA	WB
DRB1_0701	34	SWWTSLNFLGGSPVC		5	0.4616	338.7	29.00	0.39	S_GenoA	WB
DRB1_0701	35	WWTSLNFLGGSPVCL		4	0.4744	295.1	27.00	0.40	S_GenoA	WB
DRB1_0701	36	WTSLNFLGGSPVCLG		3	0.4189	537.9	37.00	0.44	S_GenoA	WB
DRB1_0701	37	TSLNFLGGSPVCLGQ		2	0.4051	624.5	40.00	0.46	S_GenoA	WB
DRB1_0701	38	SLNFLGGSPVCLGQN	FLGGSPVCL	3	0.3881	750.2	44.00	0.50	S_GenoA	WB
DRB1_0701	39	LNFLGGSPVCLGQNS		2	0.3611	1005.1	49.00	0.51	S_GenoA	WB
DRB1_0701	68	ICPGYRWMCLRRFII	WMCLRRFII	6	0.4527	373.0	31.00	0.60	S_GenoA	WB
DRB1_0701	69	CPGYRWMCLRRFIIF		5	0.4298	477.7	35.00	0.55	S_GenoA	WB
DRB1_0701	70	PGYRWMCLRRFIIFL		4	0.4271	492.3	36.00	0.54	S_GenoA	WB
DRB1_0701	71	GYRWMCLRRFIIFLF		3	0.4172	547.6	38.00	0.49	S_GenoA	WB
DRB1_0701	72	YRWMCLRRFIIFLFI		2	0.3876	754.3	44.00	0.49	S_GenoA	WB
DRB1_0701	97	LLDYQGMLPVCPLIP	MLPVCPLIP	6	0.4281	486.8	36.00	0.79	S_GenoA	WB
DRB1_0701	98	LDYQGMLPVCPLIPG		5	0.4121	578.7	39.00	0.82	S_GenoA	WB
DRB1_0701	99	DYQGMLPVCPLIPGS		4	0.3993	664.9	41.00	0.86	S_GenoA	WB
DRB1_0701	100	YQGMLPVCPLIPGST		3	0.3837	787.3	44.00	0.85	S_GenoA	WB
DRB1_0701	148	TCIPIPSSWAFAKYL	SSWAFAKYL	6	0.4782	283.1	27.00	0.50	S_GenoA	WB
DRB1_0701	149	CIPIPSSWAFAKYLW		5	0.4759	290.3	27.00	0.49	S_GenoA	WB
DRB1_0701	150	IPIPSSWAFAKYLWE		4	0.4358	448.1	34.00	0.53	S_GenoA	WB
DRB1_0701	151	PIPSSWAFAKYLWEW		3	0.4144	564.4	38.00	0.56	S_GenoA	WB
DRB1_0701	152	IPSSWAFAKYLWEWA		2	0.4088	600.1	39.00	0.54	S_GenoA	WB
DRB1_0701	153	PSSWAFAKYLWEWAS		1	0.3899	735.9	43.00	0.52	S_GenoA	WB
DRB1_0701	154	SSWAFAKYLWEWASV		0	0.3894	740.3	43.00	0.40	S_GenoA	WB
DRB1_0701	156	WAFAKYLWEWASVRF	LWEWASVRF	6	0.4507	381.0	31.00	0.58	S_GenoA	WB
DRB1_0701	157	AFAKYLWEWASVRFS		5	0.5061	209.4	22.00	0.43	S_GenoA	WB
DRB1_0701	158	FAKYLWEWASVRFSW		4	0.5074	206.4	22.00	0.38	S_GenoA	WB
DRB1_0701	159	AKYLWEWASVRFSWL	WASVRFSWL	6	0.5971	78.2	11.00	0.38	S_GenoA	WB
DRB1_0701	160	KYLWEWASVRFSWLS		5	0.5847	89.5	12.00	0.35	S_GenoA	WB
DRB1_0701	161	YLWEWASVRFSWLSL		4	0.6059	71.1	10.00	0.37	S_GenoA	WB
DRB1_0701	168	VRFSWLSLLVPFVQW	VRFSWLSLL	0	0.5679	107.3	14.00	0.41	S_GenoA	WB
DRB1_0701	169	RFSWLSLLVPFVQWF	SWLSLLVPF	2	0.4829	268.9	26.00	0.31	S_GenoA	WB
DRB1_0701	170	FSWLSLLVPFVQWFV	LVPFVQWFV	6	0.4664	321.5	29.00	0.41	S_GenoA	WB
DRB1_0701	171	SWLSLLVPFVQWFVG		5	0.4029	639.1	41.00	0.41	S_GenoA	WB
DRB1_0701	177	VPFVQWFVGLSPTVW	FVGLSPTVW	6	0.5002	223.0	23.00	0.77	S_GenoA	WB
DRB1_0701	179	FVQWFVGLSPTVWLS		4	0.6005	75.4	11.00	0.49	S_GenoA	WB
DRB1_0701	183	FVGLSPTVWLSVIWM	VGLSPTVWL	1	0.5909	83.6	12.00	0.36	S_GenoA	WB
DRB1_0701	184	VGLSPTVWLSVIWMM		0	0.5786	95.5	13.00	0.31	S_GenoA	WB
DRB1_0701	185	GLSPTVWLSVIWMMW	LSPTVWLSV	1	0.5173	185.4	21.00	0.28	S_GenoA	WB
DRB1_0701	186	LSPTVWLSVIWMMWY	VWLSVIWMM	4	0.4764	288.7	27.00	0.31	S_GenoA	WB
DRB1_0701	187	SPTVWLSVIWMMWYW		3	0.4386	434.4	34.00	0.35	S_GenoA	WB
DRB1_0701	188	PTVWLSVIWMMWYWG		2	0.4166	551.2	38.00	0.38	S_GenoA	WB
DRB1_0701	189	TVWLSVIWMMWYWGP		1	0.3873	756.8	44.00	0.42	S_GenoA	WB
DRB1_0701	190	VWLSVIWMMWYWGPS		1	0.3636	977.7	49.00	0.35	S_GenoA	WB
DRB1_0701	193	SVIWMMWYWGPSLYN	WYWGPSLYN	6	0.3647	966.5	49.00	0.44	S_GenoA	WB
DRB1_0701	194	VIWMMWYWGPSLYNI		5	0.4164	552.5	38.00	0.37	S_GenoA	WB
DRB1_0701	195	IWMMWYWGPSLYNIL	WGPSLYNIL	6	0.5770	97.2	13.00	0.56	S_GenoA	WB
DRB1_0701	196	WMMWYWGPSLYNILS		5	0.5607	116.0	15.00	0.58	S_GenoA	WB
DRB1_0701	197	MMWYWGPSLYNILSP		4	0.5331	156.3	18.00	0.59	S_GenoA	WB
DRB1_0701	198	MWYWGPSLYNILSPF		3	0.5326	157.2	19.00	0.56	S_GenoA	WB
DRB1_0701	199	WYWGPSLYNILSPFI		2	0.5744	100.0	13.00	0.41	S_GenoA	WB
DRB1_0701	200	YWGPSLYNILSPFIP		1	0.5435	139.7	17.00	0.41	S_GenoA	WB
DRB1_0701	201	WGPSLYNILSPFIPL	LYNILSPFI	4	0.5685	106.5	14.00	0.30	S_GenoA	WB
DRB1_0701	202	GPSLYNILSPFIPLL		3	0.5541	124.6	16.00	0.32	S_GenoA	WB
DRB1_0701	203	PSLYNILSPFIPLLP		2	0.5701	104.7	14.00	0.26	S_GenoA	WB
DRB1_0701	204	SLYNILSPFIPLLPI	NILSPFIPL	3	0.5769	97.3	13.00	0.26	S_GenoA	WB
DRB1_0701	205	LYNILSPFIPLLPIF	LSPFIPLLP	4	0.5591	117.9	15.00	0.34	S_GenoA	WB
DRB1_0701	206	YNILSPFIPLLPIFF	FIPLLPIFF	6	0.5975	77.9	11.00	0.43	S_GenoA	WB
DRB1_0701	207	NILSPFIPLLPIFFC		5	0.5468	134.8	17.00	0.45	S_GenoA	WB
DRB1_0701	208	ILSPFIPLLPIFFCL		4	0.5123	195.8	21.00	0.54	S_GenoA	WB
DRB1_0701	209	LSPFIPLLPIFFCLW		3	0.4861	259.8	25.00	0.56	S_GenoA	WB
DRB1_0701	210	SPFIPLLPIFFCLWV		2	0.4429	414.7	33.00	0.75	S_GenoA	WB
DRB1_0701	211	PFIPLLPIFFCLWVY		1	0.4341	456.3	34.00	0.68	S_GenoA	WB
DRB1_0701	212	FIPLLPIFFCLWVYI		0	0.4098	593.3	39.00	0.56	S_GenoA	WB
DRB1_0802	3	NITSGFLGPLLVLQA	LGPLLVLQA	6	0.3227	1523.3	43.00	0.64	S_GenoA	WB
DRB1_0802	4	ITSGFLGPLLVLQAG		5	0.3623	991.7	32.00	0.67	S_GenoA	WB
DRB1_0802	5	TSGFLGPLLVLQAGF		4	0.3875	755.5	25.00	0.63	S_GenoA	WB
DRB1_0802	6	SGFLGPLLVLQAGFF		3	0.3986	669.5	23.00	0.59	S_GenoA	WB
DRB1_0802	7	GFLGPLLVLQAGFFL		2	0.3999	660.4	23.00	0.57	S_GenoA	WB
DRB1_0802	8	FLGPLLVLQAGFFLL		1	0.3818	803.7	27.00	0.53	S_GenoA	WB
DRB1_0802	14	VLQAGFFLLTRILTI	FFLLTRILT	5	0.3546	1078.3	34.00	0.39	S_GenoA	WB
DRB1_0802	15	LQAGFFLLTRILTIP		4	0.3900	735.1	25.00	0.33	S_GenoA	WB
DRB1_0802	16	QAGFFLLTRILTIPQ	LTRILTIPQ	6	0.4492	387.3	14.00	0.25	S_GenoA	WB
DRB1_0802	24	RILTIPQSLDSWWTS	ILTIPQSLD	1	0.4232	513.6	18.00	0.63	S_GenoA	WB
DRB1_0802	70	PGYRWMCLRRFIIFL	WMCLRRFII	4	0.3108	1731.7	46.00	0.31	S_GenoA	WB
DRB1_0802	71	GYRWMCLRRFIIFLF		3	0.3182	1599.3	44.00	0.32	S_GenoA	WB
DRB1_0802	98	LDYQGMLPVCPLIPG	LPVCPLIPG	6	0.3844	780.9	26.00	0.41	S_GenoA	WB
DRB1_0802	99	DYQGMLPVCPLIPGS		5	0.4358	447.7	16.00	0.48	S_GenoA	WB
DRB1_0802	103	MLPVCPLIPGSTTTS		1	0.4590	348.4	12.00	0.34	S_GenoA	WB
DRB1_0802	104	LPVCPLIPGSTTTST	LIPGSTTTS	5	0.4228	515.4	18.00	0.27	S_GenoA	WB
DRB1_0802	105	PVCPLIPGSTTTSTG		4	0.4114	583.2	20.00	0.35	S_GenoA	WB
DRB1_0802	106	VCPLIPGSTTTSTGP		3	0.3894	740.1	25.00	0.42	S_GenoA	WB
DRB1_0802	107	CPLIPGSTTTSTGPC		2	0.3375	1297.6	38.00	0.55	S_GenoA	WB
DRB1_0802	108	PLIPGSTTTSTGPCK		1	0.3210	1551.1	43.00	0.54	S_GenoA	WB
DRB1_0802	155	SWAFAKYLWEWASVR	FAKYLWEWA	3	0.3661	952.1	31.00	0.41	S_GenoA	WB
DRB1_0802	156	WAFAKYLWEWASVRF		2	0.3894	739.9	25.00	0.34	S_GenoA	WB
DRB1_0802	157	AFAKYLWEWASVRFS	LWEWASVRF	5	0.4021	644.9	22.00	0.33	S_GenoA	WB
DRB1_0802	158	FAKYLWEWASVRFSW		4	0.3855	772.1	26.00	0.39	S_GenoA	WB
DRB1_0802	159	AKYLWEWASVRFSWL		3	0.3595	1022.4	32.00	0.44	S_GenoA	WB
DRB1_0802	160	KYLWEWASVRFSWLS		2	0.3647	967.0	31.00	0.43	S_GenoA	WB
DRB1_0802	161	YLWEWASVRFSWLSL		1	0.3319	1378.8	40.00	0.39	S_GenoA	WB
DRB1_0802	166	ASVRFSWLSLLVPFV	WLSLLVPFV	6	0.3878	752.8	25.00	0.32	S_GenoA	WB
DRB1_0802	167	SVRFSWLSLLVPFVQ		5	0.4027	640.6	22.00	0.32	S_GenoA	WB
DRB1_0802	168	VRFSWLSLLVPFVQW		4	0.3899	735.6	25.00	0.32	S_GenoA	WB
DRB1_0802	169	RFSWLSLLVPFVQWF		3	0.3684	928.8	30.00	0.38	S_GenoA	WB
DRB1_0802	170	FSWLSLLVPFVQWFV		2	0.3549	1075.0	34.00	0.36	S_GenoA	WB
DRB1_0802	171	SWLSLLVPFVQWFVG	LSLLVPFVQ	2	0.3561	1060.8	33.00	0.34	S_GenoA	WB
DRB1_0802	172	WLSLLVPFVQWFVGL		1	0.3432	1219.9	37.00	0.25	S_GenoA	WB
DRB1_0802	173	LSLLVPFVQWFVGLS	FVQWFVGLS	6	0.4733	298.7	10.00	0.38	S_GenoA	WB
DRB1_0802	180	VQWFVGLSPTVWLSV	FVGLSPTVW	3	0.4357	448.3	16.00	0.31	S_GenoA	WB
DRB1_0802	181	QWFVGLSPTVWLSVI		2	0.4176	545.3	19.00	0.36	S_GenoA	WB
DRB1_0802	182	WFVGLSPTVWLSVIW	VGLSPTVWL	2	0.3993	664.5	23.00	0.36	S_GenoA	WB
DRB1_0802	183	FVGLSPTVWLSVIWM		1	0.3248	1489.3	42.00	0.32	S_GenoA	WB
DRB1_0802	190	VWLSVIWMMWYWGPS	WMMWYWGPS	6	0.3178	1605.6	44.00	0.24	S_GenoA	WB
DRB1_0802	191	WLSVIWMMWYWGPSL		5	0.3570	1050.5	33.00	0.28	S_GenoA	WB
DRB1_0802	192	LSVIWMMWYWGPSLY		4	0.3701	911.5	30.00	0.28	S_GenoA	WB
DRB1_0802	193	SVIWMMWYWGPSLYN		3	0.3941	702.9	24.00	0.25	S_GenoA	WB
DRB1_0802	194	VIWMMWYWGPSLYNI		2	0.3875	755.1	25.00	0.26	S_GenoA	WB
DRB1_0802	195	IWMMWYWGPSLYNIL	MMWYWGPSL	2	0.3649	964.4	31.00	0.22	S_GenoA	WB
DRB1_0802	196	WMMWYWGPSLYNILS		1	0.3563	1058.7	33.00	0.22	S_GenoA	WB
DRB1_0802	198	MWYWGPSLYNILSPF	LYNILSPFX	7	0.3126	1698.5	46.00	0.32	S_GenoA	WB
DRB1_0802	199	WYWGPSLYNILSPFI	LYNILSPFI	6	0.3564	1057.1	33.00	0.45	S_GenoA	WB
DRB1_0802	200	YWGPSLYNILSPFIP		5	0.3808	812.1	27.00	0.46	S_GenoA	WB
DRB1_0802	201	WGPSLYNILSPFIPL		4	0.3925	715.6	24.00	0.41	S_GenoA	WB
DRB1_0802	202	GPSLYNILSPFIPLL		3	0.4020	645.7	22.00	0.33	S_GenoA	WB
DRB1_0802	203	PSLYNILSPFIPLLP	YNILSPFIP	3	0.3929	712.3	24.00	0.31	S_GenoA	WB
DRB1_0802	204	SLYNILSPFIPLLPI		2	0.3795	823.9	27.00	0.30	S_GenoA	WB
DRB1_0802	205	LYNILSPFIPLLPIF	LSPFIPLLP	4	0.4068	612.8	21.00	0.23	S_GenoA	WB
DRB1_0802	206	YNILSPFIPLLPIFF	FIPLLPIFF	6	0.4283	485.8	17.00	0.31	S_GenoA	WB
DRB1_0802	207	NILSPFIPLLPIFFC		5	0.4191	536.7	19.00	0.30	S_GenoA	WB
DRB1_0802	208	ILSPFIPLLPIFFCL		4	0.4125	576.6	20.00	0.32	S_GenoA	WB
DRB1_0802	209	LSPFIPLLPIFFCLW		3	0.4000	659.6	23.00	0.36	S_GenoA	WB
DRB1_0802	210	SPFIPLLPIFFCLWV	IPLLPIFFC	3	0.3820	801.7	27.00	0.44	S_GenoA	WB
DRB1_0802	211	PFIPLLPIFFCLWVY		2	0.3646	967.6	31.00	0.47	S_GenoA	WB
DRB1_1101	12	LLVLQAGFFLLTRIL	FFLLTRILX	7	0.4952	235.6	17.00	0.50	S_GenoA	WB
DRB1_1101	19	FFLLTRILTIPQSLD	FFLLTRILT	0	0.5474	133.9	12.00	0.40	S_GenoA	WB
DRB1_1101	20	FLLTRILTIPQSLDS	LTRILTIPQ	2	0.3593	1024.3	38.00	0.50	S_GenoA	WB
DRB1_1101	65	CPPICPGYRWMCLRR	ICPGYRWMC	3	0.5173	185.4	15.00	0.30	S_GenoA	WB
DRB1_1101	72	YRWMCLRRFIIFLFI	WMCLRRFII	2	0.4286	484.0	26.00	0.38	S_GenoA	WB
DRB1_1101	73	RWMCLRRFIIFLFIL	LRRFIIFLF	4	0.3449	1198.1	41.00	0.34	S_GenoA	WB
DRB1_1101	150	IPIPSSWAFAKYLWE	WAFAKYLWE	6	0.3088	1770.8	49.00	0.28	S_GenoA	WB
DRB1_1101	151	PIPSSWAFAKYLWEW		5	0.3073	1799.4	49.00	0.34	S_GenoA	WB
DRB1_1101	152	IPSSWAFAKYLWEWA		4	0.3302	1404.2	44.00	0.36	S_GenoA	WB
DRB1_1101	153	PSSWAFAKYLWEWAS		3	0.3507	1124.5	40.00	0.37	S_GenoA	WB
DRB1_1101	154	SSWAFAKYLWEWASV		2	0.3580	1039.6	39.00	0.35	S_GenoA	WB
DRB1_1101	155	SWAFAKYLWEWASVR	AKYLWEWAS	4	0.3283	1433.7	45.00	0.25	S_GenoA	WB
DRB1_1101	157	AFAKYLWEWASVRFS		6	0.4097	593.8	29.00	0.34	S_GenoA	WB
DRB1_1101	158	FAKYLWEWASVRFSW		5	0.4488	388.9	23.00	0.38	S_GenoA	WB
DRB1_1101	159	AKYLWEWASVRFSWL		4	0.4488	389.3	23.00	0.38	S_GenoA	WB
DRB1_1101	160	KYLWEWASVRFSWLS		3	0.4607	342.1	22.00	0.38	S_GenoA	WB
DRB1_1101	161	YLWEWASVRFSWLSL		2	0.4443	408.5	24.00	0.40	S_GenoA	WB
DRB1_1101	162	LWEWASVRFSWLSLL	EWASVRFSW	2	0.4229	514.7	27.00	0.31	S_GenoA	WB
DRB1_1101	163	WEWASVRFSWLSLLV		1	0.3867	761.9	33.00	0.23	S_GenoA	WB
DRB1_1101	166	ASVRFSWLSLLVPFV	FSWLSLLVP	4	0.3095	1756.4	49.00	0.27	S_GenoA	WB
DRB1_1101	167	SVRFSWLSLLVPFVQ	WLSLLVPFV	5	0.3343	1342.6	43.00	0.41	S_GenoA	WB
DRB1_1101	168	VRFSWLSLLVPFVQW		4	0.3462	1181.2	41.00	0.49	S_GenoA	WB
DRB1_1101	169	RFSWLSLLVPFVQWF		3	0.3342	1345.1	43.00	0.55	S_GenoA	WB
DRB1_1101	175	LLVPFVQWFVGLSPT	FVQWFVGLS	4	0.3369	1306.0	43.00	0.41	S_GenoA	WB
DRB1_1101	176	LVPFVQWFVGLSPTV		3	0.4051	624.0	30.00	0.38	S_GenoA	WB
DRB1_1101	177	VPFVQWFVGLSPTVW	FVGLSPTVW	6	0.4200	531.6	27.00	0.38	S_GenoA	WB
DRB1_1101	178	PFVQWFVGLSPTVWL		5	0.4231	513.6	27.00	0.46	S_GenoA	WB
DRB1_1101	179	FVQWFVGLSPTVWLS		4	0.4166	551.1	28.00	0.52	S_GenoA	WB
DRB1_1101	180	VQWFVGLSPTVWLSV		3	0.4010	652.4	31.00	0.61	S_GenoA	WB
DRB1_1101	181	QWFVGLSPTVWLSVI		2	0.3839	785.3	34.00	0.61	S_GenoA	WB
DRB1_1101	182	WFVGLSPTVWLSVIW		1	0.3181	1599.9	47.00	0.35	S_GenoA	WB
DRB1_1101	196	WMMWYWGPSLYNILS	WYWGPSLYN	3	0.3107	1733.0	49.00	0.36	S_GenoA	WB
DRB1_1101	197	MMWYWGPSLYNILSP		2	0.3103	1740.6	49.00	0.35	S_GenoA	WB
DRB1_1101	198	MWYWGPSLYNILSPF	YWGPSLYNI	2	0.3084	1777.8	49.00	0.23	S_GenoA	WB
DRB1_1302	7	GFLGPLLVLQAGFFL	LVLQAGFFL	6	0.3920	719.1	39.00	0.42	S_GenoA	WB
DRB1_1302	8	FLGPLLVLQAGFFLL		5	0.4041	631.0	37.00	0.43	S_GenoA	WB
DRB1_1302	9	LGPLLVLQAGFFLLT		4	0.4025	641.9	37.00	0.42	S_GenoA	WB
DRB1_1302	10	GPLLVLQAGFFLLTR		3	0.3825	797.6	41.00	0.44	S_GenoA	WB
DRB1_1302	11	PLLVLQAGFFLLTRI		2	0.3439	1210.3	49.00	0.44	S_GenoA	WB
DRB1_1302	14	VLQAGFFLLTRILTI	FLLTRILTI	6	0.5952	79.9	12.00	0.81	S_GenoA	WB
DRB1_1302	15	LQAGFFLLTRILTIP		5	0.6071	70.2	11.00	0.80	S_GenoA	WB
DRB1_1302	16	QAGFFLLTRILTIPQ		4	0.6177	62.6	10.00	0.76	S_GenoA	WB
DRB1_1302	17	AGFFLLTRILTIPQS		3	0.6116	66.9	11.00	0.75	S_GenoA	WB
DRB1_1302	18	GFFLLTRILTIPQSL		2	0.5967	78.5	12.00	0.68	S_GenoA	WB
DRB1_1302	19	FFLLTRILTIPQSLD		1	0.5332	156.1	18.00	0.62	S_GenoA	WB
DRB1_1302	20	FLLTRILTIPQSLDS		0	0.4217	521.5	34.00	0.56	S_GenoA	WB
DRB1_1302	66	PPICPGYRWMCLRRF	YRWMCLRRF	6	0.3938	705.5	39.00	0.70	S_GenoA	WB
DRB1_1302	67	PICPGYRWMCLRRFI		5	0.4346	453.8	32.00	0.69	S_GenoA	WB
DRB1_1302	68	ICPGYRWMCLRRFII		4	0.4416	420.7	31.00	0.70	S_GenoA	WB
DRB1_1302	69	CPGYRWMCLRRFIIF		3	0.4426	416.2	31.00	0.68	S_GenoA	WB
DRB1_1302	70	PGYRWMCLRRFIIFL		2	0.4358	447.8	32.00	0.68	S_GenoA	WB
DRB1_1302	71	GYRWMCLRRFIIFLF		1	0.3822	799.7	41.00	0.64	S_GenoA	WB
DRB1_1302	90	CLIFLLVLLDYQGML	VLLDYQGML	6	0.4241	508.4	34.00	0.65	S_GenoA	WB
DRB1_1302	91	LIFLLVLLDYQGMLP		5	0.4207	527.6	34.00	0.57	S_GenoA	WB
DRB1_1302	92	IFLLVLLDYQGMLPV		4	0.4670	319.7	27.00	0.47	S_GenoA	WB
DRB1_1302	93	FLLVLLDYQGMLPVC		3	0.4495	386.0	30.00	0.49	S_GenoA	WB
DRB1_1302	94	LLVLLDYQGMLPVCP		2	0.4352	450.9	32.00	0.46	S_GenoA	WB
DRB1_1302	95	LVLLDYQGMLPVCPL	LDYQGMLPV	3	0.3889	743.6	40.00	0.29	S_GenoA	WB
DRB1_1302	162	LWEWASVRFSWLSLL	VRFSWLSLL	6	0.4523	374.8	29.00	0.77	S_GenoA	WB
DRB1_1302	163	WEWASVRFSWLSLLV		5	0.4589	348.7	28.00	0.79	S_GenoA	WB
DRB1_1302	164	EWASVRFSWLSLLVP		4	0.4497	385.2	29.00	0.81	S_GenoA	WB
DRB1_1302	165	WASVRFSWLSLLVPF		3	0.4574	354.5	28.00	0.79	S_GenoA	WB
DRB1_1302	166	ASVRFSWLSLLVPFV		2	0.4424	416.8	31.00	0.70	S_GenoA	WB
DRB1_1302	167	SVRFSWLSLLVPFVQ		1	0.3938	705.4	39.00	0.61	S_GenoA	WB
DRB1_1302	178	PFVQWFVGLSPTVWL	VGLSPTVWL	6	0.3963	686.7	38.00	0.56	S_GenoA	WB
DRB1_1302	179	FVQWFVGLSPTVWLS		5	0.4020	645.7	37.00	0.59	S_GenoA	WB
DRB1_1302	180	VQWFVGLSPTVWLSV		4	0.4449	405.9	30.00	0.56	S_GenoA	WB
DRB1_1302	181	QWFVGLSPTVWLSVI		3	0.4577	353.2	28.00	0.58	S_GenoA	WB
DRB1_1302	182	WFVGLSPTVWLSVIW		2	0.4210	525.9	34.00	0.56	S_GenoA	WB
DRB1_1302	183	FVGLSPTVWLSVIWM		1	0.3949	697.5	39.00	0.52	S_GenoA	WB
DRB1_1302	184	VGLSPTVWLSVIWMM		0	0.3478	1161.1	48.00	0.34	S_GenoA	WB
DRB1_1302	199	WYWGPSLYNILSPFI	LYNILSPFI	6	0.3656	957.6	44.00	0.51	S_GenoA	WB
DRB1_1302	200	YWGPSLYNILSPFIP		5	0.3451	1195.1	48.00	0.49	S_GenoA	WB
DRB1_1302	201	WGPSLYNILSPFIPL		4	0.3969	682.1	38.00	0.38	S_GenoA	WB
DRB1_1302	202	GPSLYNILSPFIPLL		3	0.3904	732.1	40.00	0.41	S_GenoA	WB
DRB1_1302	203	PSLYNILSPFIPLLP		2	0.3673	940.2	44.00	0.40	S_GenoA	WB
DRB1_1302	204	SLYNILSPFIPLLPI	NILSPFIPL	3	0.3463	1179.8	48.00	0.32	S_GenoA	WB
DRB1_1501	1	MENITSGFLGPLLVL	TSGFLGPLL	4	0.4617	338.4	24.00	0.49	S_GenoA	WB
DRB1_1501	2	ENITSGFLGPLLVLQ		3	0.4733	298.7	22.00	0.52	S_GenoA	WB
DRB1_1501	3	NITSGFLGPLLVLQA		2	0.4586	349.8	24.00	0.52	S_GenoA	WB
DRB1_1501	4	ITSGFLGPLLVLQAG		1	0.4011	652.0	35.00	0.46	S_GenoA	WB
DRB1_1501	5	TSGFLGPLLVLQAGF	LGPLLVLQA	4	0.3716	897.6	41.00	0.19	S_GenoA	WB
DRB1_1501	6	SGFLGPLLVLQAGFF	LLVLQAGFF	6	0.4018	647.2	35.00	0.40	S_GenoA	WB
DRB1_1501	7	GFLGPLLVLQAGFFL		5	0.4683	315.1	23.00	0.35	S_GenoA	WB
DRB1_1501	8	FLGPLLVLQAGFFLL	LVLQAGFFL	5	0.5116	197.2	17.00	0.37	S_GenoA	WB
DRB1_1501	9	LGPLLVLQAGFFLLT		4	0.5189	182.3	16.00	0.43	S_GenoA	WB
DRB1_1501	10	GPLLVLQAGFFLLTR		3	0.5270	167.0	15.00	0.49	S_GenoA	WB
DRB1_1501	11	PLLVLQAGFFLLTRI		2	0.4809	275.1	21.00	0.51	S_GenoA	WB
DRB1_1501	12	LLVLQAGFFLLTRIL		1	0.4048	626.4	34.00	0.38	S_GenoA	WB
DRB1_1501	13	LVLQAGFFLLTRILT	GFFLLTRIL	5	0.3821	800.9	39.00	0.25	S_GenoA	WB
DRB1_1501	14	VLQAGFFLLTRILTI		4	0.3622	993.7	43.00	0.35	S_GenoA	WB
DRB1_1501	15	LQAGFFLLTRILTIP		3	0.3652	961.4	42.00	0.33	S_GenoA	WB
DRB1_1501	16	QAGFFLLTRILTIPQ	FFLLTRILT	3	0.3971	680.6	36.00	0.34	S_GenoA	WB
DRB1_1501	17	AGFFLLTRILTIPQS		2	0.3886	746.5	37.00	0.33	S_GenoA	WB
DRB1_1501	18	GFFLLTRILTIPQSL	LTRILTIPQ	4	0.3529	1098.5	45.00	0.21	S_GenoA	WB
DRB1_1501	22	LTRILTIPQSLDSWW	ILTIPQSLD	3	0.3365	1311.9	48.00	0.48	S_GenoA	WB
DRB1_1501	34	SWWTSLNFLGGSPVC	LNFLGGSPV	5	0.3327	1366.6	49.00	0.63	S_GenoA	WB
DRB1_1501	35	WWTSLNFLGGSPVCL		4	0.3897	737.9	37.00	0.61	S_GenoA	WB
DRB1_1501	36	WTSLNFLGGSPVCLG		3	0.3784	833.8	39.00	0.57	S_GenoA	WB
DRB1_1501	37	TSLNFLGGSPVCLGQ		2	0.3759	856.2	40.00	0.52	S_GenoA	WB
DRB1_1501	38	SLNFLGGSPVCLGQN		1	0.3400	1262.6	47.00	0.46	S_GenoA	WB
DRB1_1501	64	SCPPICPGYRWMCLR	ICPGYRWMC	4	0.3314	1385.2	49.00	0.46	S_GenoA	WB
DRB1_1501	65	CPPICPGYRWMCLRR		3	0.3967	683.6	36.00	0.38	S_GenoA	WB
DRB1_1501	66	PPICPGYRWMCLRRF	YRWMCLRRF	6	0.4608	341.7	24.00	0.30	S_GenoA	WB
DRB1_1501	67	PICPGYRWMCLRRFI		5	0.4982	228.1	19.00	0.43	S_GenoA	WB
DRB1_1501	68	ICPGYRWMCLRRFII		4	0.5087	203.6	17.00	0.50	S_GenoA	WB
DRB1_1501	69	CPGYRWMCLRRFIIF		3	0.4853	262.2	20.00	0.56	S_GenoA	WB
DRB1_1501	70	PGYRWMCLRRFIIFL		2	0.4617	338.6	24.00	0.57	S_GenoA	WB
DRB1_1501	71	GYRWMCLRRFIIFLF		1	0.3876	754.7	38.00	0.45	S_GenoA	WB
DRB1_1501	88	LLCLIFLLVLLDYQG	LLVLLDYQG	6	0.3333	1357.8	49.00	0.66	S_GenoA	WB
DRB1_1501	89	LCLIFLLVLLDYQGM		5	0.4063	616.0	34.00	0.66	S_GenoA	WB
DRB1_1501	90	CLIFLLVLLDYQGML		4	0.4746	294.3	22.00	0.52	S_GenoA	WB
DRB1_1501	91	LIFLLVLLDYQGMLP		3	0.5257	169.3	15.00	0.37	S_GenoA	WB
DRB1_1501	92	IFLLVLLDYQGMLPV	LLDYQGMLP	5	0.5725	102.1	10.00	0.32	S_GenoA	WB
DRB1_1501	93	FLLVLLDYQGMLPVC		4	0.5647	111.0	11.00	0.35	S_GenoA	WB
DRB1_1501	94	LLVLLDYQGMLPVCP		3	0.5266	167.7	15.00	0.42	S_GenoA	WB
DRB1_1501	95	LVLLDYQGMLPVCPL		2	0.4750	293.0	22.00	0.56	S_GenoA	WB
DRB1_1501	96	VLLDYQGMLPVCPLI		1	0.4455	403.2	27.00	0.56	S_GenoA	WB
DRB1_1501	145	GNCTCIPIPSSWAFA	CIPIPSSWA	4	0.3636	977.8	42.00	0.57	S_GenoA	WB
DRB1_1501	146	NCTCIPIPSSWAFAK		3	0.4139	567.9	32.00	0.50	S_GenoA	WB
DRB1_1501	147	CTCIPIPSSWAFAKY		2	0.4258	499.0	30.00	0.41	S_GenoA	WB
DRB1_1501	148	TCIPIPSSWAFAKYL		1	0.4649	326.9	23.00	0.28	S_GenoA	WB
DRB1_1501	149	CIPIPSSWAFAKYLW	SWAFAKYLW	6	0.5027	217.2	18.00	0.37	S_GenoA	WB
DRB1_1501	150	IPIPSSWAFAKYLWE		5	0.4936	239.7	19.00	0.46	S_GenoA	WB
DRB1_1501	151	PIPSSWAFAKYLWEW		4	0.5070	207.2	17.00	0.50	S_GenoA	WB
DRB1_1501	152	IPSSWAFAKYLWEWA		3	0.4962	232.9	19.00	0.51	S_GenoA	WB
DRB1_1501	153	PSSWAFAKYLWEWAS		2	0.4778	284.3	22.00	0.52	S_GenoA	WB
DRB1_1501	154	SSWAFAKYLWEWASV		1	0.4629	334.2	24.00	0.41	S_GenoA	WB
DRB1_1501	155	SWAFAKYLWEWASVR	AKYLWEWAS	4	0.4804	276.4	21.00	0.19	S_GenoA	WB
DRB1_1501	161	YLWEWASVRFSWLSL	LWEWASVRF	1	0.5619	114.4	11.00	0.68	S_GenoA	WB
DRB1_1501	162	LWEWASVRFSWLSLL		0	0.4851	262.7	20.00	0.39	S_GenoA	WB
DRB1_1501	163	WEWASVRFSWLSLLV	RFSWLSLLV	6	0.4573	354.9	25.00	0.43	S_GenoA	WB
DRB1_1501	164	EWASVRFSWLSLLVP		5	0.4802	277.0	21.00	0.50	S_GenoA	WB
DRB1_1501	165	WASVRFSWLSLLVPF		4	0.5195	181.0	16.00	0.49	S_GenoA	WB
DRB1_1501	166	ASVRFSWLSLLVPFV		3	0.5545	124.0	12.00	0.44	S_GenoA	WB
DRB1_1501	167	SVRFSWLSLLVPFVQ		2	0.5392	146.3	13.00	0.42	S_GenoA	WB
DRB1_1501	168	VRFSWLSLLVPFVQW		1	0.5152	189.7	16.00	0.34	S_GenoA	WB
DRB1_1501	169	RFSWLSLLVPFVQWF	LSLLVPFVQ	4	0.4787	281.6	21.00	0.34	S_GenoA	WB
DRB1_1501	170	FSWLSLLVPFVQWFV		3	0.4598	345.3	24.00	0.36	S_GenoA	WB
DRB1_1501	171	SWLSLLVPFVQWFVG	LVPFVQWFV	5	0.4532	371.0	25.00	0.30	S_GenoA	WB
DRB1_1501	172	WLSLLVPFVQWFVGL		4	0.4276	489.5	30.00	0.41	S_GenoA	WB
DRB1_1501	173	LSLLVPFVQWFVGLS		3	0.4353	450.2	28.00	0.49	S_GenoA	WB
DRB1_1501	174	SLLVPFVQWFVGLSP	VQWFVGLSP	6	0.5139	192.5	16.00	0.50	S_GenoA	WB
DRB1_1501	175	LLVPFVQWFVGLSPT		5	0.5633	112.8	11.00	0.61	S_GenoA	WB
DRB1_1501	179	FVQWFVGLSPTVWLS		1	0.5446	138.0	13.00	0.50	S_GenoA	WB
DRB1_1501	180	VQWFVGLSPTVWLSV	VGLSPTVWL	4	0.4777	284.6	22.00	0.24	S_GenoA	WB
DRB1_1501	181	QWFVGLSPTVWLSVI		3	0.4219	520.8	31.00	0.46	S_GenoA	WB
DRB1_1501	182	WFVGLSPTVWLSVIW		2	0.4474	395.1	26.00	0.36	S_GenoA	WB
DRB1_1501	183	FVGLSPTVWLSVIWM	PTVWLSVIW	5	0.4465	398.9	27.00	0.43	S_GenoA	WB
DRB1_1501	184	VGLSPTVWLSVIWMM		4	0.4411	423.1	27.00	0.50	S_GenoA	WB
DRB1_1501	185	GLSPTVWLSVIWMMW		3	0.4134	570.5	32.00	0.63	S_GenoA	WB
DRB1_1501	186	LSPTVWLSVIWMMWY		2	0.4111	585.0	33.00	0.55	S_GenoA	WB
DRB1_1501	187	SPTVWLSVIWMMWYW		1	0.4008	653.8	35.00	0.50	S_GenoA	WB
DRB1_1501	188	PTVWLSVIWMMWYWG		0	0.3523	1105.7	45.00	0.33	S_GenoA	WB
DRB1_1501	198	MWYWGPSLYNILSPF	WYWGPSLYN	1	0.3344	1341.3	49.00	0.30	S_GenoA	WB
DRB1_1501	199	WYWGPSLYNILSPFI	LYNILSPFI	6	0.4464	399.6	27.00	0.57	S_GenoA	WB
DRB1_1501	200	YWGPSLYNILSPFIP		5	0.4949	236.4	19.00	0.60	S_GenoA	WB
DRB1_1501	201	WGPSLYNILSPFIPL		4	0.5452	137.1	13.00	0.57	S_GenoA	WB
DRB1_1501	203	PSLYNILSPFIPLLP		2	0.5678	107.4	10.00	0.50	S_GenoA	WB
DRB1_1501	204	SLYNILSPFIPLLPI		1	0.5584	118.9	11.00	0.40	S_GenoA	WB
DRB1_1501	205	LYNILSPFIPLLPIF	LSPFIPLLP	4	0.5134	193.4	17.00	0.25	S_GenoA	WB
DRB1_1501	206	YNILSPFIPLLPIFF		3	0.4536	369.2	25.00	0.43	S_GenoA	WB
DRB1_1501	207	NILSPFIPLLPIFFC		2	0.4401	427.7	28.00	0.46	S_GenoA	WB
DRB1_1501	208	ILSPFIPLLPIFFCL		1	0.4210	525.9	31.00	0.38	S_GenoA	WB
DRB1_1501	209	LSPFIPLLPIFFCLW	FIPLLPIFF	3	0.3668	945.3	42.00	0.40	S_GenoA	WB
DRB1_1501	210	SPFIPLLPIFFCLWV		2	0.3677	936.0	42.00	0.43	S_GenoA	WB
DRB1_1501	211	PFIPLLPIFFCLWVY		1	0.3534	1092.2	44.00	0.37	S_GenoA	WB
DRB5_0101	6	SGFLGPLLVLQAGFF	LLVLQAGFF	6	0.3352	1330.5	48.00	0.60	S_GenoA	WB
DRB5_0101	7	GFLGPLLVLQAGFFL		5	0.4203	529.8	32.00	0.56	S_GenoA	WB
DRB5_0101	8	FLGPLLVLQAGFFLL		4	0.4631	333.5	26.00	0.60	S_GenoA	WB
DRB5_0101	9	LGPLLVLQAGFFLLT		3	0.4754	291.8	24.00	0.60	S_GenoA	WB
DRB5_0101	10	GPLLVLQAGFFLLTR		2	0.4811	274.4	23.00	0.51	S_GenoA	WB
DRB5_0101	11	PLLVLQAGFFLLTRI		1	0.4434	412.3	29.00	0.47	S_GenoA	WB
DRB5_0101	12	LLVLQAGFFLLTRIL		0	0.4044	629.1	35.00	0.31	S_GenoA	WB
DRB5_0101	14	VLQAGFFLLTRILTI	FLLTRILTI	6	0.3652	961.2	42.00	0.51	S_GenoA	WB
DRB5_0101	15	LQAGFFLLTRILTIP		5	0.3498	1135.3	45.00	0.62	S_GenoA	WB
DRB5_0101	16	QAGFFLLTRILTIPQ		4	0.3723	890.7	40.00	0.51	S_GenoA	WB
DRB5_0101	17	AGFFLLTRILTIPQS		3	0.3933	709.2	37.00	0.44	S_GenoA	WB
DRB5_0101	18	GFFLLTRILTIPQSL	LTRILTIPQ	4	0.4065	614.8	34.00	0.48	S_GenoA	WB
DRB5_0101	19	FFLLTRILTIPQSLD		3	0.3958	690.5	36.00	0.51	S_GenoA	WB
DRB5_0101	20	FLLTRILTIPQSLDS		2	0.3648	965.1	42.00	0.51	S_GenoA	WB
DRB5_0101	35	WWTSLNFLGGSPVCL	FLGGSPVCL	6	0.3273	1449.1	49.00	0.38	S_GenoA	WB
DRB5_0101	36	WTSLNFLGGSPVCLG		5	0.3400	1262.4	47.00	0.55	S_GenoA	WB
DRB5_0101	37	TSLNFLGGSPVCLGQ		4	0.3440	1208.6	46.00	0.62	S_GenoA	WB
DRB5_0101	38	SLNFLGGSPVCLGQN		3	0.3340	1347.5	48.00	0.67	S_GenoA	WB
DRB5_0101	61	SPTSCPPICPGYRWM	CPPICPGYR	4	0.3607	1009.0	43.00	0.69	S_GenoA	WB
DRB5_0101	62	PTSCPPICPGYRWMC		3	0.3697	915.4	41.00	0.67	S_GenoA	WB
DRB5_0101	63	TSCPPICPGYRWMCL		2	0.3737	877.1	40.00	0.62	S_GenoA	WB
DRB5_0101	64	SCPPICPGYRWMCLR		1	0.3613	1002.4	43.00	0.56	S_GenoA	WB
DRB5_0101	65	CPPICPGYRWMCLRR	GYRWMCLRR	6	0.3601	1015.6	43.00	0.29	S_GenoA	WB
DRB5_0101	66	PPICPGYRWMCLRRF	YRWMCLRRF	6	0.4492	387.6	28.00	0.52	S_GenoA	WB
DRB5_0101	67	PICPGYRWMCLRRFI		5	0.4733	298.7	24.00	0.55	S_GenoA	WB
DRB5_0101	68	ICPGYRWMCLRRFII		4	0.5064	208.7	20.00	0.52	S_GenoA	WB
DRB5_0101	69	CPGYRWMCLRRFIIF		3	0.5069	207.5	20.00	0.50	S_GenoA	WB
DRB5_0101	70	PGYRWMCLRRFIIFL		2	0.4993	225.2	21.00	0.47	S_GenoA	WB
DRB5_0101	71	GYRWMCLRRFIIFLF		1	0.4753	292.1	24.00	0.45	S_GenoA	WB
DRB5_0101	72	YRWMCLRRFIIFLFI		0	0.3917	722.1	37.00	0.33	S_GenoA	WB
DRB5_0101	97	LLDYQGMLPVCPLIP	YQGMLPVCP	3	0.3569	1051.7	43.00	0.48	S_GenoA	WB
DRB5_0101	98	LDYQGMLPVCPLIPG		2	0.3565	1056.2	43.00	0.44	S_GenoA	WB
DRB5_0101	99	DYQGMLPVCPLIPGS	MLPVCPLIP	4	0.3480	1158.5	45.00	0.46	S_GenoA	WB
DRB5_0101	100	YQGMLPVCPLIPGST		3	0.3319	1378.2	48.00	0.47	S_GenoA	WB
DRB5_0101	146	NCTCIPIPSSWAFAK	IPSSWAFAK	6	0.3545	1079.8	44.00	0.41	S_GenoA	WB
DRB5_0101	147	CTCIPIPSSWAFAKY		5	0.3851	775.4	38.00	0.51	S_GenoA	WB
DRB5_0101	148	TCIPIPSSWAFAKYL		4	0.4229	515.2	32.00	0.51	S_GenoA	WB
DRB5_0101	149	CIPIPSSWAFAKYLW		3	0.4209	525.9	32.00	0.53	S_GenoA	WB
DRB5_0101	150	IPIPSSWAFAKYLWE		2	0.4105	589.1	34.00	0.50	S_GenoA	WB
DRB5_0101	151	PIPSSWAFAKYLWEW		1	0.3847	778.4	38.00	0.42	S_GenoA	WB
DRB5_0101	152	IPSSWAFAKYLWEWA	SSWAFAKYL	2	0.3501	1131.5	45.00	0.23	S_GenoA	WB
DRB5_0101	162	LWEWASVRFSWLSLL	WEWASVRFS	1	0.4020	645.4	35.00	0.26	S_GenoA	WB
DRB5_0101	163	WEWASVRFSWLSLLV	WASVRFSWL	2	0.3555	1068.0	44.00	0.28	S_GenoA	WB
DRB5_0101	169	RFSWLSLLVPFVQWF	LSLLVPFVQ	4	0.3269	1454.7	49.00	0.58	S_GenoA	WB
DRB5_0101	170	FSWLSLLVPFVQWFV		3	0.3356	1324.0	48.00	0.63	S_GenoA	WB
DRB5_0101	177	VPFVQWFVGLSPTVW	FVGLSPTVW	6	0.4233	512.6	32.00	0.45	S_GenoA	WB
DRB5_0101	178	PFVQWFVGLSPTVWL		5	0.4989	226.4	21.00	0.59	S_GenoA	WB
DRB5_0101	179	FVQWFVGLSPTVWLS		4	0.5307	160.5	17.00	0.62	S_GenoA	WB
DRB5_0101	180	VQWFVGLSPTVWLSV		3	0.5397	145.6	16.00	0.70	S_GenoA	WB
DRB5_0101	181	QWFVGLSPTVWLSVI		2	0.5133	193.7	19.00	0.69	S_GenoA	WB
DRB5_0101	182	WFVGLSPTVWLSVIW		1	0.4574	354.7	27.00	0.69	S_GenoA	WB
DRB5_0101	183	FVGLSPTVWLSVIWM		0	0.3665	947.7	42.00	0.61	S_GenoA	WB
DRB5_0101	193	SVIWMMWYWGPSLYN	WYWGPSLYN	6	0.3489	1147.0	45.00	0.38	S_GenoA	WB
DRB5_0101	194	VIWMMWYWGPSLYNI		5	0.3716	897.2	41.00	0.45	S_GenoA	WB
DRB5_0101	195	IWMMWYWGPSLYNIL		4	0.3870	759.8	38.00	0.49	S_GenoA	WB
DRB5_0101	196	WMMWYWGPSLYNILS		3	0.3891	742.2	37.00	0.49	S_GenoA	WB
DRB5_0101	197	MMWYWGPSLYNILSP		2	0.3577	1043.1	43.00	0.53	S_GenoA	WB
DRB5_0101	198	MWYWGPSLYNILSPF		1	0.3269	1455.0	49.00	0.50	S_GenoA	WB
DRB5_0101	199	WYWGPSLYNILSPFI	LYNILSPFI	6	0.3431	1221.5	46.00	0.40	S_GenoA	WB
DRB5_0101	200	YWGPSLYNILSPFIP		5	0.3843	781.6	38.00	0.47	S_GenoA	WB
DRB5_0101	201	WGPSLYNILSPFIPL	YNILSPFIP	5	0.4294	479.8	31.00	0.43	S_GenoA	WB
DRB5_0101	202	GPSLYNILSPFIPLL		4	0.4537	369.0	27.00	0.48	S_GenoA	WB
DRB5_0101	203	PSLYNILSPFIPLLP		3	0.4387	434.2	29.00	0.47	S_GenoA	WB
DRB5_0101	204	SLYNILSPFIPLLPI		2	0.4290	482.3	31.00	0.47	S_GenoA	WB
DRB5_0101	205	LYNILSPFIPLLPIF		1	0.3847	778.7	38.00	0.44	S_GenoA	WB
DRB5_0101	206	YNILSPFIPLLPIFF	FIPLLPIFF	6	0.4727	300.4	24.00	0.61	S_GenoA	WB
DRB5_0101	207	NILSPFIPLLPIFFC		5	0.4563	358.8	27.00	0.73	S_GenoA	WB
DRB5_0101	208	ILSPFIPLLPIFFCL		4	0.4659	323.5	25.00	0.79	S_GenoA	WB
DRB5_0101	209	LSPFIPLLPIFFCLW		3	0.4609	341.3	26.00	0.81	S_GenoA	WB
DRB5_0101	210	SPFIPLLPIFFCLWV		2	0.4325	464.2	30.00	0.85	S_GenoA	WB
DRB5_0101	211	PFIPLLPIFFCLWVY		1	0.3937	706.5	37.00	0.83	S_GenoA	WB
DRB5_0101	212	FIPLLPIFFCLWVYI		0	0.3281	1436.5	49.00	0.69	S_GenoA	WB

## Sheet: S_D_WB
1	DRB1_0101	MENITSGFLGPLLVL	S_GenoD	5	SGFLGPLLV	0.345	0.483	269.38	46.00	<=WB
2	DRB1_0101	ENITSGFLGPLLVLQ	S_GenoD	4		0.405	0.492	244.21	43.00	<=WB
3	DRB1_0101	NITSGFLGPLLVLQA	S_GenoD	6	LGPLLVLQA	0.420	0.551	129.15	30.00	<=WB
4	DRB1_0101	ITSGFLGPLLVLQAG	S_GenoD	5		0.570	0.565	111.02	27.00	<=WB
5	DRB1_0101	TSGFLGPLLVLQAGF	S_GenoD	4		0.670	0.577	97.43	24.00	<=WB
6	DRB1_0101	SGFLGPLLVLQAGFF	S_GenoD	3	LGPLLVLQA	0.665	0.592	82.57	21.00	<=WB
7	DRB1_0101	GFLGPLLVLQAGFFL	S_GenoD	2		0.565	0.588	86.04	22.00	<=WB
8	DRB1_0101	FLGPLLVLQAGFFLL	S_GenoD	1		0.425	0.572	102.07	25.00	<=WB
9	DRB1_0101	LGPLLVLQAGFFLLT	S_GenoD	3	LLVLQAGFF	0.295	0.548	132.79	30.00	<=WB
10	DRB1_0101	GPLLVLQAGFFLLTR	S_GenoD	2		0.285	0.537	149.10	33.00	<=WB
11	DRB1_0101	PLLVLQAGFFLLTRI	S_GenoD	1		0.195	0.513	193.44	38.00	<=WB
12	DRB1_0101	LLVLQAGFFLLTRIL	S_GenoD	3	LQAGFFLLT	0.280	0.499	225.39	42.00	<=WB
13	DRB1_0101	LVLQAGFFLLTRILT	S_GenoD	6	FFLLTRILT	0.265	0.534	154.38	33.00	<=WB
20	DRB1_0101	FLLTRILTIPQSLDS	S_GenoD	2	LTRILTIPQ	0.270	0.630	54.87	14.00	<=WB
21	DRB1_0101	LLTRILTIPQSLDSW	S_GenoD	3	RILTIPQSL	0.285	0.544	138.36	31.00	<=WB
22	DRB1_0101	LTRILTIPQSLDSWW	S_GenoD	2		0.350	0.504	214.18	40.00	<=WB
23	DRB1_0101	TRILTIPQSLDSWWT	S_GenoD	1		0.295	0.465	325.22	50.00	<=WB
33	DRB1_0101	DSWWTSLNFLGGTTV	S_GenoD	6	LNFLGGTTV	0.705	0.561	116.05	27.00	<=WB
34	DRB1_0101	SWWTSLNFLGGTTVC	S_GenoD	5		0.735	0.594	80.72	21.00	<=WB
39	DRB1_0101	LNFLGGTTVCLGQNS	S_GenoD	2	FLGGTTVCL	0.715	0.653	42.77	11.00	<=WB
40	DRB1_0101	NFLGGTTVCLGQNSQ	S_GenoD	1		0.810	0.588	86.58	22.00	<=WB
41	DRB1_0101	FLGGTTVCLGQNSQS	S_GenoD	0		0.640	0.484	265.81	45.00	<=WB
67	DRB1_0101	PTCPGYRWMCLRRFI	S_GenoD	5	YRWMCLRRF	0.825	0.506	209.55	40.00	<=WB
68	DRB1_0101	TCPGYRWMCLRRFII	S_GenoD	4		0.760	0.549	132.09	30.00	<=WB
69	DRB1_0101	CPGYRWMCLRRFIIF	S_GenoD	3		0.745	0.557	120.31	28.00	<=WB
70	DRB1_0101	PGYRWMCLRRFIIFL	S_GenoD	2		0.735	0.555	122.66	29.00	<=WB
71	DRB1_0101	GYRWMCLRRFIIFLF	S_GenoD	1		0.650	0.527	167.79	35.00	<=WB
90	DRB1_0101	CLIFLLVLLDYQGML	S_GenoD	5	LVLLDYQGM	0.630	0.474	295.90	48.00	<=WB
91	DRB1_0101	LIFLLVLLDYQGMLP	S_GenoD	4		0.575	0.494	238.59	43.00	<=WB
92	DRB1_0101	IFLLVLLDYQGMLPV	S_GenoD	3		0.445	0.530	161.15	34.00	<=WB
93	DRB1_0101	FLLVLLDYQGMLPVC	S_GenoD	2		0.375	0.541	144.01	32.00	<=WB
94	DRB1_0101	LLVLLDYQGMLPVCP	S_GenoD	6	YQGMLPVCP	0.445	0.574	100.90	25.00	<=WB
95	DRB1_0101	LVLLDYQGMLPVCPL	S_GenoD	5		0.595	0.624	58.34	15.00	<=WB
96	DRB1_0101	VLLDYQGMLPVCPLI	S_GenoD	4		0.690	0.644	47.22	12.00	<=WB
97	DRB1_0101	LLDYQGMLPVCPLIP	S_GenoD	3		0.710	0.634	52.24	14.00	<=WB
98	DRB1_0101	LDYQGMLPVCPLIPG	S_GenoD	2		0.665	0.612	66.35	17.00	<=WB
99	DRB1_0101	DYQGMLPVCPLIPGS	S_GenoD	1		0.530	0.574	100.63	25.00	<=WB
100	DRB1_0101	YQGMLPVCPLIPGSS	S_GenoD	3	MLPVCPLIP	0.420	0.539	147.12	32.00	<=WB
144	DRB1_0101	DGNCTCIPIPSSWAF	S_GenoD	5	CIPIPSSWA	0.805	0.540	145.19	32.00	<=WB
145	DRB1_0101	GNCTCIPIPSSWAFG	S_GenoD	4		0.815	0.551	129.09	30.00	<=WB
146	DRB1_0101	NCTCIPIPSSWAFGK	S_GenoD	3		0.800	0.573	101.85	25.00	<=WB
147	DRB1_0101	CTCIPIPSSWAFGKF	S_GenoD	2		0.765	0.568	106.87	26.00	<=WB
148	DRB1_0101	TCIPIPSSWAFGKFL	S_GenoD	1		0.710	0.557	121.02	28.00	<=WB
149	DRB1_0101	CIPIPSSWAFGKFLW	S_GenoD	0		0.455	0.498	229.32	42.00	<=WB
154	DRB1_0101	SSWAFGKFLWEWASA	S_GenoD	4	FGKFLWEWA	0.275	0.474	295.33	48.00	<=WB
155	DRB1_0101	SWAFGKFLWEWASAR	S_GenoD	6	FLWEWASAR	0.650	0.592	83.06	21.00	<=WB
156	DRB1_0101	WAFGKFLWEWASARF	S_GenoD	5		0.710	0.649	44.44	11.00	<=WB
161	DRB1_0101	FLWEWASARFSWLSL	S_GenoD	2	WEWASARFS	0.540	0.650	44.30	11.00	<=WB
162	DRB1_0101	LWEWASARFSWLSLL	S_GenoD	1		0.470	0.610	67.83	18.00	<=WB
163	DRB1_0101	WEWASARFSWLSLLV	S_GenoD	2	WASARFSWL	0.350	0.576	98.64	24.00	<=WB
164	DRB1_0101	EWASARFSWLSLLVP	S_GenoD	1		0.270	0.554	124.37	29.00	<=WB
165	DRB1_0101	WASARFSWLSLLVPF	S_GenoD	5	FSWLSLLVP	0.340	0.561	115.39	27.00	<=WB
166	DRB1_0101	ASARFSWLSLLVPFV	S_GenoD	6	WLSLLVPFV	0.410	0.608	69.44	18.00	<=WB
167	DRB1_0101	SARFSWLSLLVPFVQ	S_GenoD	5		0.465	0.624	58.54	15.00	<=WB
168	DRB1_0101	ARFSWLSLLVPFVQW	S_GenoD	4		0.530	0.619	61.76	16.00	<=WB
169	DRB1_0101	RFSWLSLLVPFVQWF	S_GenoD	3		0.530	0.607	70.54	18.00	<=WB
170	DRB1_0101	FSWLSLLVPFVQWFV	S_GenoD	2		0.585	0.551	128.67	30.00	<=WB
171	DRB1_0101	SWLSLLVPFVQWFVG	S_GenoD	1		0.505	0.515	190.26	38.00	<=WB
174	DRB1_0101	SLLVPFVQWFVGLSP	S_GenoD	5	FVQWFVGLS	0.375	0.465	326.17	50.00	<=WB
175	DRB1_0101	LLVPFVQWFVGLSPT	S_GenoD	5	VQWFVGLSP	0.310	0.489	251.31	44.00	<=WB
176	DRB1_0101	LVPFVQWFVGLSPTV	S_GenoD	6	WFVGLSPTV	0.500	0.593	81.47	21.00	<=WB
177	DRB1_0101	VPFVQWFVGLSPTVW	S_GenoD	5		0.485	0.649	44.41	11.00	<=WB
183	DRB1_0101	FVGLSPTVWLSVIWM	S_GenoD	1	VGLSPTVWL	0.325	0.580	93.74	23.00	<=WB
184	DRB1_0101	VGLSPTVWLSVIWMM	S_GenoD	2	LSPTVWLSV	0.435	0.467	318.83	49.00	<=WB
192	DRB1_0101	LSVIWMMWYWGPSLY	S_GenoD	5	MMWYWGPSL	0.460	0.463	332.66	50.00	<=WB
193	DRB1_0101	SVIWMMWYWGPSLYS	S_GenoD	6	WYWGPSLYS	0.525	0.555	122.88	29.00	<=WB
194	DRB1_0101	VIWMMWYWGPSLYSI	S_GenoD	5		0.630	0.605	71.82	19.00	<=WB
195	DRB1_0101	IWMMWYWGPSLYSIL	S_GenoD	4		0.615	0.629	55.20	14.00	<=WB
196	DRB1_0101	WMMWYWGPSLYSILS	S_GenoD	3		0.645	0.638	50.30	13.00	<=WB
197	DRB1_0101	MMWYWGPSLYSILSP	S_GenoD	2		0.660	0.622	59.79	16.00	<=WB
198	DRB1_0101	MWYWGPSLYSILSPF	S_GenoD	1		0.575	0.595	79.76	20.00	<=WB
199	DRB1_0101	WYWGPSLYSILSPFL	S_GenoD	6	LYSILSPFL	0.620	0.630	54.82	14.00	<=WB
206	DRB1_0101	YSILSPFLPLLPIFF	S_GenoD	6	FLPLLPIFF	0.380	0.652	43.28	11.00	<=WB
207	DRB1_0101	SILSPFLPLLPIFFC	S_GenoD	5		0.575	0.625	57.71	15.00	<=WB
208	DRB1_0101	ILSPFLPLLPIFFCL	S_GenoD	4		0.650	0.613	65.63	17.00	<=WB
209	DRB1_0101	LSPFLPLLPIFFCLW	S_GenoD	3		0.725	0.598	77.11	20.00	<=WB
210	DRB1_0101	SPFLPLLPIFFCLWV	S_GenoD	2		0.805	0.587	87.21	22.00	<=WB
211	DRB1_0101	PFLPLLPIFFCLWVY	S_GenoD	1		0.745	0.550	130.00	30.00	<=WB
14	DRB1_0301	VLQAGFFLLTRILTI	S_GenoD	6	FLLTRILTI	0.520	0.276	2523.85	49.00	<=WB
15	DRB1_0301	LQAGFFLLTRILTIP	S_GenoD	5		0.560	0.281	2394.51	47.00	<=WB
16	DRB1_0301	QAGFFLLTRILTIPQ	S_GenoD	4		0.535	0.295	2058.43	42.00	<=WB
17	DRB1_0301	AGFFLLTRILTIPQS	S_GenoD	3		0.505	0.298	1992.70	41.00	<=WB
18	DRB1_0301	GFFLLTRILTIPQSL	S_GenoD	2		0.345	0.305	1848.13	39.00	<=WB
19	DRB1_0301	FFLLTRILTIPQSLD	S_GenoD	3	LTRILTIPQ	0.290	0.294	2070.69	43.00	<=WB
20	DRB1_0301	FLLTRILTIPQSLDS	S_GenoD	5	ILTIPQSLD	0.260	0.289	2192.40	44.00	<=WB
21	DRB1_0301	LLTRILTIPQSLDSW	S_GenoD	4		0.405	0.280	2411.13	47.00	<=WB
68	DRB1_0301	TCPGYRWMCLRRFII	S_GenoD	4	YRWMCLRRF	0.340	0.274	2575.38	50.00	<=WB
69	DRB1_0301	CPGYRWMCLRRFIIF	S_GenoD	3		0.315	0.289	2181.99	44.00	<=WB
70	DRB1_0301	PGYRWMCLRRFIIFL	S_GenoD	2		0.315	0.292	2121.21	43.00	<=WB
71	DRB1_0301	GYRWMCLRRFIIFLF	S_GenoD	3	WMCLRRFII	0.340	0.277	2502.53	49.00	<=WB
89	DRB1_0301	LCLIFLLVLLDYQGM	S_GenoD	6	LVLLDYQGM	0.470	0.293	2092.81	43.00	<=WB
96	DRB1_0301	VLLDYQGMLPVCPLI	S_GenoD	0	VLLDYQGML	0.595	0.309	1771.14	38.00	<=WB
155	DRB1_0301	SWAFGKFLWEWASAR	S_GenoD	6	FLWEWASAR	0.805	0.295	2063.09	42.00	<=WB
156	DRB1_0301	WAFGKFLWEWASARF	S_GenoD	5		0.805	0.358	1036.55	24.00	<=WB
157	DRB1_0301	AFGKFLWEWASARFS	S_GenoD	4		0.775	0.382	799.32	19.00	<=WB
158	DRB1_0301	FGKFLWEWASARFSW	S_GenoD	3		0.735	0.398	675.41	16.00	<=WB
159	DRB1_0301	GKFLWEWASARFSWL	S_GenoD	2		0.650	0.388	751.98	18.00	<=WB
160	DRB1_0301	KFLWEWASARFSWLS	S_GenoD	1		0.590	0.364	973.54	23.00	<=WB
161	DRB1_0301	FLWEWASARFSWLSL	S_GenoD	0		0.365	0.305	1846.89	39.00	<=WB
180	DRB1_0301	VQWFVGLSPTVWLSV	S_GenoD	4	VGLSPTVWL	0.520	0.280	2404.46	47.00	<=WB
181	DRB1_0301	QWFVGLSPTVWLSVI	S_GenoD	3		0.515	0.290	2170.41	44.00	<=WB
182	DRB1_0301	WFVGLSPTVWLSVIW	S_GenoD	2		0.505	0.275	2539.88	49.00	<=WB
4	DRB1_0401	ITSGFLGPLLVLQAG	S_GenoD	5	LGPLLVLQA	0.720	0.355	1068.38	45.00	<=WB
5	DRB1_0401	TSGFLGPLLVLQAGF	S_GenoD	4		0.740	0.377	847.20	37.00	<=WB
6	DRB1_0401	SGFLGPLLVLQAGFF	S_GenoD	3		0.680	0.390	738.05	33.00	<=WB
7	DRB1_0401	GFLGPLLVLQAGFFL	S_GenoD	2		0.615	0.376	853.60	38.00	<=WB
8	DRB1_0401	FLGPLLVLQAGFFLL	S_GenoD	1		0.525	0.344	1211.12	48.00	<=WB
14	DRB1_0401	VLQAGFFLLTRILTI	S_GenoD	6	FLLTRILTI	0.670	0.469	313.60	14.00	<=WB
21	DRB1_0401	LLTRILTIPQSLDSW	S_GenoD	1	LTRILTIPQ	0.545	0.473	298.31	14.00	<=WB
22	DRB1_0401	LTRILTIPQSLDSWW	S_GenoD	3	ILTIPQSLD	0.365	0.421	528.14	25.00	<=WB
23	DRB1_0401	TRILTIPQSLDSWWT	S_GenoD	2		0.455	0.377	842.76	37.00	<=WB
24	DRB1_0401	RILTIPQSLDSWWTS	S_GenoD	1		0.425	0.341	1243.29	49.00	<=WB
35	DRB1_0401	WWTSLNFLGGTTVCL	S_GenoD	6	FLGGTTVCL	0.650	0.408	602.56	28.00	<=WB
36	DRB1_0401	WTSLNFLGGTTVCLG	S_GenoD	5		0.730	0.430	479.32	23.00	<=WB
37	DRB1_0401	TSLNFLGGTTVCLGQ	S_GenoD	4		0.760	0.445	406.43	19.00	<=WB
38	DRB1_0401	SLNFLGGTTVCLGQN	S_GenoD	3		0.800	0.446	400.75	19.00	<=WB
39	DRB1_0401	LNFLGGTTVCLGQNS	S_GenoD	2		0.815	0.426	498.32	24.00	<=WB
40	DRB1_0401	NFLGGTTVCLGQNSQ	S_GenoD	1		0.785	0.384	784.65	35.00	<=WB
67	DRB1_0401	PTCPGYRWMCLRRFI	S_GenoD	5	YRWMCLRRF	0.740	0.369	918.76	40.00	<=WB
68	DRB1_0401	TCPGYRWMCLRRFII	S_GenoD	4		0.665	0.395	697.25	32.00	<=WB
69	DRB1_0401	CPGYRWMCLRRFIIF	S_GenoD	3		0.650	0.399	666.62	31.00	<=WB
70	DRB1_0401	PGYRWMCLRRFIIFL	S_GenoD	2		0.640	0.401	652.41	30.00	<=WB
71	DRB1_0401	GYRWMCLRRFIIFLF	S_GenoD	1		0.620	0.372	896.85	39.00	<=WB
90	DRB1_0401	CLIFLLVLLDYQGML	S_GenoD	5	LVLLDYQGM	0.410	0.339	1278.08	50.00	<=WB
91	DRB1_0401	LIFLLVLLDYQGMLP	S_GenoD	4		0.365	0.360	1019.87	43.00	<=WB
92	DRB1_0401	IFLLVLLDYQGMLPV	S_GenoD	3		0.320	0.384	785.16	35.00	<=WB
93	DRB1_0401	FLLVLLDYQGMLPVC	S_GenoD	2		0.320	0.386	765.68	35.00	<=WB
94	DRB1_0401	LLVLLDYQGMLPVCP	S_GenoD	6	YQGMLPVCP	0.360	0.405	625.29	29.00	<=WB
95	DRB1_0401	LVLLDYQGMLPVCPL	S_GenoD	5		0.590	0.431	472.70	22.00	<=WB
96	DRB1_0401	VLLDYQGMLPVCPLI	S_GenoD	4		0.655	0.439	433.28	21.00	<=WB
97	DRB1_0401	LLDYQGMLPVCPLIP	S_GenoD	3		0.700	0.435	450.91	21.00	<=WB
98	DRB1_0401	LDYQGMLPVCPLIPG	S_GenoD	2		0.630	0.413	572.70	27.00	<=WB
99	DRB1_0401	DYQGMLPVCPLIPGS	S_GenoD	1		0.535	0.375	863.24	38.00	<=WB
100	DRB1_0401	YQGMLPVCPLIPGSS	S_GenoD	3	MLPVCPLIP	0.385	0.340	1264.67	50.00	<=WB
144	DRB1_0401	DGNCTCIPIPSSWAF	S_GenoD	5	CIPIPSSWA	0.780	0.391	728.78	33.00	<=WB
145	DRB1_0401	GNCTCIPIPSSWAFG	S_GenoD	4		0.750	0.394	706.16	32.00	<=WB
146	DRB1_0401	NCTCIPIPSSWAFGK	S_GenoD	3		0.765	0.406	618.19	29.00	<=WB
147	DRB1_0401	CTCIPIPSSWAFGKF	S_GenoD	2		0.765	0.390	732.61	33.00	<=WB
148	DRB1_0401	TCIPIPSSWAFGKFL	S_GenoD	1		0.675	0.376	855.26	38.00	<=WB
155	DRB1_0401	SWAFGKFLWEWASAR	S_GenoD	6	FLWEWASAR	0.690	0.457	356.59	17.00	<=WB
161	DRB1_0401	FLWEWASARFSWLSL	S_GenoD	2	WEWASARFS	0.350	0.453	371.70	18.00	<=WB
162	DRB1_0401	LWEWASARFSWLSLL	S_GenoD	3	WASARFSWL	0.395	0.401	650.22	30.00	<=WB
163	DRB1_0401	WEWASARFSWLSLLV	S_GenoD	2		0.375	0.389	745.52	34.00	<=WB
164	DRB1_0401	EWASARFSWLSLLVP	S_GenoD	1		0.260	0.381	810.16	36.00	<=WB
165	DRB1_0401	WASARFSWLSLLVPF	S_GenoD	5	FSWLSLLVP	0.355	0.393	714.51	33.00	<=WB
166	DRB1_0401	ASARFSWLSLLVPFV	S_GenoD	6	WLSLLVPFV	0.370	0.430	474.75	23.00	<=WB
167	DRB1_0401	SARFSWLSLLVPFVQ	S_GenoD	5		0.435	0.451	379.78	18.00	<=WB
168	DRB1_0401	ARFSWLSLLVPFVQW	S_GenoD	4		0.475	0.446	400.95	19.00	<=WB
169	DRB1_0401	RFSWLSLLVPFVQWF	S_GenoD	3		0.495	0.431	470.64	22.00	<=WB
170	DRB1_0401	FSWLSLLVPFVQWFV	S_GenoD	2		0.510	0.369	921.83	40.00	<=WB
171	DRB1_0401	SWLSLLVPFVQWFVG	S_GenoD	1		0.515	0.341	1245.51	49.00	<=WB
174	DRB1_0401	SLLVPFVQWFVGLSP	S_GenoD	5	FVQWFVGLS	0.505	0.355	1077.68	45.00	<=WB
175	DRB1_0401	LLVPFVQWFVGLSPT	S_GenoD	4		0.485	0.382	802.04	36.00	<=WB
176	DRB1_0401	LVPFVQWFVGLSPTV	S_GenoD	6	WFVGLSPTV	0.350	0.446	399.96	19.00	<=WB
177	DRB1_0401	VPFVQWFVGLSPTVW	S_GenoD	5		0.390	0.479	281.00	13.00	<=WB
182	DRB1_0401	WFVGLSPTVWLSVIW	S_GenoD	2	VGLSPTVWL	0.395	0.452	375.07	18.00	<=WB
183	DRB1_0401	FVGLSPTVWLSVIWM	S_GenoD	1		0.500	0.388	751.44	34.00	<=WB
193	DRB1_0401	SVIWMMWYWGPSLYS	S_GenoD	6	WYWGPSLYS	0.575	0.398	671.48	31.00	<=WB
194	DRB1_0401	VIWMMWYWGPSLYSI	S_GenoD	5		0.645	0.438	434.99	21.00	<=WB
195	DRB1_0401	IWMMWYWGPSLYSIL	S_GenoD	4		0.645	0.460	344.42	16.00	<=WB
196	DRB1_0401	WMMWYWGPSLYSILS	S_GenoD	3		0.665	0.465	326.15	15.00	<=WB
197	DRB1_0401	MMWYWGPSLYSILSP	S_GenoD	2		0.675	0.450	384.28	18.00	<=WB
198	DRB1_0401	MWYWGPSLYSILSPF	S_GenoD	1		0.535	0.444	411.86	19.00	<=WB
199	DRB1_0401	WYWGPSLYSILSPFL	S_GenoD	6	LYSILSPFL	0.525	0.468	315.37	15.00	<=WB
204	DRB1_0401	SLYSILSPFLPLLPI	S_GenoD	2	YSILSPFLP	0.445	0.492	244.58	11.00	<=WB
205	DRB1_0401	LYSILSPFLPLLPIF	S_GenoD	1		0.445	0.442	420.04	20.00	<=WB
206	DRB1_0401	YSILSPFLPLLPIFF	S_GenoD	6	FLPLLPIFF	0.400	0.423	512.42	24.00	<=WB
207	DRB1_0401	SILSPFLPLLPIFFC	S_GenoD	5		0.475	0.395	699.93	32.00	<=WB
208	DRB1_0401	ILSPFLPLLPIFFCL	S_GenoD	4		0.570	0.386	764.78	35.00	<=WB
209	DRB1_0401	LSPFLPLLPIFFCLW	S_GenoD	3		0.620	0.371	901.07	39.00	<=WB
210	DRB1_0401	SPFLPLLPIFFCLWV	S_GenoD	2		0.735	0.354	1084.50	45.00	<=WB
1	DRB1_0701	MENITSGFLGPLLVL	S_GenoD	3	ITSGFLGPL	0.305	0.409	597.56	40.00	<=WB
2	DRB1_0701	ENITSGFLGPLLVLQ	S_GenoD	3	TSGFLGPLL	0.280	0.377	850.30	48.00	<=WB
3	DRB1_0701	NITSGFLGPLLVLQA	S_GenoD	3	SGFLGPLLV	0.240	0.382	797.97	47.00	<=WB
6	DRB1_0701	SGFLGPLLVLQAGFF	S_GenoD	3	LGPLLVLQA	0.370	0.401	653.44	42.00	<=WB
7	DRB1_0701	GFLGPLLVLQAGFFL	S_GenoD	5	LLVLQAGFF	0.355	0.406	619.08	40.00	<=WB
8	DRB1_0701	FLGPLLVLQAGFFLL	S_GenoD	4		0.355	0.415	560.89	38.00	<=WB
9	DRB1_0701	LGPLLVLQAGFFLLT	S_GenoD	3		0.335	0.413	572.73	39.00	<=WB
10	DRB1_0701	GPLLVLQAGFFLLTR	S_GenoD	2		0.310	0.414	564.51	38.00	<=WB
11	DRB1_0701	PLLVLQAGFFLLTRI	S_GenoD	3	VLQAGFFLL	0.240	0.408	602.32	40.00	<=WB
12	DRB1_0701	LLVLQAGFFLLTRIL	S_GenoD	6	GFFLLTRIL	0.210	0.399	663.88	42.00	<=WB
13	DRB1_0701	LVLQAGFFLLTRILT	S_GenoD	5		0.165	0.417	548.24	38.00	<=WB
21	DRB1_0701	LLTRILTIPQSLDSW	S_GenoD	3	RILTIPQSL	0.590	0.457	356.86	28.00	<=WB
22	DRB1_0701	LTRILTIPQSLDSWW	S_GenoD	2		0.605	0.422	521.88	36.00	<=WB
23	DRB1_0701	TRILTIPQSLDSWWT	S_GenoD	1		0.575	0.378	833.20	48.00	<=WB
28	DRB1_0701	IPQSLDSWWTSLNFL	S_GenoD	6	SWWTSLNFL	0.370	0.373	886.09	49.00	<=WB
29	DRB1_0701	PQSLDSWWTSLNFLG	S_GenoD	6	WWTSLNFLG	0.400	0.398	675.33	42.00	<=WB
30	DRB1_0701	QSLDSWWTSLNFLGG	S_GenoD	5		0.380	0.400	656.86	42.00	<=WB
31	DRB1_0701	SLDSWWTSLNFLGGT	S_GenoD	4		0.390	0.402	642.92	41.00	<=WB
32	DRB1_0701	LDSWWTSLNFLGGTT	S_GenoD	3		0.415	0.393	709.43	44.00	<=WB
33	DRB1_0701	DSWWTSLNFLGGTTV	S_GenoD	6	LNFLGGTTV	0.545	0.457	356.98	28.00	<=WB
34	DRB1_0701	SWWTSLNFLGGTTVC	S_GenoD	5		0.575	0.459	349.85	28.00	<=WB
35	DRB1_0701	WWTSLNFLGGTTVCL	S_GenoD	6	FLGGTTVCL	0.520	0.540	145.39	13.00	<=WB
36	DRB1_0701	WTSLNFLGGTTVCLG	S_GenoD	5		0.575	0.544	139.09	12.00	<=WB
37	DRB1_0701	TSLNFLGGTTVCLGQ	S_GenoD	4		0.600	0.544	138.58	12.00	<=WB
38	DRB1_0701	SLNFLGGTTVCLGQN	S_GenoD	3		0.635	0.532	158.20	14.00	<=WB
39	DRB1_0701	LNFLGGTTVCLGQNS	S_GenoD	2		0.705	0.500	224.59	19.00	<=WB
40	DRB1_0701	NFLGGTTVCLGQNSQ	S_GenoD	1		0.775	0.435	453.77	33.00	<=WB
66	DRB1_0701	PPTCPGYRWMCLRRF	S_GenoD	6	YRWMCLRRF	0.790	0.406	618.47	40.00	<=WB
67	DRB1_0701	PTCPGYRWMCLRRFI	S_GenoD	5		0.755	0.438	437.14	32.00	<=WB
68	DRB1_0701	TCPGYRWMCLRRFII	S_GenoD	4		0.625	0.481	273.88	23.00	<=WB
69	DRB1_0701	CPGYRWMCLRRFIIF	S_GenoD	3		0.615	0.490	250.41	21.00	<=WB
70	DRB1_0701	PGYRWMCLRRFIIFL	S_GenoD	2		0.615	0.488	254.63	21.00	<=WB
71	DRB1_0701	GYRWMCLRRFIIFLF	S_GenoD	1		0.535	0.464	331.69	26.00	<=WB
72	DRB1_0701	YRWMCLRRFIIFLFI	S_GenoD	2	WMCLRRFII	0.320	0.405	622.91	41.00	<=WB
92	DRB1_0701	IFLLVLLDYQGMLPV	S_GenoD	6	LDYQGMLPV	0.325	0.385	773.96	46.00	<=WB
93	DRB1_0701	FLLVLLDYQGMLPVC	S_GenoD	5		0.345	0.384	783.45	46.00	<=WB
94	DRB1_0701	LLVLLDYQGMLPVCP	S_GenoD	4		0.305	0.381	811.95	47.00	<=WB
95	DRB1_0701	LVLLDYQGMLPVCPL	S_GenoD	3		0.275	0.411	584.11	39.00	<=WB
96	DRB1_0701	VLLDYQGMLPVCPLI	S_GenoD	4	YQGMLPVCP	0.395	0.424	508.19	36.00	<=WB
97	DRB1_0701	LLDYQGMLPVCPLIP	S_GenoD	3		0.330	0.418	543.45	37.00	<=WB
98	DRB1_0701	LDYQGMLPVCPLIPG	S_GenoD	5	MLPVCPLIP	0.385	0.395	694.21	43.00	<=WB
99	DRB1_0701	DYQGMLPVCPLIPGS	S_GenoD	4		0.565	0.370	914.86	50.00	<=WB
146	DRB1_0701	NCTCIPIPSSWAFGK	S_GenoD	3	CIPIPSSWA	0.620	0.387	761.21	45.00	<=WB
147	DRB1_0701	CTCIPIPSSWAFGKF	S_GenoD	2		0.480	0.400	662.14	42.00	<=WB
148	DRB1_0701	TCIPIPSSWAFGKFL	S_GenoD	1		0.300	0.428	486.39	35.00	<=WB
149	DRB1_0701	CIPIPSSWAFGKFLW	S_GenoD	3	IPSSWAFGK	0.320	0.427	492.35	35.00	<=WB
150	DRB1_0701	IPIPSSWAFGKFLWE	S_GenoD	2		0.365	0.415	559.85	38.00	<=WB
151	DRB1_0701	PIPSSWAFGKFLWEW	S_GenoD	3	SSWAFGKFL	0.330	0.400	660.50	42.00	<=WB
152	DRB1_0701	IPSSWAFGKFLWEWA	S_GenoD	2		0.315	0.398	677.24	42.00	<=WB
153	DRB1_0701	PSSWAFGKFLWEWAS	S_GenoD	3	WAFGKFLWE	0.280	0.379	829.13	47.00	<=WB
154	DRB1_0701	SSWAFGKFLWEWASA	S_GenoD	4	FGKFLWEWA	0.200	0.386	764.37	46.00	<=WB
155	DRB1_0701	SWAFGKFLWEWASAR	S_GenoD	6	FLWEWASAR	0.610	0.477	286.12	24.00	<=WB
156	DRB1_0701	WAFGKFLWEWASARF	S_GenoD	5		0.565	0.541	142.73	13.00	<=WB
164	DRB1_0701	EWASARFSWLSLLVP	S_GenoD	1	WASARFSWL	0.360	0.542	141.67	12.00	<=WB
165	DRB1_0701	WASARFSWLSLLVPF	S_GenoD	3	ARFSWLSLL	0.265	0.543	140.29	12.00	<=WB
166	DRB1_0701	ASARFSWLSLLVPFV	S_GenoD	6	WLSLLVPFV	0.260	0.552	128.08	11.00	<=WB
167	DRB1_0701	SARFSWLSLLVPFVQ	S_GenoD	5		0.295	0.547	134.42	12.00	<=WB
168	DRB1_0701	ARFSWLSLLVPFVQW	S_GenoD	4		0.320	0.528	165.69	14.00	<=WB
169	DRB1_0701	RFSWLSLLVPFVQWF	S_GenoD	3		0.350	0.503	216.66	19.00	<=WB
170	DRB1_0701	FSWLSLLVPFVQWFV	S_GenoD	2		0.325	0.449	389.27	30.00	<=WB
171	DRB1_0701	SWLSLLVPFVQWFVG	S_GenoD	1		0.320	0.412	578.63	39.00	<=WB
174	DRB1_0701	SLLVPFVQWFVGLSP	S_GenoD	6	VQWFVGLSP	0.340	0.398	676.20	42.00	<=WB
175	DRB1_0701	LLVPFVQWFVGLSPT	S_GenoD	5		0.395	0.407	611.24	40.00	<=WB
176	DRB1_0701	LVPFVQWFVGLSPTV	S_GenoD	6	WFVGLSPTV	0.595	0.518	183.99	16.00	<=WB
177	DRB1_0701	VPFVQWFVGLSPTVW	S_GenoD	5		0.525	0.554	124.55	11.00	<=WB
183	DRB1_0701	FVGLSPTVWLSVIWM	S_GenoD	3	LSPTVWLSV	0.415	0.556	122.16	11.00	<=WB
184	DRB1_0701	VGLSPTVWLSVIWMM	S_GenoD	2		0.525	0.501	220.12	19.00	<=WB
185	DRB1_0701	GLSPTVWLSVIWMMW	S_GenoD	1		0.540	0.451	381.67	29.00	<=WB
186	DRB1_0701	LSPTVWLSVIWMMWY	S_GenoD	0		0.330	0.399	666.58	42.00	<=WB
192	DRB1_0701	LSVIWMMWYWGPSLY	S_GenoD	5	MMWYWGPSL	0.425	0.416	557.46	38.00	<=WB
193	DRB1_0701	SVIWMMWYWGPSLYS	S_GenoD	6	WYWGPSLYS	0.435	0.483	268.85	22.00	<=WB
194	DRB1_0701	VIWMMWYWGPSLYSI	S_GenoD	5		0.505	0.520	179.86	16.00	<=WB
197	DRB1_0701	MMWYWGPSLYSILSP	S_GenoD	2		0.445	0.550	130.08	11.00	<=WB
198	DRB1_0701	MWYWGPSLYSILSPF	S_GenoD	3	WGPSLYSIL	0.335	0.545	137.95	12.00	<=WB
207	DRB1_0701	SILSPFLPLLPIFFC	S_GenoD	5	FLPLLPIFF	0.375	0.520	180.98	16.00	<=WB
208	DRB1_0701	ILSPFLPLLPIFFCL	S_GenoD	4		0.535	0.489	252.48	21.00	<=WB
209	DRB1_0701	LSPFLPLLPIFFCLW	S_GenoD	3		0.615	0.465	327.34	26.00	<=WB
210	DRB1_0701	SPFLPLLPIFFCLWV	S_GenoD	2		0.745	0.443	413.63	31.00	<=WB
211	DRB1_0701	PFLPLLPIFFCLWVY	S_GenoD	1		0.685	0.412	576.42	39.00	<=WB
4	DRB1_0802	ITSGFLGPLLVLQAG	S_GenoD	5	LGPLLVLQA	0.715	0.336	1319.37	42.00	<=WB
5	DRB1_0802	TSGFLGPLLVLQAGF	S_GenoD	4		0.720	0.360	1018.48	34.00	<=WB
6	DRB1_0802	SGFLGPLLVLQAGFF	S_GenoD	3		0.665	0.377	848.42	29.00	<=WB
7	DRB1_0802	GFLGPLLVLQAGFFL	S_GenoD	2		0.595	0.371	899.75	31.00	<=WB
8	DRB1_0802	FLGPLLVLQAGFFLL	S_GenoD	1		0.530	0.352	1106.25	37.00	<=WB
9	DRB1_0802	LGPLLVLQAGFFLLT	S_GenoD	3	LLVLQAGFF	0.240	0.315	1650.07	49.00	<=WB
13	DRB1_0802	LVLQAGFFLLTRILT	S_GenoD	6	FFLLTRILT	0.425	0.358	1037.30	35.00	<=WB
14	DRB1_0802	VLQAGFFLLTRILTI	S_GenoD	6	FLLTRILTI	0.530	0.445	406.62	12.00	<=WB
22	DRB1_0802	LTRILTIPQSLDSWW	S_GenoD	1	TRILTIPQS	0.375	0.446	401.52	12.00	<=WB
23	DRB1_0802	TRILTIPQSLDSWWT	S_GenoD	2	ILTIPQSLD	0.395	0.382	799.38	27.00	<=WB
24	DRB1_0802	RILTIPQSLDSWWTS	S_GenoD	1		0.525	0.325	1479.17	46.00	<=WB
66	DRB1_0802	PPTCPGYRWMCLRRF	S_GenoD	6	YRWMCLRRF	0.645	0.341	1251.32	40.00	<=WB
67	DRB1_0802	PTCPGYRWMCLRRFI	S_GenoD	5		0.590	0.387	755.37	26.00	<=WB
68	DRB1_0802	TCPGYRWMCLRRFII	S_GenoD	4		0.500	0.420	530.35	17.00	<=WB
69	DRB1_0802	CPGYRWMCLRRFIIF	S_GenoD	3		0.440	0.429	483.76	15.00	<=WB
70	DRB1_0802	PGYRWMCLRRFIIFL	S_GenoD	2		0.440	0.432	468.09	15.00	<=WB
71	DRB1_0802	GYRWMCLRRFIIFLF	S_GenoD	1		0.420	0.413	570.54	19.00	<=WB
72	DRB1_0802	YRWMCLRRFIIFLFI	S_GenoD	2	WMCLRRFII	0.365	0.335	1330.58	42.00	<=WB
92	DRB1_0802	IFLLVLLDYQGMLPV	S_GenoD	3	LVLLDYQGM	0.340	0.324	1506.32	46.00	<=WB
93	DRB1_0802	FLLVLLDYQGMLPVC	S_GenoD	2		0.365	0.325	1477.46	46.00	<=WB
94	DRB1_0802	LLVLLDYQGMLPVCP	S_GenoD	1		0.330	0.314	1670.78	50.00	<=WB
98	DRB1_0802	LDYQGMLPVCPLIPG	S_GenoD	5	MLPVCPLIP	0.400	0.315	1655.85	49.00	<=WB
99	DRB1_0802	DYQGMLPVCPLIPGS	S_GenoD	4		0.565	0.316	1634.42	49.00	<=WB
100	DRB1_0802	YQGMLPVCPLIPGSS	S_GenoD	3		0.545	0.329	1424.07	45.00	<=WB
101	DRB1_0802	QGMLPVCPLIPGSST	S_GenoD	2		0.445	0.316	1641.77	49.00	<=WB
144	DRB1_0802	DGNCTCIPIPSSWAF	S_GenoD	5	CIPIPSSWA	0.655	0.314	1679.16	50.00	<=WB
145	DRB1_0802	GNCTCIPIPSSWAFG	S_GenoD	4		0.625	0.330	1412.92	44.00	<=WB
146	DRB1_0802	NCTCIPIPSSWAFGK	S_GenoD	3		0.690	0.347	1171.35	38.00	<=WB
147	DRB1_0802	CTCIPIPSSWAFGKF	S_GenoD	2		0.655	0.343	1224.89	40.00	<=WB
148	DRB1_0802	TCIPIPSSWAFGKFL	S_GenoD	1		0.595	0.339	1275.46	41.00	<=WB
155	DRB1_0802	SWAFGKFLWEWASAR	S_GenoD	6	FLWEWASAR	0.435	0.355	1069.43	36.00	<=WB
156	DRB1_0802	WAFGKFLWEWASARF	S_GenoD	5		0.505	0.400	658.93	22.00	<=WB
157	DRB1_0802	AFGKFLWEWASARFS	S_GenoD	4		0.450	0.444	409.69	12.00	<=WB
159	DRB1_0802	GKFLWEWASARFSWL	S_GenoD	2		0.365	0.455	365.62	11.00	<=WB
160	DRB1_0802	KFLWEWASARFSWLS	S_GenoD	3	WEWASARFS	0.345	0.444	408.16	12.00	<=WB
161	DRB1_0802	FLWEWASARFSWLSL	S_GenoD	2		0.345	0.402	648.50	22.00	<=WB
162	DRB1_0802	LWEWASARFSWLSLL	S_GenoD	1		0.335	0.368	934.44	31.00	<=WB
163	DRB1_0802	WEWASARFSWLSLLV	S_GenoD	2	WASARFSWL	0.195	0.352	1106.32	37.00	<=WB
164	DRB1_0802	EWASARFSWLSLLVP	S_GenoD	1		0.185	0.323	1511.91	47.00	<=WB
165	DRB1_0802	WASARFSWLSLLVPF	S_GenoD	5	FSWLSLLVP	0.250	0.326	1467.92	46.00	<=WB
166	DRB1_0802	ASARFSWLSLLVPFV	S_GenoD	6	WLSLLVPFV	0.295	0.345	1192.82	39.00	<=WB
167	DRB1_0802	SARFSWLSLLVPFVQ	S_GenoD	5		0.375	0.369	922.21	31.00	<=WB
168	DRB1_0802	ARFSWLSLLVPFVQW	S_GenoD	4		0.385	0.373	884.41	30.00	<=WB
169	DRB1_0802	RFSWLSLLVPFVQWF	S_GenoD	3		0.400	0.367	945.20	32.00	<=WB
170	DRB1_0802	FSWLSLLVPFVQWFV	S_GenoD	2		0.325	0.337	1303.93	42.00	<=WB
171	DRB1_0802	SWLSLLVPFVQWFVG	S_GenoD	2	LSLLVPFVQ	0.360	0.326	1472.59	46.00	<=WB
174	DRB1_0802	SLLVPFVQWFVGLSP	S_GenoD	5	FVQWFVGLS	0.390	0.324	1501.57	46.00	<=WB
175	DRB1_0802	LLVPFVQWFVGLSPT	S_GenoD	4		0.355	0.344	1203.78	39.00	<=WB
176	DRB1_0802	LVPFVQWFVGLSPTV	S_GenoD	6	WFVGLSPTV	0.245	0.380	821.14	28.00	<=WB
177	DRB1_0802	VPFVQWFVGLSPTVW	S_GenoD	5		0.275	0.391	726.34	25.00	<=WB
178	DRB1_0802	PFVQWFVGLSPTVWL	S_GenoD	4		0.280	0.407	614.81	20.00	<=WB
179	DRB1_0802	FVQWFVGLSPTVWLS	S_GenoD	3		0.290	0.416	555.31	18.00	<=WB
180	DRB1_0802	VQWFVGLSPTVWLSV	S_GenoD	3	FVGLSPTVW	0.295	0.404	629.96	21.00	<=WB
181	DRB1_0802	QWFVGLSPTVWLSVI	S_GenoD	3	VGLSPTVWL	0.265	0.398	675.19	23.00	<=WB
182	DRB1_0802	WFVGLSPTVWLSVIW	S_GenoD	2		0.300	0.374	876.79	30.00	<=WB
183	DRB1_0802	FVGLSPTVWLSVIWM	S_GenoD	3	LSPTVWLSV	0.325	0.339	1272.07	41.00	<=WB
193	DRB1_0802	SVIWMMWYWGPSLYS	S_GenoD	6	WYWGPSLYS	0.290	0.318	1606.78	48.00	<=WB
194	DRB1_0802	VIWMMWYWGPSLYSI	S_GenoD	5		0.375	0.336	1321.34	42.00	<=WB
195	DRB1_0802	IWMMWYWGPSLYSIL	S_GenoD	4		0.405	0.345	1197.61	39.00	<=WB
196	DRB1_0802	WMMWYWGPSLYSILS	S_GenoD	3		0.460	0.343	1219.30	40.00	<=WB
197	DRB1_0802	MMWYWGPSLYSILSP	S_GenoD	2		0.500	0.318	1604.51	48.00	<=WB
198	DRB1_0802	MWYWGPSLYSILSPF	S_GenoD	1		0.390	0.319	1580.20	48.00	<=WB
199	DRB1_0802	WYWGPSLYSILSPFL	S_GenoD	6	LYSILSPFL	0.475	0.347	1172.27	38.00	<=WB
200	DRB1_0802	YWGPSLYSILSPFLP	S_GenoD	5		0.575	0.375	866.06	29.00	<=WB
201	DRB1_0802	WGPSLYSILSPFLPL	S_GenoD	4		0.480	0.400	662.56	22.00	<=WB
202	DRB1_0802	GPSLYSILSPFLPLL	S_GenoD	3		0.410	0.407	610.82	20.00	<=WB
203	DRB1_0802	PSLYSILSPFLPLLP	S_GenoD	2		0.330	0.402	643.23	22.00	<=WB
204	DRB1_0802	SLYSILSPFLPLLPI	S_GenoD	2	YSILSPFLP	0.275	0.393	714.09	24.00	<=WB
205	DRB1_0802	LYSILSPFLPLLPIF	S_GenoD	2	SILSPFLPL	0.255	0.374	878.17	30.00	<=WB
206	DRB1_0802	YSILSPFLPLLPIFF	S_GenoD	3	LSPFLPLLP	0.220	0.373	879.91	30.00	<=WB
207	DRB1_0802	SILSPFLPLLPIFFC	S_GenoD	5	FLPLLPIFF	0.375	0.353	1099.53	36.00	<=WB
208	DRB1_0802	ILSPFLPLLPIFFCL	S_GenoD	4		0.450	0.339	1271.46	41.00	<=WB
209	DRB1_0802	LSPFLPLLPIFFCLW	S_GenoD	3		0.565	0.325	1488.76	46.00	<=WB
5	DRB1_1101	TSGFLGPLLVLQAGF	S_GenoD	4	LGPLLVLQA	0.695	0.346	1184.51	43.00	<=WB
6	DRB1_1101	SGFLGPLLVLQAGFF	S_GenoD	3		0.650	0.364	978.01	39.00	<=WB
7	DRB1_1101	GFLGPLLVLQAGFFL	S_GenoD	2		0.565	0.357	1051.39	41.00	<=WB
8	DRB1_1101	FLGPLLVLQAGFFLL	S_GenoD	1		0.505	0.331	1387.46	47.00	<=WB
12	DRB1_1101	LLVLQAGFFLLTRIL	S_GenoD	6	GFFLLTRIL	0.210	0.333	1364.21	47.00	<=WB
13	DRB1_1101	LVLQAGFFLLTRILT	S_GenoD	6	FFLLTRILT	0.580	0.477	287.62	18.00	<=WB
20	DRB1_1101	FLLTRILTIPQSLDS	S_GenoD	2	LTRILTIPQ	0.455	0.496	232.85	15.00	<=WB
21	DRB1_1101	LLTRILTIPQSLDSW	S_GenoD	1		0.540	0.429	484.20	26.00	<=WB
22	DRB1_1101	LTRILTIPQSLDSWW	S_GenoD	3	ILTIPQSLD	0.310	0.359	1023.46	40.00	<=WB
65	DRB1_1101	CPPTCPGYRWMCLRR	S_GenoD	6	GYRWMCLRR	0.435	0.353	1099.61	42.00	<=WB
72	DRB1_1101	YRWMCLRRFIIFLFI	S_GenoD	2	WMCLRRFII	0.400	0.499	226.12	15.00	<=WB
73	DRB1_1101	RWMCLRRFIIFLFIL	S_GenoD	1		0.655	0.419	535.94	28.00	<=WB
91	DRB1_1101	LIFLLVLLDYQGMLP	S_GenoD	4	LVLLDYQGM	0.480	0.321	1558.58	50.00	<=WB
92	DRB1_1101	IFLLVLLDYQGMLPV	S_GenoD	3		0.445	0.333	1368.36	47.00	<=WB
93	DRB1_1101	FLLVLLDYQGMLPVC	S_GenoD	2		0.460	0.328	1435.05	48.00	<=WB
95	DRB1_1101	LVLLDYQGMLPVCPL	S_GenoD	5	YQGMLPVCP	0.470	0.323	1514.76	49.00	<=WB
96	DRB1_1101	VLLDYQGMLPVCPLI	S_GenoD	4		0.590	0.332	1375.62	47.00	<=WB
97	DRB1_1101	LLDYQGMLPVCPLIP	S_GenoD	3		0.595	0.327	1453.65	48.00	<=WB
154	DRB1_1101	SSWAFGKFLWEWASA	S_GenoD	4	FGKFLWEWA	0.295	0.331	1395.89	47.00	<=WB
155	DRB1_1101	SWAFGKFLWEWASAR	S_GenoD	6	FLWEWASAR	0.420	0.419	535.97	28.00	<=WB
156	DRB1_1101	WAFGKFLWEWASARF	S_GenoD	5		0.540	0.469	312.51	19.00	<=WB
157	DRB1_1101	AFGKFLWEWASARFS	S_GenoD	4		0.480	0.510	201.31	13.00	<=WB
160	DRB1_1101	KFLWEWASARFSWLS	S_GenoD	3	WEWASARFS	0.425	0.526	169.11	11.00	<=WB
161	DRB1_1101	FLWEWASARFSWLSL	S_GenoD	2		0.390	0.481	275.05	17.00	<=WB
162	DRB1_1101	LWEWASARFSWLSLL	S_GenoD	1		0.390	0.433	462.85	25.00	<=WB
163	DRB1_1101	WEWASARFSWLSLLV	S_GenoD	2	WASARFSWL	0.255	0.396	686.00	32.00	<=WB
164	DRB1_1101	EWASARFSWLSLLVP	S_GenoD	6	FSWLSLLVP	0.290	0.371	907.65	38.00	<=WB
165	DRB1_1101	WASARFSWLSLLVPF	S_GenoD	5		0.380	0.373	887.81	37.00	<=WB
166	DRB1_1101	ASARFSWLSLLVPFV	S_GenoD	4		0.325	0.392	719.57	33.00	<=WB
167	DRB1_1101	SARFSWLSLLVPFVQ	S_GenoD	5	WLSLLVPFV	0.315	0.408	608.28	30.00	<=WB
168	DRB1_1101	ARFSWLSLLVPFVQW	S_GenoD	4		0.315	0.406	620.73	30.00	<=WB
169	DRB1_1101	RFSWLSLLVPFVQWF	S_GenoD	3		0.320	0.395	699.99	32.00	<=WB
170	DRB1_1101	FSWLSLLVPFVQWFV	S_GenoD	2		0.365	0.339	1279.47	45.00	<=WB
174	DRB1_1101	SLLVPFVQWFVGLSP	S_GenoD	5	FVQWFVGLS	0.415	0.332	1372.19	47.00	<=WB
175	DRB1_1101	LLVPFVQWFVGLSPT	S_GenoD	4		0.440	0.349	1139.63	43.00	<=WB
176	DRB1_1101	LVPFVQWFVGLSPTV	S_GenoD	3		0.335	0.379	830.85	36.00	<=WB
177	DRB1_1101	VPFVQWFVGLSPTVW	S_GenoD	5	WFVGLSPTV	0.255	0.393	708.94	33.00	<=WB
178	DRB1_1101	PFVQWFVGLSPTVWL	S_GenoD	5	FVGLSPTVW	0.335	0.414	567.82	29.00	<=WB
179	DRB1_1101	FVQWFVGLSPTVWLS	S_GenoD	4		0.425	0.422	520.09	27.00	<=WB
180	DRB1_1101	VQWFVGLSPTVWLSV	S_GenoD	3		0.500	0.409	598.10	30.00	<=WB
181	DRB1_1101	QWFVGLSPTVWLSVI	S_GenoD	2		0.470	0.396	687.55	32.00	<=WB
182	DRB1_1101	WFVGLSPTVWLSVIW	S_GenoD	1		0.425	0.361	1001.44	40.00	<=WB
193	DRB1_1101	SVIWMMWYWGPSLYS	S_GenoD	6	WYWGPSLYS	0.340	0.369	921.25	38.00	<=WB
194	DRB1_1101	VIWMMWYWGPSLYSI	S_GenoD	5		0.490	0.393	708.44	33.00	<=WB
195	DRB1_1101	IWMMWYWGPSLYSIL	S_GenoD	4		0.560	0.406	615.65	30.00	<=WB
196	DRB1_1101	WMMWYWGPSLYSILS	S_GenoD	3		0.570	0.406	615.80	30.00	<=WB
197	DRB1_1101	MMWYWGPSLYSILSP	S_GenoD	2		0.590	0.382	800.37	35.00	<=WB
198	DRB1_1101	MWYWGPSLYSILSPF	S_GenoD	1		0.520	0.349	1140.66	43.00	<=WB
199	DRB1_1101	WYWGPSLYSILSPFL	S_GenoD	6	LYSILSPFL	0.415	0.366	951.97	39.00	<=WB
200	DRB1_1101	YWGPSLYSILSPFLP	S_GenoD	5		0.475	0.388	753.50	34.00	<=WB
201	DRB1_1101	WGPSLYSILSPFLPL	S_GenoD	5	YSILSPFLP	0.460	0.425	500.74	26.00	<=WB
202	DRB1_1101	GPSLYSILSPFLPLL	S_GenoD	4		0.460	0.437	442.49	24.00	<=WB
203	DRB1_1101	PSLYSILSPFLPLLP	S_GenoD	3		0.470	0.431	471.71	25.00	<=WB
204	DRB1_1101	SLYSILSPFLPLLPI	S_GenoD	2		0.445	0.426	495.76	26.00	<=WB
205	DRB1_1101	LYSILSPFLPLLPIF	S_GenoD	1		0.400	0.406	618.91	30.00	<=WB
206	DRB1_1101	YSILSPFLPLLPIFF	S_GenoD	6	FLPLLPIFF	0.415	0.409	597.34	30.00	<=WB
207	DRB1_1101	SILSPFLPLLPIFFC	S_GenoD	5		0.530	0.388	754.97	34.00	<=WB
208	DRB1_1101	ILSPFLPLLPIFFCL	S_GenoD	4		0.565	0.379	823.95	36.00	<=WB
209	DRB1_1101	LSPFLPLLPIFFCLW	S_GenoD	3		0.630	0.366	948.70	39.00	<=WB
210	DRB1_1101	SPFLPLLPIFFCLWV	S_GenoD	2		0.740	0.351	1115.62	42.00	<=WB
211	DRB1_1101	PFLPLLPIFFCLWVY	S_GenoD	1		0.680	0.326	1472.18	48.00	<=WB
14	DRB1_1302	VLQAGFFLLTRILTI	S_GenoD	6	FLLTRILTI	0.765	0.509	202.49	16.00	<=WB
15	DRB1_1302	LQAGFFLLTRILTIP	S_GenoD	5		0.755	0.523	174.85	14.00	<=WB
16	DRB1_1302	QAGFFLLTRILTIPQ	S_GenoD	4		0.685	0.540	145.70	12.00	<=WB
17	DRB1_1302	AGFFLLTRILTIPQS	S_GenoD	3		0.670	0.546	135.48	12.00	<=WB
18	DRB1_1302	GFFLLTRILTIPQSL	S_GenoD	2		0.595	0.547	134.88	11.00	<=WB
19	DRB1_1302	FFLLTRILTIPQSLD	S_GenoD	1		0.525	0.512	196.53	16.00	<=WB
20	DRB1_1302	FLLTRILTIPQSLDS	S_GenoD	4	RILTIPQSL	0.235	0.464	331.10	24.00	<=WB
21	DRB1_1302	LLTRILTIPQSLDSW	S_GenoD	3		0.450	0.396	690.60	39.00	<=WB
22	DRB1_1302	LTRILTIPQSLDSWW	S_GenoD	2		0.480	0.357	1050.86	49.00	<=WB
68	DRB1_1302	TCPGYRWMCLRRFII	S_GenoD	4	YRWMCLRRF	0.540	0.392	722.45	40.00	<=WB
69	DRB1_1302	CPGYRWMCLRRFIIF	S_GenoD	3		0.480	0.406	617.48	36.00	<=WB
70	DRB1_1302	PGYRWMCLRRFIIFL	S_GenoD	2		0.475	0.409	598.06	35.00	<=WB
71	DRB1_1302	GYRWMCLRRFIIFLF	S_GenoD	1		0.435	0.390	737.56	40.00	<=WB
90	DRB1_1302	CLIFLLVLLDYQGML	S_GenoD	6	VLLDYQGML	0.580	0.403	641.53	37.00	<=WB
91	DRB1_1302	LIFLLVLLDYQGMLP	S_GenoD	5		0.585	0.425	505.57	32.00	<=WB
92	DRB1_1302	IFLLVLLDYQGMLPV	S_GenoD	4		0.530	0.467	320.30	23.00	<=WB
93	DRB1_1302	FLLVLLDYQGMLPVC	S_GenoD	3		0.510	0.460	346.01	25.00	<=WB
94	DRB1_1302	LLVLLDYQGMLPVCP	S_GenoD	2		0.490	0.438	435.05	29.00	<=WB
95	DRB1_1302	LVLLDYQGMLPVCPL	S_GenoD	1		0.450	0.407	612.39	36.00	<=WB
156	DRB1_1302	WAFGKFLWEWASARF	S_GenoD	5	FLWEWASAR	0.670	0.406	621.11	36.00	<=WB
157	DRB1_1302	AFGKFLWEWASARFS	S_GenoD	4		0.605	0.432	468.22	30.00	<=WB
158	DRB1_1302	FGKFLWEWASARFSW	S_GenoD	3		0.590	0.442	417.00	28.00	<=WB
159	DRB1_1302	GKFLWEWASARFSWL	S_GenoD	2		0.490	0.442	417.52	28.00	<=WB
160	DRB1_1302	KFLWEWASARFSWLS	S_GenoD	1		0.390	0.423	515.73	32.00	<=WB
161	DRB1_1302	FLWEWASARFSWLSL	S_GenoD	2	WEWASARFS	0.270	0.371	902.22	45.00	<=WB
162	DRB1_1302	LWEWASARFSWLSLL	S_GenoD	6	ARFSWLSLL	0.265	0.352	1112.31	50.00	<=WB
163	DRB1_1302	WEWASARFSWLSLLV	S_GenoD	5		0.395	0.353	1093.83	50.00	<=WB
166	DRB1_1302	ASARFSWLSLLVPFV	S_GenoD	2		0.325	0.361	1008.68	48.00	<=WB
167	DRB1_1302	SARFSWLSLLVPFVQ	S_GenoD	1		0.235	0.356	1063.01	49.00	<=WB
178	DRB1_1302	PFVQWFVGLSPTVWL	S_GenoD	6	VGLSPTVWL	0.475	0.447	398.25	27.00	<=WB
179	DRB1_1302	FVQWFVGLSPTVWLS	S_GenoD	5		0.625	0.479	280.34	21.00	<=WB
180	DRB1_1302	VQWFVGLSPTVWLSV	S_GenoD	4		0.620	0.514	191.15	16.00	<=WB
181	DRB1_1302	QWFVGLSPTVWLSVI	S_GenoD	3		0.640	0.523	174.30	14.00	<=WB
182	DRB1_1302	WFVGLSPTVWLSVIW	S_GenoD	2		0.640	0.494	237.53	19.00	<=WB
183	DRB1_1302	FVGLSPTVWLSVIWM	S_GenoD	1		0.550	0.461	342.43	24.00	<=WB
184	DRB1_1302	VGLSPTVWLSVIWMM	S_GenoD	2	LSPTVWLSV	0.485	0.383	793.22	42.00	<=WB
195	DRB1_1302	IWMMWYWGPSLYSIL	S_GenoD	4	WYWGPSLYS	0.310	0.367	943.07	46.00	<=WB
196	DRB1_1302	WMMWYWGPSLYSILS	S_GenoD	3		0.340	0.354	1080.76	50.00	<=WB
199	DRB1_1302	WYWGPSLYSILSPFL	S_GenoD	6	LYSILSPFL	0.655	0.381	812.89	42.00	<=WB
200	DRB1_1302	YWGPSLYSILSPFLP	S_GenoD	5		0.685	0.392	721.81	40.00	<=WB
201	DRB1_1302	WGPSLYSILSPFLPL	S_GenoD	4		0.475	0.435	450.51	30.00	<=WB
202	DRB1_1302	GPSLYSILSPFLPLL	S_GenoD	3		0.390	0.445	404.75	28.00	<=WB
203	DRB1_1302	PSLYSILSPFLPLLP	S_GenoD	2		0.340	0.432	468.22	30.00	<=WB
204	DRB1_1302	SLYSILSPFLPLLPI	S_GenoD	3		0.405	0.423	513.50	32.00	<=WB
205	DRB1_1302	LYSILSPFLPLLPIF	S_GenoD	2		0.440	0.396	685.28	39.00	<=WB
206	DRB1_1302	YSILSPFLPLLPIFF	S_GenoD	1		0.320	0.387	758.84	41.00	<=WB
1	DRB1_1501	MENITSGFLGPLLVL	S_GenoD	4	TSGFLGPLL	0.400	0.416	553.95	35.00	<=WB
2	DRB1_1501	ENITSGFLGPLLVLQ	S_GenoD	3		0.435	0.411	584.07	36.00	<=WB
3	DRB1_1501	NITSGFLGPLLVLQA	S_GenoD	2		0.325	0.425	501.13	33.00	<=WB
4	DRB1_1501	ITSGFLGPLLVLQAG	S_GenoD	5	LGPLLVLQA	0.405	0.410	590.04	36.00	<=WB
5	DRB1_1501	TSGFLGPLLVLQAGF	S_GenoD	4		0.580	0.406	618.00	37.00	<=WB
6	DRB1_1501	SGFLGPLLVLQAGFF	S_GenoD	3		0.475	0.453	373.04	26.00	<=WB
7	DRB1_1501	GFLGPLLVLQAGFFL	S_GenoD	2		0.385	0.474	296.36	22.00	<=WB
8	DRB1_1501	FLGPLLVLQAGFFLL	S_GenoD	4	LLVLQAGFF	0.280	0.470	308.23	23.00	<=WB
9	DRB1_1501	LGPLLVLQAGFFLLT	S_GenoD	3		0.305	0.460	345.99	25.00	<=WB
10	DRB1_1501	GPLLVLQAGFFLLTR	S_GenoD	2		0.270	0.472	301.79	22.00	<=WB
11	DRB1_1501	PLLVLQAGFFLLTRI	S_GenoD	1		0.175	0.457	355.90	25.00	<=WB
12	DRB1_1501	LLVLQAGFFLLTRIL	S_GenoD	5	AGFFLLTRI	0.160	0.452	374.17	27.00	<=WB
13	DRB1_1501	LVLQAGFFLLTRILT	S_GenoD	4		0.155	0.470	308.80	23.00	<=WB
14	DRB1_1501	VLQAGFFLLTRILTI	S_GenoD	6	FLLTRILTI	0.515	0.531	159.16	12.00	<=WB
15	DRB1_1501	LQAGFFLLTRILTIP	S_GenoD	5		0.560	0.536	151.51	11.00	<=WB
19	DRB1_1501	FFLLTRILTIPQSLD	S_GenoD	3	LTRILTIPQ	0.360	0.527	167.80	12.00	<=WB
20	DRB1_1501	FLLTRILTIPQSLDS	S_GenoD	2		0.435	0.483	267.52	20.00	<=WB
21	DRB1_1501	LLTRILTIPQSLDSW	S_GenoD	1		0.415	0.428	489.29	32.00	<=WB
22	DRB1_1501	LTRILTIPQSLDSWW	S_GenoD	3	ILTIPQSLD	0.455	0.380	815.04	43.00	<=WB
34	DRB1_1501	SWWTSLNFLGGTTVC	S_GenoD	5	LNFLGGTTV	0.570	0.374	872.22	45.00	<=WB
35	DRB1_1501	WWTSLNFLGGTTVCL	S_GenoD	4		0.615	0.421	523.23	34.00	<=WB
36	DRB1_1501	WTSLNFLGGTTVCLG	S_GenoD	3		0.580	0.426	496.57	32.00	<=WB
37	DRB1_1501	TSLNFLGGTTVCLGQ	S_GenoD	2		0.515	0.422	520.22	33.00	<=WB
38	DRB1_1501	SLNFLGGTTVCLGQN	S_GenoD	3	FLGGTTVCL	0.435	0.397	681.51	39.00	<=WB
66	DRB1_1501	PPTCPGYRWMCLRRF	S_GenoD	6	YRWMCLRRF	0.665	0.447	396.23	28.00	<=WB
67	DRB1_1501	PTCPGYRWMCLRRFI	S_GenoD	5		0.665	0.492	244.91	18.00	<=WB
68	DRB1_1501	TCPGYRWMCLRRFII	S_GenoD	4		0.530	0.534	154.68	11.00	<=WB
71	DRB1_1501	GYRWMCLRRFIIFLF	S_GenoD	1		0.475	0.514	192.23	14.00	<=WB
72	DRB1_1501	YRWMCLRRFIIFLFI	S_GenoD	2	WMCLRRFII	0.305	0.429	480.75	32.00	<=WB
73	DRB1_1501	RWMCLRRFIIFLFIL	S_GenoD	1		0.400	0.382	797.54	43.00	<=WB
89	DRB1_1501	LCLIFLLVLLDYQGM	S_GenoD	6	LVLLDYQGM	0.555	0.387	760.42	42.00	<=WB
90	DRB1_1501	CLIFLLVLLDYQGML	S_GenoD	5		0.460	0.445	404.14	28.00	<=WB
91	DRB1_1501	LIFLLVLLDYQGMLP	S_GenoD	4		0.400	0.475	293.66	22.00	<=WB
92	DRB1_1501	IFLLVLLDYQGMLPV	S_GenoD	3		0.325	0.508	206.04	15.00	<=WB
93	DRB1_1501	FLLVLLDYQGMLPVC	S_GenoD	2		0.335	0.504	215.16	16.00	<=WB
94	DRB1_1501	LLVLLDYQGMLPVCP	S_GenoD	3	LLDYQGMLP	0.325	0.484	266.71	20.00	<=WB
95	DRB1_1501	LVLLDYQGMLPVCPL	S_GenoD	2		0.360	0.458	353.40	25.00	<=WB
96	DRB1_1501	VLLDYQGMLPVCPLI	S_GenoD	1		0.325	0.421	524.39	34.00	<=WB
97	DRB1_1501	LLDYQGMLPVCPLIP	S_GenoD	3	YQGMLPVCP	0.310	0.374	871.66	45.00	<=WB
146	DRB1_1501	NCTCIPIPSSWAFGK	S_GenoD	3	CIPIPSSWA	0.670	0.368	935.72	46.00	<=WB
147	DRB1_1501	CTCIPIPSSWAFGKF	S_GenoD	2		0.545	0.382	798.92	43.00	<=WB
148	DRB1_1501	TCIPIPSSWAFGKFL	S_GenoD	4	IPSSWAFGK	0.340	0.395	699.23	40.00	<=WB
149	DRB1_1501	CIPIPSSWAFGKFLW	S_GenoD	3		0.360	0.393	710.09	40.00	<=WB
150	DRB1_1501	IPIPSSWAFGKFLWE	S_GenoD	2		0.375	0.382	799.59	43.00	<=WB
151	DRB1_1501	PIPSSWAFGKFLWEW	S_GenoD	4	SWAFGKFLW	0.305	0.366	951.66	47.00	<=WB
152	DRB1_1501	IPSSWAFGKFLWEWA	S_GenoD	3		0.325	0.376	857.51	44.00	<=WB
153	DRB1_1501	PSSWAFGKFLWEWAS	S_GenoD	2		0.290	0.373	881.61	45.00	<=WB
154	DRB1_1501	SSWAFGKFLWEWASA	S_GenoD	4	FGKFLWEWA	0.300	0.405	622.28	37.00	<=WB
155	DRB1_1501	SWAFGKFLWEWASAR	S_GenoD	6	FLWEWASAR	0.445	0.475	292.97	22.00	<=WB
161	DRB1_1501	FLWEWASARFSWLSL	S_GenoD	1	LWEWASARF	0.340	0.524	172.74	13.00	<=WB
162	DRB1_1501	LWEWASARFSWLSLL	S_GenoD	3	WASARFSWL	0.215	0.486	260.68	19.00	<=WB
163	DRB1_1501	WEWASARFSWLSLLV	S_GenoD	6	RFSWLSLLV	0.220	0.495	236.66	18.00	<=WB
164	DRB1_1501	EWASARFSWLSLLVP	S_GenoD	5		0.290	0.491	245.69	18.00	<=WB
165	DRB1_1501	WASARFSWLSLLVPF	S_GenoD	4		0.285	0.495	236.63	18.00	<=WB
166	DRB1_1501	ASARFSWLSLLVPFV	S_GenoD	3		0.245	0.514	193.10	14.00	<=WB
167	DRB1_1501	SARFSWLSLLVPFVQ	S_GenoD	5	WLSLLVPFV	0.260	0.516	187.29	14.00	<=WB
168	DRB1_1501	ARFSWLSLLVPFVQW	S_GenoD	4		0.280	0.506	210.63	16.00	<=WB
169	DRB1_1501	RFSWLSLLVPFVQWF	S_GenoD	3		0.330	0.491	247.45	18.00	<=WB
170	DRB1_1501	FSWLSLLVPFVQWFV	S_GenoD	6	LVPFVQWFV	0.275	0.472	303.83	22.00	<=WB
171	DRB1_1501	SWLSLLVPFVQWFVG	S_GenoD	5		0.345	0.461	341.58	25.00	<=WB
172	DRB1_1501	WLSLLVPFVQWFVGL	S_GenoD	4		0.410	0.437	439.91	30.00	<=WB
173	DRB1_1501	LSLLVPFVQWFVGLS	S_GenoD	3		0.325	0.474	297.76	22.00	<=WB
174	DRB1_1501	SLLVPFVQWFVGLSP	S_GenoD	5	FVQWFVGLS	0.310	0.507	207.06	16.00	<=WB
175	DRB1_1501	LLVPFVQWFVGLSPT	S_GenoD	5	VQWFVGLSP	0.395	0.520	180.81	13.00	<=WB
176	DRB1_1501	LVPFVQWFVGLSPTV	S_GenoD	4		0.375	0.538	148.19	11.00	<=WB
177	DRB1_1501	VPFVQWFVGLSPTVW	S_GenoD	3		0.375	0.536	152.12	11.00	<=WB
179	DRB1_1501	FVQWFVGLSPTVWLS	S_GenoD	3	WFVGLSPTV	0.275	0.530	161.89	12.00	<=WB
180	DRB1_1501	VQWFVGLSPTVWLSV	S_GenoD	4	VGLSPTVWL	0.250	0.506	209.68	16.00	<=WB
181	DRB1_1501	QWFVGLSPTVWLSVI	S_GenoD	3		0.360	0.488	254.81	19.00	<=WB
182	DRB1_1501	WFVGLSPTVWLSVIW	S_GenoD	2		0.335	0.466	321.91	23.00	<=WB
183	DRB1_1501	FVGLSPTVWLSVIWM	S_GenoD	3	LSPTVWLSV	0.340	0.432	465.27	31.00	<=WB
184	DRB1_1501	VGLSPTVWLSVIWMM	S_GenoD	2		0.345	0.398	674.53	39.00	<=WB
185	DRB1_1501	GLSPTVWLSVIWMMW	S_GenoD	1		0.280	0.382	803.81	43.00	<=WB
186	DRB1_1501	LSPTVWLSVIWMMWY	S_GenoD	2	PTVWLSVIW	0.280	0.362	991.46	48.00	<=WB
190	DRB1_1501	VWLSVIWMMWYWGPS	S_GenoD	6	WMMWYWGPS	0.330	0.371	901.54	46.00	<=WB
191	DRB1_1501	WLSVIWMMWYWGPSL	S_GenoD	6	MMWYWGPSL	0.535	0.499	225.41	17.00	<=WB
197	DRB1_1501	MMWYWGPSLYSILSP	S_GenoD	2	WYWGPSLYS	0.330	0.524	172.25	13.00	<=WB
198	DRB1_1501	MWYWGPSLYSILSPF	S_GenoD	1		0.370	0.432	464.54	31.00	<=WB
199	DRB1_1501	WYWGPSLYSILSPFL	S_GenoD	6	LYSILSPFL	0.730	0.527	167.54	12.00	<=WB
207	DRB1_1501	SILSPFLPLLPIFFC	S_GenoD	2	LSPFLPLLP	0.435	0.524	172.60	13.00	<=WB
208	DRB1_1501	ILSPFLPLLPIFFCL	S_GenoD	4	FLPLLPIFF	0.465	0.511	199.14	15.00	<=WB
209	DRB1_1501	LSPFLPLLPIFFCLW	S_GenoD	3		0.560	0.483	268.18	20.00	<=WB
210	DRB1_1501	SPFLPLLPIFFCLWV	S_GenoD	2		0.660	0.456	358.31	26.00	<=WB
211	DRB1_1501	PFLPLLPIFFCLWVY	S_GenoD	1		0.540	0.438	436.17	30.00	<=WB
212	DRB1_1501	FLPLLPIFFCLWVYI	S_GenoD	0		0.320	0.378	836.41	44.00	<=WB
6	DRB5_0101	SGFLGPLLVLQAGFF	S_GenoD	3	LGPLLVLQA	0.530	0.351	1124.74	49.00	<=WB
7	DRB5_0101	GFLGPLLVLQAGFFL	S_GenoD	2		0.475	0.349	1145.58	49.00	<=WB
13	DRB5_0101	LVLQAGFFLLTRILT	S_GenoD	6	FFLLTRILT	0.330	0.382	801.48	41.00	<=WB
14	DRB5_0101	VLQAGFFLLTRILTI	S_GenoD	6	FLLTRILTI	0.570	0.477	286.60	22.00	<=WB
15	DRB5_0101	LQAGFFLLTRILTIP	S_GenoD	5		0.615	0.490	249.94	20.00	<=WB
16	DRB5_0101	QAGFFLLTRILTIPQ	S_GenoD	4		0.575	0.508	205.49	17.00	<=WB
17	DRB5_0101	AGFFLLTRILTIPQS	S_GenoD	3		0.510	0.523	174.32	15.00	<=WB
18	DRB5_0101	GFFLLTRILTIPQSL	S_GenoD	2		0.425	0.523	173.52	15.00	<=WB
19	DRB5_0101	FFLLTRILTIPQSLD	S_GenoD	1		0.380	0.487	258.56	20.00	<=WB
20	DRB5_0101	FLLTRILTIPQSLDS	S_GenoD	2	LTRILTIPQ	0.370	0.443	412.16	28.00	<=WB
21	DRB5_0101	LLTRILTIPQSLDSW	S_GenoD	1		0.395	0.392	720.28	39.00	<=WB
22	DRB5_0101	LTRILTIPQSLDSWW	S_GenoD	2	RILTIPQSL	0.350	0.347	1176.68	50.00	<=WB
36	DRB5_0101	WTSLNFLGGTTVCLG	S_GenoD	5	FLGGTTVCL	0.595	0.353	1093.56	48.00	<=WB
37	DRB5_0101	TSLNFLGGTTVCLGQ	S_GenoD	4		0.670	0.364	969.81	46.00	<=WB
38	DRB5_0101	SLNFLGGTTVCLGQN	S_GenoD	3		0.715	0.360	1014.41	47.00	<=WB
66	DRB5_0101	PPTCPGYRWMCLRRF	S_GenoD	6	YRWMCLRRF	0.710	0.521	178.58	15.00	<=WB
72	DRB5_0101	YRWMCLRRFIIFLFI	S_GenoD	2	WMCLRRFII	0.290	0.439	434.48	29.00	<=WB
95	DRB5_0101	LVLLDYQGMLPVCPL	S_GenoD	5	YQGMLPVCP	0.565	0.360	1019.01	47.00	<=WB
96	DRB5_0101	VLLDYQGMLPVCPLI	S_GenoD	4		0.635	0.378	833.89	42.00	<=WB
97	DRB5_0101	LLDYQGMLPVCPLIP	S_GenoD	3		0.620	0.372	894.77	44.00	<=WB
98	DRB5_0101	LDYQGMLPVCPLIPG	S_GenoD	2		0.570	0.349	1142.84	49.00	<=WB
147	DRB5_0101	CTCIPIPSSWAFGKF	S_GenoD	5	IPSSWAFGK	0.440	0.363	983.75	46.00	<=WB
148	DRB5_0101	TCIPIPSSWAFGKFL	S_GenoD	4		0.540	0.390	737.03	39.00	<=WB
149	DRB5_0101	CIPIPSSWAFGKFLW	S_GenoD	3		0.580	0.399	669.99	37.00	<=WB
150	DRB5_0101	IPIPSSWAFGKFLWE	S_GenoD	2		0.600	0.398	676.33	38.00	<=WB
151	DRB5_0101	PIPSSWAFGKFLWEW	S_GenoD	1		0.445	0.369	921.57	44.00	<=WB
152	DRB5_0101	IPSSWAFGKFLWEWA	S_GenoD	3	SWAFGKFLW	0.235	0.350	1137.17	49.00	<=WB
154	DRB5_0101	SSWAFGKFLWEWASA	S_GenoD	4	FGKFLWEWA	0.240	0.355	1069.40	48.00	<=WB
162	DRB5_0101	LWEWASARFSWLSLL	S_GenoD	1	WEWASARFS	0.460	0.508	205.89	17.00	<=WB
163	DRB5_0101	WEWASARFSWLSLLV	S_GenoD	2	WASARFSWL	0.295	0.456	360.51	26.00	<=WB
164	DRB5_0101	EWASARFSWLSLLVP	S_GenoD	1		0.315	0.393	713.80	39.00	<=WB
165	DRB5_0101	WASARFSWLSLLVPF	S_GenoD	5	FSWLSLLVP	0.295	0.374	878.81	43.00	<=WB
166	DRB5_0101	ASARFSWLSLLVPFV	S_GenoD	6	WLSLLVPFV	0.265	0.387	758.23	40.00	<=WB
167	DRB5_0101	SARFSWLSLLVPFVQ	S_GenoD	5		0.320	0.399	667.68	37.00	<=WB
168	DRB5_0101	ARFSWLSLLVPFVQW	S_GenoD	4		0.335	0.400	660.98	37.00	<=WB
169	DRB5_0101	RFSWLSLLVPFVQWF	S_GenoD	3		0.360	0.386	769.45	40.00	<=WB
176	DRB5_0101	LVPFVQWFVGLSPTV	S_GenoD	6	WFVGLSPTV	0.310	0.370	916.84	44.00	<=WB
177	DRB5_0101	VPFVQWFVGLSPTVW	S_GenoD	5		0.355	0.416	552.84	34.00	<=WB
178	DRB5_0101	PFVQWFVGLSPTVWL	S_GenoD	5	FVGLSPTVW	0.415	0.454	367.73	26.00	<=WB
179	DRB5_0101	FVQWFVGLSPTVWLS	S_GenoD	4		0.495	0.475	293.80	22.00	<=WB
180	DRB5_0101	VQWFVGLSPTVWLSV	S_GenoD	3		0.500	0.474	296.07	22.00	<=WB
181	DRB5_0101	QWFVGLSPTVWLSVI	S_GenoD	2		0.505	0.460	346.17	25.00	<=WB
182	DRB5_0101	WFVGLSPTVWLSVIW	S_GenoD	1		0.440	0.416	555.74	34.00	<=WB
183	DRB5_0101	FVGLSPTVWLSVIWM	S_GenoD	3	LSPTVWLSV	0.360	0.351	1125.42	49.00	<=WB
193	DRB5_0101	SVIWMMWYWGPSLYS	S_GenoD	6	WYWGPSLYS	0.435	0.413	570.12	34.00	<=WB
194	DRB5_0101	VIWMMWYWGPSLYSI	S_GenoD	5		0.560	0.447	398.76	27.00	<=WB
195	DRB5_0101	IWMMWYWGPSLYSIL	S_GenoD	4		0.590	0.470	309.31	23.00	<=WB
196	DRB5_0101	WMMWYWGPSLYSILS	S_GenoD	3		0.620	0.475	293.74	22.00	<=WB
197	DRB5_0101	MMWYWGPSLYSILSP	S_GenoD	2		0.660	0.451	380.80	27.00	<=WB
198	DRB5_0101	MWYWGPSLYSILSPF	S_GenoD	1		0.580	0.416	557.83	34.00	<=WB
199	DRB5_0101	WYWGPSLYSILSPFL	S_GenoD	6	LYSILSPFL	0.395	0.410	589.37	35.00	<=WB
200	DRB5_0101	YWGPSLYSILSPFLP	S_GenoD	5		0.465	0.442	419.73	28.00	<=WB
201	DRB5_0101	WGPSLYSILSPFLPL	S_GenoD	5	YSILSPFLP	0.460	0.487	256.14	20.00	<=WB
202	DRB5_0101	GPSLYSILSPFLPLL	S_GenoD	4		0.505	0.503	216.47	18.00	<=WB
203	DRB5_0101	PSLYSILSPFLPLLP	S_GenoD	3		0.520	0.494	237.72	19.00	<=WB
204	DRB5_0101	SLYSILSPFLPLLPI	S_GenoD	2		0.490	0.485	263.19	21.00	<=WB
205	DRB5_0101	LYSILSPFLPLLPIF	S_GenoD	1		0.445	0.453	370.33	26.00	<=WB
206	DRB5_0101	YSILSPFLPLLPIFF	S_GenoD	6	FLPLLPIFF	0.385	0.447	397.75	27.00	<=WB
207	DRB5_0101	SILSPFLPLLPIFFC	S_GenoD	5		0.545	0.407	611.83	36.00	<=WB
208	DRB5_0101	ILSPFLPLLPIFFCL	S_GenoD	4		0.605	0.390	733.19	39.00	<=WB
209	DRB5_0101	LSPFLPLLPIFFCLW	S_GenoD	3		0.675	0.375	860.36	43.00	<=WB
210	DRB5_0101	SPFLPLLPIFFCLWV	S_GenoD	2		0.770	0.361	1000.70	46.00	<=WB

## Sheet: S_vs_D_Comparison
	SB	WB	SB	WB						DRB1_0101	DRB1_0301	DRB1_0401	DRB1_0701	DRB1_0802	DRB1_1101	DRB1_1302	DRB1_1501	DRB5_0101							DRB1_0101		DRB1_0301		DRB1_0401		DRB1_0701		DRB1_0802		DRB1_01101		DRB1_1302		DRB1_1501		DRB5_0101
1. DRB1_0101	11	68	25	78					Genotype A	LGPLLVLQA	VLLDYQGML	LGPLLVLQA	LLVLQAGFF	LGPLLVLQA	FFLLTRILX	LVLQAGFFL	TSGFLGPLL	LLVLQAGFF							A	D	A	D	A	D	A	D	A	D	A	D	A	D	A	D	A	D
2. DRB1_0301	2	21	6	24						LVLQAGFFL	YLWEWASVR	LQAGFFLLT	LVLQAGFFL	FFLLTRILT	FFLLTRILT	FLLTRILTI	LGPLLVLQA	FLLTRILTI						AGFFLLTRI							1									2
3. DRB1_0401	13	95	19	69						FLLTRILTI	EWASVRFSW	LTRILTIPQ	AGFFLLTRI	LTRILTIPQ	LTRILTIPQ	YRWMCLRRF	LLVLQAGFF	LTRILTIPQ						AKYLWEWAS											6				1
4. DRB1_0701	17	79	29	79						LNFLGGSPV	VRFSWLSLL	ILTIPQSLD	LTRILTIPQ	ILTIPQSLD	ICPGYRWMC	VLLDYQGML	LVLQAGFFL	FLGGSPVCL						CIPIPSSWA	7	6			6	5		3		5					4	1
5. DRB1_0802	16	60	8	73						FLGGSPVCL	VWLSVIWMM	LDSWWTSLN	RILTIPQSL	WMCLRRFII	WMCLRRFII	LDYQGMLPV	GFFLLTRIL	CPPICPGYR						CKTCTTPAQ					6
6. DRB1_1101	12	34	14	61						LVLLDYQGM		WTSLNFLGG	SWWTSLNFL	LPVCPLIPG	LRRFIIFLF	VRFSWLSLL	FFLLTRILT	GYRWMCLRR						CLGQNSQSP					6
7. DRB1_1302	0	43	0	46						YQGMLPVCP		FLGGSPVCL	LNFLGGSPV	LIPGSTTTS	WAFAKYLWE	VGLSPTVWL	LTRILTIPQ	YRWMCLRRF						CPPICPGYR																	4
8. DRB1_1501	16	90	23	85						QGMLPVCPL		CLGQNSQSP	FLGGSPVCL	FAKYLWEWA	AKYLWEWAS	LYNILSPFI	ILTIPQSLD	YQGMLPVCP						EWASVRFSW			1								2
9. DRB5_0101	7	72	12	62						CIPIPSSWA		YRWMCLRRF	WMCLRRFII	LWEWASVRF	EWASVRFSW	NILSPFIPL	LNFLGGSPV	MLPVCPLIP						FAKYLWEWA		1			3			1	2			1				1		1
										YLWEWASVR		LRRFIIFLF	MLPVCPLIP	WLSLLVPFV	FSWLSLLVP		ICPGYRWMC	IPSSWAFAK						FFLLTRILT		1			2				2	1	1	1			2			1
										WEWASVRFS		LLVLLDYQG	SSWAFAKYL	LSLLVPFVQ	WLSLLVPFV		YRWMCLRRF	SSWAFAKYL						FFLLTRILX											1
										WASVRFSWL		YQGMLPVCP	LWEWASVRF	FVQWFVGLS	FVQWFVGLS		LLVLLDYQG	WEWASVRFS						FIPLLPIFF		6			3	5	7	5	4	3		6			3	5	7	5
										VRFSWLSLL		CKTCTTPAQ	WASVRFSWL	FVGLSPTVW	FVGLSPTVW		LLDYQGMLP	WASVRFSWL						FLGGSPVCL	1	3			6	6	2	6									4	3
										WLSLLVPFV		CIPIPSSWA	VRFSWLSLL	VGLSPTVWL	WYWGPSLYN		CIPIPSSWA	LSLLVPFVQ						FLLTRILTI	4			5		1				1			7	6			4	6
										FVGLSPTVW		WAFAKYLWE	SWLSLLVPF	WMMWYWGPS	YWGPSLYNI		SWAFAKYLW	FVGLSPTVW						FLWEWASAR		2		7		1		2		4		3		5		1
										VGLSPTVWL		FAKYLWEWA	LVPFVQWFV	MMWYWGPSL			AKYLWEWAS	WYWGPSLYN						FSWLSLLVP		1			2	1				1	1	3						1
										WYWGPSLYN		YLWEWASVR	FVGLSPTVW	LYNILSPFX			LWEWASVRF	LYNILSPFI						FVGLSPTVW	2				2		2		2	1	6	5					7	5
										LYNILSPFI		WEWASVRFS	VGLSPTVWL	LYNILSPFI			RFSWLSLLV	YNILSPFIP						FVQWFVGLS		1				2			1	2	2	3				3
										YNILSPFIP		WASVRFSWL	LSPTVWLSV	YNILSPFIP			LSLLVPFVQ	FIPLLPIFF						GFFLLTRIL								3				1			3
										NILSPFIPL		FSWLSLLVP	VWLSVIWMM	LSPFIPLLP			LVPFVQWFV							GYRWMCLRR												1					1
												WLSLLVPFV	WLSVIWMMW	FIPLLPIFF			VQWFVGLSP							ICPGYRWMC											1				2
												FVQWFVGLS	WYWGPSLYN	IPLLPIFFC			VGLSPTVWL							ILSPFIPLL		2													4
												WFVGLSPTV	WGPSLYNIL				PTVWLSVIW							ILTIPQSLD				2	1	3			1	2		1			1	1
												FVGLSPTVW	LYNILSPFI				WYWGPSLYN							IPLLPIFFC									2
												VGLSPTVWL	NILSPFIPL				LYNILSPFI							IPSSWAFAK																	6
												WYWGPSLYN	LSPFIPLLP				LSPFIPLLP							IPSSWAFGK								2								3		5
												LYNILSPFI	FIPLLPIFF				FIPLLPIFF							ITSGFLGPL								1
												ILSPFIPLL												LDSWWTSLN					2
												FIPLLPIFF												LDYQGMLPV								4					1
																								LGPLLVLQA	5	6			2	5		1	6	5		4			1	4		2
									Genotype D	SGFLGPLLV	FLLTRILTI	LGPLLVLQA	ITSGFLGPL	LGPLLVLQA	LGPLLVLQA	FLLTRILTI	TSGFLGPLL	LGPLLVLQA						LIPGSTTTS									5
										LGPLLVLQA	LTRILTIPQ	FLLTRILTI	TSGFLGPLL	LLVLQAGFF	GFFLLTRIL	RILTIPQSL	LGPLLVLQA	FFLLTRILT						LLDYQGMLP															5	3
										LGPLLVLQA	ILTIPQSLD	LTRILTIPQ	SGFLGPLLV	FFLLTRILT	FFLLTRILT	YRWMCLRRF	LLVLQAGFF	FLLTRILTI						LLVLLDYQG		4			5										4
										LLVLQAGFF	YRWMCLRRF	ILTIPQSLD	LGPLLVLQA	FLLTRILTI	LTRILTIPQ	VLLDYQGML	AGFFLLTRI	LTRILTIPQ						LLVLQAGFF		3					1	4		1					2	4	7
										LQAGFFLLT	WMCLRRFII	FLGGTTVCL	LLVLQAGFF	TRILTIPQS	ILTIPQSLD	FLWEWASAR	FLLTRILTI	RILTIPQSL						LNFLGGSPV	1						5								5
										FFLLTRILT	LVLLDYQGM	YRWMCLRRF	VLQAGFFLL	ILTIPQSLD	GYRWMCLRR	WEWASARFS	LTRILTIPQ	FLGGTTVCL						LNFLGGTTV		2						2								4
										LTRILTIPQ	VLLDYQGML	LVLLDYQGM	GFFLLTRIL	YRWMCLRRF	WMCLRRFII	ARFSWLSLL	ILTIPQSLD	YRWMCLRRF						LPVCPLIPG									3
										RILTIPQSL	FLWEWASAR	YQGMLPVCP	RILTIPQSL	WMCLRRFII	LVLLDYQGM	VGLSPTVWL	LNFLGGTTV	WMCLRRFII						LQAGFFLLT		1			4
										LNFLGGTTV	VGLSPTVWL	MLPVCPLIP	SWWTSLNFL	LVLLDYQGM	YQGMLPVCP	LSPTVWLSV	FLGGTTVCL	YQGMLPVCP						LRRFIIFLF					1						1
										FLGGTTVCL		CIPIPSSWA	WWTSLNFLG	MLPVCPLIP	FGKFLWEWA	WYWGPSLYS	YRWMCLRRF	IPSSWAFGK						LSLLVPFVQ									2	1					2		2
										YRWMCLRRF		FLWEWASAR	LNFLGGTTV	CIPIPSSWA	FLWEWASAR	LYSILSPFL	WMCLRRFII	SWAFGKFLW						LSPFIPLLP							1		1	1					4	3
										LVLLDYQGM		WEWASARFS	FLGGTTVCL	FLWEWASAR	WEWASARFS		LVLLDYQGM	FGKFLWEWA						LSPTVWLSV		1					1	4		1				1		3		1
										YQGMLPVCP		WASARFSWL	YRWMCLRRF	WEWASARFS	WASARFSWL		LLDYQGMLP	WEWASARFS						LTRILTIPQ		1		1	1	1	1		1	3	1	2			1	3	3	2
										MLPVCPLIP		FSWLSLLVP	WMCLRRFII	WASARFSWL	FSWLSLLVP		YQGMLPVCP	WASARFSWL						LVLLDYQGM	2			1		4						3				5
										CIPIPSSWA		WLSLLVPFV	LDYQGMLPV	FSWLSLLVP	WLSLLVPFV		CIPIPSSWA	FSWLSLLVP						LVLQAGFFL	6						6	1					5		5
										FGKFLWEWA		FVQWFVGLS	YQGMLPVCP	WLSLLVPFV	FVQWFVGLS		IPSSWAFGK	WLSLLVPFV						LVPFVQWFV							2								3	4
										FLWEWASAR		WFVGLSPTV	MLPVCPLIP	LSLLVPFVQ	WFVGLSPTV		SWAFGKFLW	WFVGLSPTV						LWEWASARF																1
										WEWASARFS		VGLSPTVWL	CIPIPSSWA	FVQWFVGLS	FVGLSPTVW		FGKFLWEWA	FVGLSPTVW						LWEWASVRF							3		5						2
										WASARFSWL		WYWGPSLYS	IPSSWAFGK	WFVGLSPTV	WYWGPSLYS		FLWEWASAR	LSPTVWLSV						LYNILSPFI	1				6		3		4				7		5		2
										FSWLSLLVP		LYSILSPFL	SSWAFGKFL	FVGLSPTVW	LYSILSPFL		LWEWASARF	WYWGPSLYS						LYNILSPFX									1
										WLSLLVPFV		YSILSPFLP	WAFGKFLWE	VGLSPTVWL	YSILSPFLP		WASARFSWL	LYSILSPFL						LYSILSPFL		1				1				5		2		8		1		2
										FVQWFVGLS		FLPLLPIFF	FGKFLWEWA	LSPTVWLSV	FLPLLPIFF		RFSWLSLLV	YSILSPFLP						MLPVCPLIP		1				1	4	2		4							2
										VQWFVGLSP			FLWEWASAR	WYWGPSLYS			WLSLLVPFV	FLPLLPIFF						MMWYWGPSL		1						1	2							1
										WFVGLSPTV			WASARFSWL	LYSILSPFL			LVPFVQWFV							NILSPFIPL	3						1						6
										VGLSPTVWL			ARFSWLSLL	YSILSPFLP			FVQWFVGLS							PTVWLSVIW															6	1
										LSPTVWLSV			WLSLLVPFV	SILSPFLPL			VQWFVGLSP							QGMLPVCPL	1
										MMWYWGPSL			VQWFVGLSP	LSPFLPLLP			WFVGLSPTV							RFSWLSLLV								1							6	4
										WYWGPSLYS			WFVGLSPTV	FLPLLPIFF			VGLSPTVWL							RILTIPQSL		3					2	3						3				1
										LYSILSPFL			LSPTVWLSV				LSPTVWLSV							SILSPFLPL										1
										FLPLLPIFF			MMWYWGPSL				PTVWLSVIW							SSWAFAKYL							7										1
													WYWGPSLYS				WMMWYWGPS							SSWAFGKFL								2
													WGPSLYSIL				MMWYWGPSL							SWAFAKYLW															6
													FLPLLPIFF				WYWGPSLYS							SWAFGKFLW																3		1
																	LYSILSPFL							SWLSLLVPF							1				3
																	LSPFLPLLP							SWWTSLNFL							5	1
																	FLPLLPIFF							TRILTIPQS										1
																								TSGFLGPLL								1								3
																								VGLSPTVWL	2	1		3	1	2	2		2	2				6	3	3
																								VLLDYQGML			4	1									5	6
																								VQWFVGLSP		1						1							3	3
																								VRFSWLSLL	1		5				1	1					6	4
																								VWLSVIWMM			6				5
																								WAFAKYLWE					2			1			5
																								WASVRFSWL	3	2			1	3	3	1		2		1				1	1	2
																								WEWASVRFS	3	2			5	1				3		3		1			1	1
																								WFVGLSPTV		2			2	2		2		4		1				1		2
																								WGPSLYNIL							6
																								WGPSLYSIL								1
																								WLSLLVPFV	7	6			4	6		6	5	5		4				3		4
																								WMCLRRFII				1			5	1	2	1	1	2				2		1
																								WMMWYWGPS									5							1
																								WTSLNFLGG					4
																								WWTSLNFLG								4
																								WYWGPSLYN	7				5		2				2				1		6
																								WYWGPSLYS		6				6		3		6		6		2		2		6
																								YLWEWASVR	4		5		1
																								YNILSPFIP	3								2								5
																								YQGMLPVCP	5	6			6	6		2				3				1	2	4
																								YRWMCLRRF		5		3	6	5		6		6			6	4	6	4	7	1
																								YSILSPFLP						2				1		5						5
																								YWGPSLYNI											1
