# Supplementary material for: In Silico Prediction of Human Leukocytes Antigen (HLA) Class II Binding Hepatitis B Virus (HBV) Peptides in Botswana
Source: Viruses. 2020 Jul 6;12(7):731. doi: 10.3390/v12070731 (PMC7412261; doi:10.3390/v12070731)
Supplement: Supplementary file 1 [file viruses-12-00731-s001.zip › Table S3 Supplementary_10,308[B-I]/S_gene[I].fasta]

>JF290200_[I]_[1203]_[S...]
MENITSGFLGPLLVLQAGFFLLTKILTIPQSLDSWWTSLNFLGGAPVCLGQNSQSPTSNHSPTSCPPICPGYRWMCLRRFIIFLFILLLCLIFLLVLLDYQGMLPVCPLIPGSSTTSTGPCKTCTTPAQGNSMYPSCCCTKPSDGNCTCIPIPSSWAFAKYLWEWASARFSWLSLLVPFVQWFVGLSPTVWLSVIWMMWYWGPSLYNILSPFIPLLPIFFCLWVYI
>JF290199_[I]_[1203]_[S...]
MENITSGFLGPLLVLQAGFFLLTKILTIPQSLDSWWTSLNFLGGAPVCLGQNSQSQTSNHSPTSCPPICPGYRWMCLRRFIIFLFILLLCLIFLLVLLDYQGMLPVCPLIPGSSTTSTGPCKTCTTPAQGNSMYPSCCCTKPSDGNCTCIPIPSSWAFAKYLWEWASARFSWLSLLVPFVQWFVGLSPTVWLSVIWMMWYWGPSLYNILSPFIPLLPIFFCLWVYI
>KP148586_[I]_[2817]_[S..U]
MENITSGFLGPLLVLQAGFFLLTKILTIPQSLDSWWTSLNFLGGAPVCLGQNSQSPTSNHSPTSCPPICPGYRWMCLRRFIIFLFILLLCLIFLLVLLDYQGMLPVCPLIPGSSTTSTGPCKTCTTPAQGNSMYPSCCCTKPTDGNCTCIPIPSSWAFAKYLWEWASARFSWLSLLVPFVQWFVGLSPTVWLSVIWMMWYWGPSLYNILSPFIPLLPIFFCLWVYI
>KY470872_[I]_[2918]_[S...]
MENITSGFLGPRLVLQAGFFLLTKILTIPQSLDSWWTSLNFLGGAPVCLGQNSQSPASNPSLTSCPPICPGYRWMCLQRFIIFLFILLLCLIFLLVLLDYQGMLPVCPLLPGSSTTX------XTTPAQGNSMNLSCCCTKPSDRNCTCIPIPSSWAFAKYLWEWASARFSWLSLLVPFVQWFVGLSPTVWLSVIWMI*YWGPSLHNILSPFIPLLPIFFCLWVYI
>KY470870_[I]_[2918]_[S...]
MENITSGFLGPRLVLQAGFFLLTKILTIPQSLDSWWTSLNFLGGAPVCLGQNSQSPTSNPSLTSCPPICPGYRWMCLQRFIIFLFILLLCLIFLLVLLDYQGMLPVCPLLPGSSTTX------XTTPAQGNSMNLSCCCTKPSDRNCTCIPIPSSWAFAKYLWEWASARFSWLSLLVPFVQWFVGLSPTVWLSVIWMI*YWGPSLHNILSPFIPLLPIFFCLWVYI
>KY470869_[I]_[2918]_[S...]
MENITSGLLGPRLVLQAGFFLLTKILTIPQSLDSWWTSLNFLGGAPVCLGQNSQSPTSNPSLTSCPPICPGYRWMCLQRFIIFLFILLLCLIFLLVLLDYQGMLPVCPLLPGSSTTX------XTTPAQGNSMNLSCCCTKPSDRNCTCIPIPSSWAFAKYLWEWASARFSWLSLLVPFVQWFVGLSLTVWLSVIWMI*YWGPSLHNILSPFIPLLPIFFCLWVYI
>KY470868_[I]_[2918]_[S...]
MENITSGFLGPRLVLQAGFFLLTKILTIPQSLDSWWTSLNFLGGAPVCLGQNSQSPTSNPSLTSCPPICPGYRWMCLQRFIIFLFILLLCLIFLLVLLDYQGMLPVCPLLPGSSTTX------XTTPAQGNSMNLSCCCTKPSDRNCTCIPIPSSWAFAKYLWEWASARFSWLSLLVPFVQWFVGLSPTVWLSVIWMI*YWGPSLHNILSPFIPLLPIFFCLWVYI
>KY470867_[I]_[2918]_[S...]
MENITSGFLGPRLVLQAGFFLLTKILTIPQSLDSWWTSLNFLGGAPVCLGQNSQSPTSNPSLTSCPPICPGYRWMCLQRFIIFLFILLLCLIFLLVLLDYQGMLPVCPLLPGSSTTX------XTTPAQGNSMNLSCCCTKPSDRNCTCIPIPSSWAFAKYLWEWASARFSWLSLLVPFVQWFVGLSPTVWLSVIWMI*YWGPSLHNILSPFIPLLPIFFCLWVYI
>KY470864_[I]_[2918]_[S...]
MENITSGFLGPRLVLQAGFFLLTKILTIPQSLDSWWTSLNFLGGAPVCLGQNSQSPTSNPSLTSCPPICPGYRWMCLQRFIIFLFILLLCLIFLLVLLDYQGMLPVCPLLPGSSTTX------XTTPAQGNSMNLSCCCTKPSDRNCTCIPIPSSWAFAKYLWEWASARFSWLSLLVPFVQWFVGLSPTVWLSVIWMI*YWGPSLHNILSPFIPLLPIFFCLWVYI
>KY470862_[I]_[2918]_[S...]
MENITSGFLGPRLVLQAGFFLLTKILTIPQSLDSWWTSLNFLGGAPVCLGQNSQSPTSNPSLTSCPPICPGYRWMCLQRFIIFLFILLLCLIFLLVLLDYQGMLPVCPLLPGSSTTX------XTTPAQGNSMNLSCCCTKPSDRNCTCIPIPSSWAFAKYLWEWASARFSWLSLLVPFVQWFVGLSPTVWLSVIWMI*YWGPSLHNILSPFIPLLPIFFCLWVYI
>KY470861_[I]_[2918]_[S...]
MENITSGFLGPRLVLQAGFFLLTKILTIPQSLDSWWTSLNFLGGAPVCLGQNSQSPTSNPSLTSCPPICPGYRWMCLQRFIIFLFILLLCLIFLLVLLDYQGMLPVCPLLPGSSTTX------XTTPAQGNSMNLSCCCTKPSDRNCTCIPIPSSWAFAKYLWEWASARFSWLSLLVPFVQWFVGLSPTVWLSVIWMI*YWGPSLHNILSPFIPLLPIFFCLWVYI
>KY470865_[I]_[2931]_[S...]
MENITSGFLGPRLVLQAGFSLLTKILTIPQSLDSWWTSLNFLGEAPVCLGQNSQSPTSNPSLTSCPPICPGYRWMCLQRFIIFLFILLLCLIFLLVLLDYQGMLPVCPLLPGSLTTSTGPCKTCTTPAQGNSMNPSCCCTKPSDGNCTCIPIPSSWAFAKYLWEWASARFS*LSLLVPFVQ*FGGLSPTVWLSVIWMMWYWGPSLCNILSPFIPLLPIFFCLWVYI
>KY470871_[I]_[2940]_[S...]
MENITSGFLGPRLVLQAGFFLLTKILTIPQSLDSWWTSLNFLGGAPVCLGQNSQSPTSNPSLTSCPPICPGYRWMCLQRFIIFLFILLLCLIFLLVLLDYQGMLPVCPLLPGSSTTSTGPCKICTTPAQGNSMNPSCCCTKPSDGTCTCIPIPSSWAFAKFLWEWASARFSWLSLLVPFVQWFVGLSPTVWLSVIWMMRYWGPSLYNILSPFIPPLPIFFCLWVYI
>KY470858_[I]_[2940]_[S...]
MENITSGFLGPRLVLQAGFFLLTKILTIPQSLDSWWTSLNFLGGAPVCLGQNSQSPTSNPSLTSCPPICPGYRWMCLQRFIIFLFILLLCLIFLLVLLDYQGMLPVCPLLPGSSTTSTGPCKICTTPAQGNSMNPSCCCTKPSDGNCTCIPIPSSWAFAKFLWEWASARFSWLSLLVPFVQWFVGLSPTVWLSVIWMMWYWGPSLYNILSPFIPLLPIFFCLWVYI
>KY471007_[I]_[3057]_[S...]
MENITSGFLGPLLVLQAGFFLLTKILTIPQSLDSWWTSLNFLGGAPVCLGQNSQSPTSNHSPTSCPPICPGYRWMCLRRFIIFLFILLLCLIFLLVLLDYQGMLPVCPLIPGSSTTSTGPCKTCTTPAQGNSMYPSCCCTKPSDGNCTCIPIPSSWAFAKYLWEWASARFSWLSLLVPFVQWFVGLSPTVWLSVIWMMWYWGPSLYNILSPFIPLLPIFFCLWVYI
>KP148585_[I]_[3072]_[S..U]
MENITSGFLGPLLVLQAGFFLLTKILTIPQSLDSWWTSLNFLGGAPVCLGQNSQSPTSNHSPTSCPPICPGYRWMCLRRFIIFLFILLLCLIFLLVLLDYQGMLPVCPLIPGSSTTSTGPCKTCTTPAQGNSMYPSCCCTKPTDGNCTCIPIPSSWAFAKYLWEWASARFSWLSLLVPFVQWFVGLSPTVWLSVIWMMWYWGPSLYNILSPFIPLLPIFFCLWVYI
>KY470997_[I]_[3073]_[S...]
MENITSGFLGPLLVLQAGFFLLTKILTIPQSLDSWWTSLNFLGGAPVCLGQNSQSPTSNHSPTSCPPICPGYRWMCLRRFIIFLFILLLCLIFLLVLLDYQGMLPVCPLIPGSSTTSTGPCKTCTTPAQGNSMYPSCCCTKPSDGNCTCIPIPSSWAFAKYLWEWASARFSWLSLLVPFVQWFVGLSPTVWLSVIWMMWYWGPSLYNILSPFIPLLPIFFCLWVYI
>KP148587_[I]_[3080]_[S..U]
MENITSGFLGPLLVLQAGFFLLTKILTIPQSLDSWWTSLNFLGGAPVCLGQNSQSPTSNHSPTSCPPICPGYRWMCLRRFIIFLFILLLCLIFLLVLLDYQGMLPVCPLIPGSSTTSTGPCKTCTTPAQGNSMYPSCCCTKPTDRNCTCIPIPSSWAFAKYLWEWASARFSWLSLLVPFVQWFVGLSPTVWLSVIWTMWYWGPSLYNILSPFIPLLPIFFCLWVYI
>KP148450_[I]_[3093]_[S..U]
MENITSGFLGPLLVLQAGFFLLTKILTIPQSLDSWWTSLNFLGGAPVCLGQNSQSPTSNHSPTSCPPICPGYRWMCLRRFIIFLFILLLCLIFLLVLLDYQGMLPVCPLIPGSSTTSTGPCKTCTTPAQGNSMYPSCCCTKPTDGNCTCIPIPSSWAFAKFLWEWASARFSWLSLLVPFVQWFVGLSPTVWLSVIWMMWYWGPSRYNILSPFIPLLPIFFCLWVYI
>KP148447_[I]_[3109]_[S..U]
MENITSGFLGPLLVLQAGFFLLTKILTIPQSLDSWWTSLNFLGGAPVCLGQNSQSPTSNHSPTSCPPICPGYRWMCLRRFIIFLFILLLCLIFL*VLLDYQGMLPVCPLIPGSSTTSTGPCKTCMTPAQGNSMYPSCCCTKPTDGNCTCIPIPSSWAFAKYLWEWASARFSWLSLLVPFVQWFVGLSPTVWLSVIWMMWYWGPSLYNILSPFIPLLPIFFCLWVYI
>KY471006_[I]_[3128]_[S...]
MENITSGFLGPLLVLQAGFFLLTKILTIPQSLDSWWTSLNFLGGAPVCLGQNSQSPTSNHSPTSCPPICPGYRWMCLRRFIIFLFILLLCLIFLLVLLDYQGMLPVCPLIPGSSTTSTGPCKTCTTPAQGNSMYPSCCCTKPSDGNCTCIPIPSSWAFAKYLWEWASARFSWLSLLVPFVQWFVGLSPTVWLSVIWMMWYWGPSLYNILSPFIPLLPIFFCLWVYI
>KY471005_[I]_[3128]_[S...]
MENITSGFLGPLLVLQAGFFLLTKILTIPQSLDSWWTSLNFLGGAPVCLGQNSQSPTSNHSPTSCPPICPGYRWMCLRRFIIFLFILLLCLIFLLVLLDYQGMLPVCPLIPGSSTTSTGPCKTCTTPAQGNSMYPSCCCTKPSDGNCTCIPIPSSWAFAKYLWEWASARFSWLSLLVPFVQWFVGLSPTVWLSVIWMMWYWGPSLYNILSPFIPLLPIFFCLWVYI
>KY471004_[I]_[3128]_[S...]
MENIRSGFLGPLLVLQAGFFLLTKILTIPQSLDSWWTSLNFLGGAPVCLSQNSQSPTSNHSPTSCPPICPGYRWMCLRRFIIFLFILLLCLIFLLVLLDYQGMLPVCPLIPGSSTTSTGPCKTCTTPAQGNSMYPSCCCTKPSDGNCTCIPIPSSWAFAKYLWEWASARFSWLSLLVPFVQWFVGLSPTVWLSVIWMMWYWGPSLYNILSPFIPLLPIFFCLWVYI
>KY471003_[I]_[3128]_[S...]
MENITSGFLGPLLVLQAGFFLLTKILTIPQSLDSWWTSLNFLGGAPVCLGQNSQSPTSNHSPTSCPPICPGYRWMCLRRFIIFLFILLLCLIFLLVLLDYQGMLPVCPLIPGSSTTSTGPCKTCTTPAQGNSMYPSCCCTKPSDGNCTCIPIPSSWAFAKYLWEWASARFSWLSLLVPFVQWFVGLSPTVWLSVIWMMWYWGPSLYNILSPFIPLLPIFFCLWVYI
>KY471002_[I]_[3128]_[S...]
MENITSGFLGPLLVLQAGFFLLTKILTIPQSLDSWWTSLNFLGGAPVCLGQNSQSPTSNHSPTSCPPICPGYRWMCLRRFIIFLFILLLCLIFLLVLLDYQGMLPVCPLIPGSSTTSTGPCKTCTTPAQGNSMYPSCCCTKPSDGNCTCIPIPSSWAFAKYLWEWASARFSWLSLLVPFVQWFVGLSPTVWLSVIWMMWYWGPSLYNILSPFIPLLPIFFCLWVYI
>KY471001_[I]_[3128]_[S...]
MENITSGFLGPLLVLQAGFFLLTKILTIPQSLDSWWTSLNFLGGAPVCLGQNSQSPTSNHSPTSCPPICPGYRWMCLRRFIIFLFILLLCLIFLLVLLDYQGMLPVCPLIPGSSTTSTGPCKTCTTPAQGNSMYPSCCCTKPSDGNCTCIPIPTSWAFAKYLWEWASARFSWLSLLVPFVQWFVGLSPTVWLSVIWMMWYWGPSLYNILSPFIPLLPIFFCLWVYI
>KY471000_[I]_[3128]_[S...]
MENITSGFLGPLLVLQAGFFLLTKILTIPQSLDSWWTSLNFLGGAPVCLGQNSQSPTSNHSPTSCPPICPGYRWMCLRRFIIFLFILLLCLIFLLVLLDYQGMLPVCPLIPGSSTTSTGPCKTCTTPAQGNSMYPSCCCTKPSDGNCTCIPIPSSWAFAKYLWEWASARFSWLSLLVPFVQWFVGLSPTVWLSVIWMMWYWGPSLYNILSPFIPLLPIFFCLWVYI
>KY470999_[I]_[3128]_[S...]
MENITSGFLGPLLVLQAGFFLLTKILTIPQSLDSWWTSLNFLGGAPVCLGQNSQSPTSNHSPTSCPPICPGYRWMCLRRFIIFLFILLLCLIFLLVLLDYQGMLPVCPLIPGSSTTSTGPCKTCTTPAQGNSMYPSCCCTKPSDGNCTCIPIPSSWAFAKYLWEWASARFSWLSLLVPFVQWFVGLSPTVWLSVIWMMWYWGPSLYNILSPFIPLLPIFFCLWVYI
>KY470998_[I]_[3128]_[S...]
MENITSGFLGPLLVLQAGFFLLTKILTIPQSLDSWWTSLNFLGGAPVCLGQNSQSPTSNHSPTSCPPICPGYRWMCLRRFIIFLFILLLCLIFLLVLLDYQGMLPVCPLIPGSSTTSTGPCKTCTTPAQGNSMYPSCCCTKPSDGNCTCIPIPTSWAFAKYLWEWASARFSWLSLLVPFVQWFVGLSPTVWLSVIWMMWYWGPSLYNILSPFIPLLPIFFCLWVYI
>KP148441_[I]_[3128]_[S..U]
MENITSGFLGPLLVLQAGFFLLTKILTIPQSLDSWWTSLNFLGGAPVCLGQNSQSPTSNHSPISCPPICPGYRWMCLRRFIIFLFILLLCLIFLLVLLDYQGMLPVCPLIPGSSTTSTGSCKTCTTPAQGNSMYPSCCCTKPTDGNCTCIPIPSSWAFAKYLWEWASARFSWLSLLVPFVQWFVGLSPTVWLSVTWMMWYWGPRLYNILSPFIPLLPIFFCLWVYI
>KP148443_[I]_[3140]_[S..U]
MENITSGFLGPLLVLPAGFFLLTKILTIPQSLDSWWTSLNFLGGAPECLGQNSQSPTSNHSPTSCPPICPGYRWMCLRRFIIFLFILLLCLTFLLVLLDYQGMLPVCPLIPGSSTTSTGPCKTCTTPAQGNSMYPSCCCTKPTDGNCTCIPILSSWAFAKYLWEWASARFSWLSLLVPFVQWFVGLSPTVWLSVIWMMWYWGPSLYNILSPFIPLLPIFFCLWVYI
>KY470996_[I]_[3143]_[S...]
MGNITSGFLGPLLVLQAGFFLLTKILTIPQSLDSWWTSLNFLGGAPVCLGQNSQSPTSNHSPTSCPPICPGYRWMCLRRFIIFLFILLLCLIFLLVLLDYQGMLPVCPLIPGSSTTSTGTCKTCTTPAQGNSMYPSCCCTKPSDGNCTCIPIPSSWAFAKYLWEWASARFSWLSLLVPFVQWFVGLSPTVWLSVIWMMWY*GPSLYNILSPFIPLLPIFFCLWVYI
>KP148449_[I]_[3165]_[S..U]
MENITSGFLGPLLVLPAGFFLLTKILTIPQSLDSWWTSLNFLGGAPVCLGQNSQSPTSNHSPTSCPPICPGYRWMCLRRFIIFLFILLLCLIFLLVLLDYQGMLPVCPLIPGSSTTSTGPCKTCTTPAQGNSMYPSCCCTKPTDGNCTCIPIPSSWAFAKYLWEWASARFSWLSLLVPFVQWFVGLSPTVWLSVIWMMWYWGPSLYNILSPFIPLLPIFFCLWVYI
>KP148584_[I]_[3206]_[S..U]
MENITSGFLGPLLVLQAGFFLLTKILTIPQSLDSWWTSLNFLGGAPVCLGQNSQSPTSNHSPTSCPPICPGYRWMCLRRFIIFLFILLLCLIFSLVLLDYQGMLPVCPLIPGSSTTSTGPCKTCTTPAQGNSMYPSCCCTKPTDGNCTCIPIPSSWAFAKYLWEWASARFSWLSLLVPFVQWFVGLSPTVWLSVIWMMWYWGPSLYNILSPFIPLLPIFFCLWVYI
>KP148503_[I]_[3214]_[S..U]
MENITSGFLGPLLVLQAGFFLLTKILTIPQSLDSWWTSLNFLGGAPVCLGQNSQSPTSNHSPTSCPPICPGYRWMCLRRFIIFLFILLLCLIFLLVLLDYQGMLPVCPLIPGSSTTSTGPCKTCTTTAQGNSMYPSCCCTKPTDGNCTCIPIPSSWAFAKYLWEWASARFSWLSLLVPFVQWFVGLSPTVWLSVIWMMWYWGPSLYNILSPFIPLLPIFFCLWVYI
>KP148501_[I]_[3214]_[S..U]
MENITSGFLGPLLVLQAGFFLLTKILTIPQSLDSWWTSLNFLGGAPVCLGQNSQSPTSNHSPTSCPPICPGYRWMCLRRFIIFLFILLLCLIFLLVLLDYQGMLPVCPLIPGSSTTSTGPCKTCTTPAQGNSMYPSCCCTKPTDGNCTCIPIPSSWAFAKYLWEWASARFSWLSLLVPFVQWFVGLSPTVWLSVIWMMWYWGLSLYNILSPFIPL*PIFFCLWVYI
>KP148445_[I]_[3214]_[S..U]
MENITSGFLGPLLVLQAGFFLLTKILTIPQSLDSWWTSLXFLGGAPVCLGQNLQSPTSNHSPTSCPPICPGYRWMCLRRFIIFLFILLLCLIFLLVLLDYQGMLPVCPLIPGSSTTSTGSCKTCTTPAQGNSMYPSCCCTKPTDGNCTCIPIPSSWAFAKYLWEWASARFSWLSLLVPFVQWFVGLSPTVWLSVIWMMWYWGPSLYNILSPFIPLLPIFFCLWVYI
>KY470995_[I]_[3215]_[C...]
MENITSGFLGPLLVLQAGFFLLTKILTIPQSLDSWWTSLNFLGGAPVCLGQNSQSPTSNHSPTSCPPICPGYRWMCLRRFIIFLFILLLCLIFLLVLLDYQGMLPVCPLIPGSSTTSTGPCKTCTTPAQGNSMYPSCCCTKPSDGNCTCIPIPSSWAFAKYLWEWASARFSWLSLLVPFVQWFVGLSPTVWLSVIWMMWYWGPSLYNILSPFIPLLPIFFCLWVYI
>KY470994_[I]_[3215]_[C...]
MENITSGFLGPLLVLQAGFFLLTKILTIPQSLDSWWTSLNFLGGAPVCLGQNSQSPTSNHSPTSCPPICPGYRWMCLRRFIIFLFILLLCLIFLLVLLDYQGMLPVCPLIPGSSTTSTRPCKTCTTPAQGNSMYPSCCCTKPSDGNCTCIPIPSSWAFAKYLWEWASARFSWLSLLVPFVQWFVGLSPTVWLSVIWMMWYWGPSLYNILSPFIPLLPIFFCLWVYI
>KY470993_[I]_[3215]_[C...]
MENITSGFLGPLLVLQAGFFLLTKILTIPQSLDSWWTSLNFLGGAPVCLGQNSQSPTSNHSPTSCPPICPGYRWMCLRRFIIFLFILLLCLIFLLVLLDYQGMLPVCPLIPGSSTTSTGPCKTCTTPAQGNSMYPSCCCTKPSDGNCTCIPIPSSWAFAKYLWEWASARFSWLSLLVPFVQWFVGLSPTVWLSVIWMMWYWGPSLYNILSPFIPLLPIFFCLWVYI
>KY470992_[I]_[3215]_[C...]
MENITSGFLGPLLVLQAGFFLLTKILTIPQSLDSWWTSLNFLGGAPVCLGQNSQSPTSNHSPTSCPPICPGYRWMCLRRFIIFLFILLLCLIFLLVLLDYQGMLPVCPLIPGSSTTSTGPCKTCTTPAQGNSMYPSCCCTKPSDGNCTCIPIPSSWAFAKYLWEWASARFSWLSLLVPFVQWFVGLSPTVWLSVIWMMWYWGPSLYNILSPFIPLLPIFFCLWVYI
>KY470866_[I]_[3215]_[C...]
MENITSGFLGPLLVLQAGFFLLTKILTIPQSLDSWWTSLNFLGGAPVCLGQNSQSPTSNHSPTSCPPICPGYRWMCLRRFIIFLFILLLCLIFLLVLLDYQGMLPVCPLIPGSSTTSTGPCKTCTTPAQGNSMYPSCCCTKPSDGNCTCIPIPSSWAFAKFLWEWASARFSWLSLLVPFVQWFVGLSPTVWLSVIWMMWYWGPSLYNILSPFIPLLPIFFCLWVYI
>KY470863_[I]_[3215]_[C...]
MENITSGFLGPLLVLQAGFFLLTKILTIPQSLDSWWTSLNFLGGAPVCLGQNSQSPTSNHSPTSCPPICPGYRWMCLRRFIIFLFILLLCLIFLLVLLDYQGMLPVCPLIPGSSTTSTGPCKTCTTPAQGNSMYPSCCCTKPSDGNCTCIPIPSSWAFAKFLWEWASARFSWLSLLVSFVQWFVGLSPTVWLSVIWMMWYWGPSLYNILSPFIPLLPIFFCLWVYI
>KY470860_[I]_[3215]_[C...]
MENITSGFLGPLLVLQAGFFLLTKILTIPQSLDSWWTSLNFLGGAPVCLGQNSQSPTSNHSPTSCPPICPGYRWMCLRRFIIFLFILLLCLIFLLVLLDYQGMLPVCPLIPGSSTTSTGPCKTCTTPAQGNSMYPSCCCTKPSDGNCTCIPIPSSWAFAKFLWEWASARFSWLSLLVPFVQWFVGLSPTVWLSVIWMMWYWGPSLYNILSPFIPLLPIFFCLWVYI
>KY470859_[I]_[3215]_[C...]
MENITSGFLGPLLVLQAGFFLLTKILTIPQSLDSWWTSLNFLGGAPVCLGQNSQSPTSNHSPTSCPPICPGYRWMCLRRFIIFLFILLLCLIFLLVLLDYQGMLPVCPLIPGSSTTSTGPCKTCTTPAQGNSMYPSCCCTKPSDGNCTCIPIPSSWAFAKFLWEWASARFSWLSLLVPFVQWFVGLSPTVWLSVIWMMWYWGPSLYNILSPFIPLLPIFFCLWVYI
>KY470857_[I]_[3215]_[C...]
MENITSGFLGPLLVLQAGFFLLTKILTIPQSLDSWWTSLNFLGGAPVCLGQNSQSPTSNHSPTSCPPICPGYRWMCLRRFIIFLFILLLCLIFLLVLLDYQGMLPVCPLIPGSSTTSTGPCKTCTTPAQGNSMYPSCCCTKPSDGNCTCIPIPSSWAFAKFLWEWASARFSWLSLLVPFVQWFVGLSPTVWLSVMWMMWYWGPSLYNILSPFIPLLPIFFCLWVYI
>KP148510_[I]_[3215]_[C..U]
MENITSGFLGPLLVLQAGFFLLTKILTIPQSLDSWWTSLNFLGGAPVCLGQNSQSPTSNHSPTSCPPICPGYRWMCLRRFIIFLFILLLCLIFLLVLLDCQGMLPVCPLLPGSSTTSTGPCKTCTTPAQGNSMYPSCCCTKPTDGNCTCIPIPSSWAFAKYLWEWASARFSWLSLLVPFVQWFVGLSPTVWLSVIWTMWYWGPNLYNILSPFIPLLPIFFCLWVYI
>KP148509_[I]_[3215]_[C..U]
MENITSGFLGPLLVLQAGFFLLTKILTIPQSLDSWWTSLNFLGGAPVCLGQNSQSPTSNHSPTSCPPICPGYRWMCLRRFIIFLFILLLCLIFLLVLLDYQGMLPVCPLIPGSSTTSTGPCKTCTTPAQGNSMYPSCCCTKPTDGNCTCIPIPSSWAFAKFLWEWASARFSWLSLLVPFVQWFGGLSPTVWLSVIWMMWYWGPSLYNIWSPFIPLLLIFFCLWVYI
>KP148508_[I]_[3215]_[C..U]
MENITSGFLGPLLVLQAGFFLLTKILTIPQSLDSWWTSLNFLGGAPVCLGQNSQSPTSNHSPTSCPPICPGYRWMCLRRFIIFLFILLLCLIFLLVLLDYQGMLPVCPLIPGSSTTSTGPCKTCTTTAQNNSMYPSCCCTKPTDGNCTCIPIPSSWAFVKYLWEWASARFSWLSLLVPFVQWFVGLSPTVWLSVIWMMWYWGPSLYNILSPFIPLLPIFFCLWVYI
>KP148507_[I]_[3215]_[C..U]
MENITSGFLGPLLVLQAGFYLLTKILTIPQSLDSWWTSLNFLGGAPVCLGQNSQSPTSNHSPTSCPPICPGYRWMCLRRFIIFLFILLLCLIFLLVLLDYQGMLPVCPLIPGSSTTSTGPCKTCTTTAQGNSMYPSCCCTKPTDGNCTCIPIPSSWAFAKYLWEWASARFSWLSLLVPFVQWFVGLSPTVWLSVIWMMWYWGPSLYNILSPFIPLLPIFFCLWVYI
>KP148505_[I]_[3215]_[C..U]
MENITSGFLGPLLVLQAGFFLLTKILTIPQSLDSWWTSLNFLGGAPVCLGQNSQSPTSNHSPTSCPPICPGYRWMCLRRFIIFLFILLLCLIFLLVLLDYQGMLPVCPLIPGSSTTSTGPCKTCTTPAQGNSMYPSCCCTKPTDGNCTCIPIPSSWAFAKFLWEWASARFSWLSLLVPFVQWFVGLSPTVWLSVIWMMWYWGPSLYNIWSPFIPLLLIFFCLWVYI
>KP148504_[I]_[3215]_[C..U]
MENITSGFLGPLLVLQAGFFLLTKILTIPQSLDSWWTSLNFLGGAPVCLGQNSQSPTSNHSPTSCPPICPGYRWMCLRRFTIFLFILLLCLIFLWVLLDYQGMLPVRPLIPGSSTTSTGPCKTCTTTAQGNSMYPSCCCTKPTDGNCTCIPIPSSWAFAKYLWEWASARFSWLSLLVPFVQWFVGLSPTVWLSVIWMMWYWGPSLYNILSPFIPLLPIFFSLWVYI
>KP148502_[I]_[3215]_[C..U]
MENITSGFLGPLLVLQAGFFLLTKILTIPQSLDSWWTSLNFLGGAPVCLGQNSQSPTSNHSLTSCPPICPGYRWMCLRRFIIFLFILLLCLIFLLVLLDYQGMLPVCPLIPGSSTTSTGPCKTCTTTAQGNSMYPSCCCTKPTDGNCTCIPIPSSWAFAKFLWEWASARFSWLSLLVPFVQWFVGLSPTVWLSVIWMMWYWGPSLYNILSPFIPLLPIFFCLWVYI
>KP148498_[I]_[3215]_[C..U]
MENITSGFLGPLLVLQAGFFLLTKILTIPQSLDSWWTSLNFLGGAPVCLGQNSQSPTSNHSPTSCPPICPGYRWMCLRRFIIFLFILLLCLTFLLVLLDYQGMLPVCPLIPGSSTTSTGPCKTCTTPAQGNSMYPSCCCTKPTDRNCTCIPIPSSWAFAKYLWEWASARFSWLSLLVPFVQWFVGLSPTVWLSVIWMMWYWGPNLYNILSPFIPLLPIFFCLWVYI
>KP148495_[I]_[3215]_[C..U]
MENITSGFLGPLLVLQAGFFLLTKILTIPQSLDSWWTSLNFLGGAPVCLGQNSQSPTSNHSPTSCPPICPGYRWMCLRRFIIFLFILLLCLIFLLVLLDYQGMLPVCPLIPGSSTTSTGPCKTCTTTAQNNSMYPSCCCTKPTDGNCTCIPIPSSWAFAKYLWEWASARFSWLSLLVPFVQWFVGLSPTVWLSVIWMMWYWGPSLYNILSPFIPLLPIFFCLWVYI
>KP148494_[I]_[3215]_[C..U]
MENITSGFLGPLLVLQAGFFLLTKILTIPQSLDSWWTSLNFLGGAPVCLGQNSQSPTSNHSPTSCPPICPGYRWMCLRRFIIFLFILLLCLIFLLVLLDYQGMLPVCPLIPGSSTTSTGPCKTCTTTAQGNSMYPSCCCTKPTDGNCTCIPIPSSWAFAKFLWEWASARFSWLSLLVPFVQWFVGLSPTVWLSVIWMMWYWGPSLYNILSPFIPLLPIFFCLWVYI
>KP148448_[I]_[3215]_[C..U]
MENITSGFLGPLLVLQAGFFLLTKILTIPQSLDSWWTSLNFLGGAPVCLGQNSQSPTSNHSPTSCPPICPGYRWMCLRRFIIFLFILLLCLIFLLVLLDYQGMLPVCPLIPGSSTTSTGPCKTCTTPAQGNSMYPSCCCTKPTDGNCTCIPIPSSWAFAKFLWEWASARFSWLSLLVPFVQWFVGLSPTVWLSVTWMMWYWGPRLYNILSPFIPLLPIFFCLWVYI
>KP148446_[I]_[3215]_[C..U]
MENITSGFLGPLLVLQAGFFLLTKILTIPQSLDSWWTSLNFLGGAPVCLGQNSQSPTSNHSPTSCPPICPGYRWMCLRRFIIFLFILLLCLIFLLVLLDYQGMLPVCPLIPGSSTTSTGPCKTCTTPAQGNSMYPSCCCTKPTDGNCTCIPIPSSWAFAKFLWEWASARFSWLSLLVPFVQWFVGLSPTVWLSVIWMMWYWGPSLYNILSPFIPLLPIFFCLWVYI
>KP148444_[I]_[3215]_[C..U]
MENITSGFLGPLLVLQAGFFLLTKILTIPQSLDSWWTSLNFLGGAPVCLGQNSQSPTSNHSPTSCPPICPGYRWMCLRRFIIFLFILLLCLIFL*VLLDYQGMLPVCPLIPGSSTTSTGPCKTCTTPAQGNSMYPSCCCTKPTDGNCTCIPIPSSWAFAKFLWEWASARFSWLSLLVPFVQWFVGLSPTVWLSVTWMMWYWGPSLYNILSPFIPLLPIFFCLWVYI
>KP148442_[I]_[3215]_[C..U]
MENITSGFLGPLLVLQAGFFLLTKILTIPQSLDSWWTSLNFLGGAPVCLGQNSQSPTSNHSPTSCPPICPGYRWMCLRRFIIFLFILLLCLIFLLVLLDYQGMLPVCPLIPGSSTTSTGPCKTCTTPAQGNSMYPSCCCTRPTDGNCTCIPIPSSWAFVKFLWEWASARFSWLSLLVPFVQWFVGLSPTVWLSVIWMMWYWGPSLYNILSPFIPLLPIFFCLWVYI
>KU950741_[I]_[3215]_[C...]
MENITSGFLGPLLVLQAGFFLLTKILTIPQSLDSWWTSLNFLGGSTVCLGQNSQSPTSNHSPTSCPPICPGYRWMFLRRFIIFLFILLLCLIFLLVLLDYQGMLPVCPLIPGSSTTSTGPCRTCTTPAQGNSMYPSCCCTKPSDGNCTCIPIPSSWAFAKYLWEWASARFSWLNLLVPFVQWFVGLSPTVWLSVIWMMWFWGPNLYNILSPFIPLLPIFFCLWVYI
>KF214650_[I]_[3215]_[C...]
MENITSGFLGPLLVLQAGFFLLTKILTIPQSLDSWWTSLNFLGGSTVCLGQNSQSPTSNHSPTSCPPICPGYRWMCLRRFIIFLFILLLCLIFLLVLLDYQGMLPVCPLIPGSSTTSTGPCRTCTTPAQGNSMYPSCCCTKPSDGNCTCIPIPSSWAFAKYLWEWASARFSWLSLLVPFVQWFVGLSPTVWLSVIWMMWFWGPNLYNILSPFIPLLPIFFCLWVYI
>KF214648_[I]_[3215]_[C...]
MENITSGFLGPLLVLQAGFFLLTKILTIPQSLDSWWTSLNFLGGSTVCLGQNSQSPTSNHSPTSCPPICPGYRWMCLRRFIIFLFILLLCLIFLLVLLDYQGMLPVCPLIPGSSTTSTGPCRTCTTPAQGNSMYPSCCCTKPSDRNCTCIPIPSSWAFAKYLWEWASARFSWLSLLVPFVQWFVGLSPTVWLSVIWMMWFWGPNLYNILSPFIPLLPIFFCLWVYI
>JF899338_[I]_[3215]_[C...]
MENITSGFLGPLLVLQAGFFLLTKILTIPQSLDSWWTSLNFLGGAPVCLGQNSQSPTSNHSPTSCPPICPGYRWMCLRRFIIFLFILLLCLIFLLVLLDYQGMLPVCPLIPGSSTTSTGPCKTCTTPAQGNSMYPSCCCTKPSDGNCTCIPIPSSWAFAKYLWEWASARFSWLSLLVPFVQWFVGLSPTVWLSVIWMMWYWGPSLYNILSPFIPLLPIFFCLWVYI
>JF899337_[I]_[3215]_[C...]
MENITSGFLGPLLVLQAGFFLLTKILTIPQSLDSWWTSLNFLGGAPVCLGQNSQSQTSNHSPTSCPPICPGYRWMCLRRFIIFLFILLLCLIFLLVLLDYQGMLPVCPLIPGSSTTSTGPCKTCTTPAQGNSMYPSCCCTKPSDGNCTCIPIPSSWAFAKYLWEWASARFSWLSLLVPFVQWFVGLSPTVWLSVIWMMWYWGPSLYNILSPFIPLLPIFFCLWVYI
>GU357844_[I]_[3215]_[C...]
MENITSGFLGPLLVLQAGFFLLTKILTIPQSLDSWWTSLNFLGGAPVCLGQNSQSPTSNHSPTSCPPICPGYRWMCLRRFIIFLFILLLCLIFLLVLLDYQGMLPVCPLIPGSSTTSTGPCKTCTTPAQGNSMYPSCCCTKPSDGNCTCIPIPSSWAFAKYLWEWASARFSWLSLLVPFVQWFVGLSPTVWLSVIWMMWYWGPSLYNILSPFIPLLPIFFCLWVYI
>EU833891_[I]_[3214]_[S...]
MENITSGFLGPLLVLQAGFFLLTKILTIPQSLDSWWTSLNFLGGSTVCLGQNSQSPTSNHSPTSCPPICPGYRWMCLRRFIIFLFILLLCLIFLLVLLDYQGMLPVCPLIPGSSTTSTGPCRTCTTPAQGNSMYPSCCCTKPSDGNCTCIPIPSSWAFAKYLWEWASARFSWLSLLVPFVQWFVGLSPTVWLSVIWMMWYWGPSLYNILSPFIPLLPIFFCLWVYI
>AB562463_[I]_[3214]_[S...]
MENITSGFLGPLLVLQAGFFLLTKILTIPQSLDSWWTSLNFLGGAPVCLGQNSQSPTSNHSPTSCPPICPGYRWMCLRRFIIFLFILLLCLIFLLVLLDYQGMLPVCPLIPGSSTTSTGPCKTCTTPAQGNSMYPSCCCTKPSDRNCTCIPIPSSWAFAKYLWEWASARFSWLSLLVPFVQWFVGLSPTVWLSVIWMMWYWGPSLYNILSPFIPLLPIFFCLWVYI
>AB562462_[I]_[3214]_[S...]
MENITSGFLGPLLVLQAGFFLLTKILTIPQSLDSWWTSLNFLGGAPVCLGQNSQSPTSNHSPTSCPPICPGYRWMCLRRFIIFLFILLLCLIFLLVLLDYQGMLPVCPLIPGSSTTITGPCKTCTTPAQGNSMYPSCCCTKPSDGNCTCIPIPSSWAFAKYLWEWASARFSWLSLLVPFVQWFVGLSPTVWLSVIWMMWYWGPSLYNILSPFIPLLPIFFCLWVYI
>KF214680_[I]_[3164]_[S...]
MENITSGFLGPLLVLQAGFFLLTKILTIPQSLDSWWTSLSFLGESTVCPGQNSQSPTCNHSPTSCPPICPGYRWMCLRRFIIFLFILLLCLIFLLVLLDYQGMLPVCPLIPGSSTTSTGTCRTCTTPAQGNSMYPSCCCTKPSDGNCTCIPIPSSWAFAKYLWEWASARFSWLSLLVPFVQWFVGLSPTVWLSVIWMMWFWGPRMYTILSPFIPLLPIFFCLWVYI
>KP148506_[I]_[3160]_[S..U]
MENITSGFLGPLLVLQAGFFLLTKILTIPQSLDSWWTSLNFLGGAPVCRGQNSQSPTSNHSPTSCPPICPGYRWMCLRRFIIFLFILLLCLIFLLVLLDCQGMLPVCPLLPGSSTTSTGPCKTCTTPAQGNSMYPSCCCTKPTDGNCTCIPIPSSWAFAKYLWEWASARFSWLSLLVPFVQWFVGLSPTVWLSVIWMMWYWGLSLYNILSPFIPL*PIFFCLWVYI
>KP148500_[I]_[3160]_[S..U]
MENITSGFLGPLLVLQAGFFLLTKILTIPQSLDSWWTSPNFLGGAPVCRGQNSQSPTSNHSPTSCPPICPGYRWMCLRRFIIFLFILLLCLIFLLVLLDYQGMLPVCPLLPGSSTTSTGPCKTCTTPAQGNSMYPSCCCTKPTDGNCTCIPIPSSWAFAKYLWEWASARFSWLSLLVPFVQWFVGLSPTVWLSVIWMMWYWGLSLYNILSPFIPL*PIFFCLWVYI
>KP148496_[I]_[3160]_[S..U]
MENITSGFLGPLLVLQAGFFLLTKILTIPQSLDSWWTSLNFLGGAPVCRGQNSQSPTSNHSPTSCPPICPGYRWMCLRRFIIFLFILLLCLIFLLVLLDYQGMLPVCPLLPGSSTTSTGPCKTCTTPAQGNSMYPSCCCTKPTDGNCTCIPIPSSWAFAKYLWEWASARFPWLSLLVPFVQWFVGLSPTVWLSVIWMMWYWGLSLYNILSPFIPL*PIFFCLWVYI
>GU798973_[I]_[1061]_[S...]
MENITSGFLGPLLVLQAGFFLLTKILTIPKSLDSWWTSLNFLGGSTVCLGQNSQSPTSNHSPTSCPPICPGYRWMCLRRFIIFLFILLLCLIFLLVLLDYQGMLPVCPLIPGSSTTSTGPCRTCTTPAQGNSMYPSCCCTKPSDRNCTCIPIPSSWAFAKYLWEWASARFSWLSLLVPFVQWFVGLSPTVWLSVIWMMWFWGPNLYNILSPFIPLLPIFFCLWVYI
>JX292759_[I]_[0681]_[S.W.]
MENITSGFLGPLLVLQAGFFLLTKILTIPQSLDSWWTSLNFLGGAPVCLGQNSQSPTSNHSPTSCPPICPGYRWMCLRRFIIFLFILLLCLIFLLVLLDYQGMLPVCPLIPGSSTTSTGPCKTCTTXAQGNSMYPSCCCXKPTDGNCTCIPIPSSWAFAKYLWEWASARFSWLSLLVPFVQWFVGLSPTVWLSVIWMMWYWGPSLYNILSPFIPLLPIFFCLWVYI
>JX292752_[I]_[0681]_[S.W.]
MENITSGFLGPLLVLQAGFFLLTKILTIPQSLDSWWTSLNFLGGAPVCLGQNSQSPTSNHSPTSCPPICPGYRWMCLRRFIIFLFILLLCLIFLLVLLDYQGMLPVCPLIPGSSTTSTGPCKTCTTPAQGNSMYPSCCCTKPTDXNCTCIPIPSSWAFAKYLWEWASARFSWLSLLVPFVQWFVGLSPTVWLSVIWMMWYWGPSLYNILSPFIPLLPIFFCLWVYI
>JX292749_[I]_[0681]_[S.W.]
MENITSGFLGPLLVLQAGFFLLTKILTIXQSLDSWWTSLNFLGGAPVCXGQNSQSPTSNHSPTSCPPICPGYRWMCLRRFIIFLFILLLCLIFLLVLLDYQGMLPVCPLIPGSSTTSTGPCKTCTTPAQGNSMYPSCCCTKPTDXNCTCIPIPSSWAFAKYLWEWASARFSWLSLLVPFVQWFVGLSPTVWLSVIWMMWYWGPSLYNILSPFIPLLPIFFCLWVYI
>JX292745_[I]_[0681]_[S.W.]
MENITSGFLGPLLVLQAGFFLLTKILTIPQSLDSWWTSLNFLGGAPVCLGQNSQSPTSNHSPTSCPPICPGYRWMCLRRFIIFLFILLLCLIFLLVLLDYQGMLPVCPLIPGSSTTSTGXCKTCTTPAQGNSMYPSCCCTKPTDGNCTCIPIPSSWAFAKXLWEWASARFSWLSLLVPFVQWFVGLSPTVWLSVIWMMWYWGPSLYNILSPFIPLLPIFFCLWVYI
