# Supplementary material for: In Silico Prediction of Human Leukocytes Antigen (HLA) Class II Binding Hepatitis B Virus (HBV) Peptides in Botswana
Source: Viruses. 2020 Jul 6;12(7):731. doi: 10.3390/v12070731 (PMC7412261; doi:10.3390/v12070731)
Supplement: Supplementary file 1 [file viruses-12-00731-s001.zip › Table S5 Supplementary_vacc-gen-proteins_/Supplementary_vacc-gen-proteins.txt]

>Consensus_S_A
SGFLGPLLVLQAGFF 
CIPIPSSWAFAKYLWEWASVRFSWLSLLVPFVQWF
WYWGPSLYNILSPFIPLLPIFFCLW

SGFLGPLLVLQAGFFCIPIPSSWAFAKYLWEWASVRFSWLSLLVPFVQWFWYWGPSLYNILSPFIPLLPIFFCLW
SGFLGPLLVLQAGFFWYWGPSLYNILSPFIPLLPIFFCLWCIPIPSSWAFAKYLWEWASVRFSWLSLLVPFVQWF
CIPIPSSWAFAKYLWEWASVRFSWLSLLVPFVQWFSGFLGPLLVLQAGFFWYWGPSLYNILSPFIPLLPIFFCLW
CIPIPSSWAFAKYLWEWASVRFSWLSLLVPFVQWFWYWGPSLYNILSPFIPLLPIFFCLWSGFLGPLLVLQAGFF
WYWGPSLYNILSPFIPLLPIFFCLWSGFLGPLLVLQAGFFCIPIPSSWAFAKYLWEWASVRFSWLSLLVPFVQWF
WYWGPSLYNILSPFIPLLPIFFCLWCIPIPSSWAFAKYLWEWASVRFSWLSLLVPFVQWFSGFLGPLLVLQAGFF


>Consensus_S_D
1. MMWYWGPSLYSILSPFLPLLPIFFCLW

2. SWAFGKFLWEWASARFSWLSLLVPFVQWF

3. SGFLGPLLVLQAGFF

4. TCPGYRWMCLRRFIIFLF

MMWYWGPSLYSILSPFLPLLPIFFCLWSWAFGKFLWEWASARFSWLSLLVPFVQWFSGFLGPLLVLQAGFFTCPGYRWMCLRRFIIFLF
MMWYWGPSLYSILSPFLPLLPIFFCLWSWAFGKFLWEWASARFSWLSLLVPFVQWFTCPGYRWMCLRRFIIFLFSGFLGPLLVLQAGFF
MMWYWGPSLYSILSPFLPLLPIFFCLWSGFLGPLLVLQAGFFSWAFGKFLWEWASARFSWLSLLVPFVQWFTCPGYRWMCLRRFIIFLF
MMWYWGPSLYSILSPFLPLLPIFFCLWSGFLGPLLVLQAGFFTCPGYRWMCLRRFIIFLFSWAFGKFLWEWASARFSWLSLLVPFVQWF
MMWYWGPSLYSILSPFLPLLPIFFCLWTCPGYRWMCLRRFIIFLFSWAFGKFLWEWASARFSWLSLLVPFVQWFSGFLGPLLVLQAGFF
MMWYWGPSLYSILSPFLPLLPIFFCLWTCPGYRWMCLRRFIIFLFSGFLGPLLVLQAGFFSWAFGKFLWEWASARFSWLSLLVPFVQWF
SWAFGKFLWEWASARFSWLSLLVPFVQWFMMWYWGPSLYSILSPFLPLLPIFFCLWSGFLGPLLVLQAGFFTCPGYRWMCLRRFIIFLF
SWAFGKFLWEWASARFSWLSLLVPFVQWFMMWYWGPSLYSILSPFLPLLPIFFCLWTCPGYRWMCLRRFIIFLFSGFLGPLLVLQAGFF
SWAFGKFLWEWASARFSWLSLLVPFVQWFSGFLGPLLVLQAGFFMMWYWGPSLYSILSPFLPLLPIFFCLWTCPGYRWMCLRRFIIFLF
SWAFGKFLWEWASARFSWLSLLVPFVQWFSGFLGPLLVLQAGFFTCPGYRWMCLRRFIIFLFMMWYWGPSLYSILSPFLPLLPIFFCLW
SWAFGKFLWEWASARFSWLSLLVPFVQWFTCPGYRWMCLRRFIIFLFMMWYWGPSLYSILSPFLPLLPIFFCLWSGFLGPLLVLQAGFF
SWAFGKFLWEWASARFSWLSLLVPFVQWFTCPGYRWMCLRRFIIFLFSGFLGPLLVLQAGFFMMWYWGPSLYSILSPFLPLLPIFFCLW
SGFLGPLLVLQAGFFMMWYWGPSLYSILSPFLPLLPIFFCLWSWAFGKFLWEWASARFSWLSLLVPFVQWFTCPGYRWMCLRRFIIFLF
SGFLGPLLVLQAGFFMMWYWGPSLYSILSPFLPLLPIFFCLWTCPGYRWMCLRRFIIFLFSWAFGKFLWEWASARFSWLSLLVPFVQWF
SGFLGPLLVLQAGFFSWAFGKFLWEWASARFSWLSLLVPFVQWFMMWYWGPSLYSILSPFLPLLPIFFCLWTCPGYRWMCLRRFIIFLF
SGFLGPLLVLQAGFFSWAFGKFLWEWASARFSWLSLLVPFVQWFTCPGYRWMCLRRFIIFLFMMWYWGPSLYSILSPFLPLLPIFFCLW
SGFLGPLLVLQAGFFTCPGYRWMCLRRFIIFLFMMWYWGPSLYSILSPFLPLLPIFFCLWSWAFGKFLWEWASARFSWLSLLVPFVQWF
SGFLGPLLVLQAGFFTCPGYRWMCLRRFIIFLFSWAFGKFLWEWASARFSWLSLLVPFVQWFMMWYWGPSLYSILSPFLPLLPIFFCLW
TCPGYRWMCLRRFIIFLFMMWYWGPSLYSILSPFLPLLPIFFCLWSWAFGKFLWEWASARFSWLSLLVPFVQWFSGFLGPLLVLQAGFF
TCPGYRWMCLRRFIIFLFMMWYWGPSLYSILSPFLPLLPIFFCLWSGFLGPLLVLQAGFFSWAFGKFLWEWASARFSWLSLLVPFVQWF
TCPGYRWMCLRRFIIFLFSWAFGKFLWEWASARFSWLSLLVPFVQWFMMWYWGPSLYSILSPFLPLLPIFFCLWSGFLGPLLVLQAGFF
TCPGYRWMCLRRFIIFLFSWAFGKFLWEWASARFSWLSLLVPFVQWFSGFLGPLLVLQAGFFMMWYWGPSLYSILSPFLPLLPIFFCLW
TCPGYRWMCLRRFIIFLFSGFLGPLLVLQAGFFMMWYWGPSLYSILSPFLPLLPIFFCLWSWAFGKFLWEWASARFSWLSLLVPFVQWF
TCPGYRWMCLRRFIIFLFSGFLGPLLVLQAGFFSWAFGKFLWEWASARFSWLSLLVPFVQWFMMWYWGPSLYSILSPFLPLLPIFFCLW


Mutation Analysis;

	[C]	[F]	[H]	[D]	[E]	[B]	[A]	[G]	[I]
D99H	1	0	0	0	0	0	0	0	0
L9R	0	1	0	0	0	0	0	0	0
L89V	0	1	0	0	0	0	0	0	0
A17R	1	0	0	0	0	0	0	0	0
I25R	1	0	0	0	0	0	0	0	0
P29E	1	0	0	0	0	0	0	0	0
W35P	1	0	0	0	0	0	0	0	0
W36E	1	0	0	0	0	0	0	0	0
S38E	1	0	0	0	0	0	0	0	0
F41Q	1	0	0	0	0	0	0	0	0
V47Q	1	0	0	0	0	0	0	0	0
T5Y	0	1	0	0	0	0	0	0	0
T37D	1	0	0	0	0	0	0	0	0
P66S	1	0	0	0	0	0	0	0	0
F179I	0	1	0	0	0	0	0	0	0
G18W	1	0	0	0	0	0	0	0	0
D33V	1	0	0	0	0	0	0	0	0
L39I	1	0	0	0	0	0	0	0	0
C48W	1	0	0	0	0	0	0	0	0
S53G	1	0	0	0	0	0	0	0	0
I92H	0	0	1	0	0	0	0	0	0
F93R	0	0	1	0	0	0	0	0	0
L95P	0	0	1	0	0	0	0	0	0
L97C	0	0	1	0	0	0	0	0	0
G119S	0	0	0	1	0	0	0	0	0
G71S	0	0	0	0	1	0	0	0	0
S31K	0	1	0	0	0	0	0	0	0
R24N	0	1	0	0	0	0	0	0	0
C90G	0	0	1	0	0	0	0	0	0
M75K	0	0	0	0	0	1	0	0	0
I82F	0	0	0	0	0	1	0	0	0
P120H	0	0	0	0	0	1	0	0	0
L49A	0	1	0	0	0	0	0	0	0
S117Y	0	0	0	0	0	1	0	0	0
Q129E	0	0	0	0	0	1	0	0	0
I150S	0	0	0	0	0	1	0	0	0
E164*	0	0	0	0	0	1	0	0	0
T126P	0	1	0	0	0	0	0	0	0
H222Q	0	1	0	0	0	0	0	0	0
V180P	0	0	1	0	0	0	0	0	0
G18K	1	0	0	0	0	0	0	0	0
T37P	0	1	0	0	0	0	0	0	0
L216T	0	1	0	0	0	0	0	0	0
G7C	1	0	0	0	0	0	0	0	0
S38A	1	0	0	0	0	0	0	0	0
N52T	1	0	0	0	0	0	0	0	0
L186M	1	0	0	0	0	0	0	0	0
R169G	0	0	0	1	0	0	0	0	0
V190S	0	0	0	1	0	0	0	0	0
L91G	0	0	0	0	1	0	0	0	0
F93W	0	0	0	0	1	0	0	0	0
L94G	0	0	0	0	1	0	0	0	0
Y206G	0	1	0	0	0	0	0	0	0
C124G	0	1	0	0	0	0	0	0	0
I110R	0	1	0	0	0	0	0	0	0
T115P	1	0	0	0	0	0	0	0	0
H222V	0	0	0	1	0	0	0	0	0
C147W	0	0	0	1	0	0	0	0	0
P178G	0	0	0	1	0	0	0	0	0
A194G	0	0	0	1	0	0	0	0	0
P203H	0	0	0	1	0	0	0	0	0
S136T	0	0	0	1	0	0	0	0	0
Y161K	0	0	0	1	0	0	0	0	0
L162S	0	0	0	1	0	0	0	0	0
S171N	0	0	0	1	0	0	0	0	0
Y225A	0	1	0	0	0	0	0	0	0
R78I	0	0	0	0	0	0	1	0	0
D99K	0	0	0	0	0	0	1	0	0
Y100P	0	0	0	0	0	0	1	0	0
L104Q	0	0	0	0	0	0	1	0	0
C107A	0	0	0	0	0	0	1	0	0
G43V	0	0	0	0	0	1	0	0	0
G71D	0	0	0	0	0	1	0	0	0
A159P	0	0	0	0	0	1	0	0	0
S174G	0	0	0	0	0	1	0	0	0
T189L	0	0	0	0	0	1	0	0	0
T57S	1	0	0	0	0	0	0	0	0
R73L	1	0	0	0	0	0	0	0	0
I86M	1	0	0	0	0	0	0	0	0
K122G	1	0	0	0	0	0	0	0	0
G145D	1	0	0	0	0	0	0	0	0
P211A	0	0	0	1	0	0	0	0	0
N131Q	0	0	0	1	0	0	0	0	0
P142T	0	0	0	1	0	0	0	0	0
N131G	0	0	0	0	0	1	0	0	0
W165Q	1	0	0	0	0	0	0	0	0
I81S	1	0	0	0	0	0	0	0	0
F85Q	1	0	0	0	0	0	0	0	0
I86K	1	0	0	0	0	0	0	0	0
S6G	0	0	0	1	0	0	0	0	0
P56A	0	0	0	1	0	0	0	0	0
P188A	0	0	0	1	0	0	0	0	0
F19I	0	0	0	0	0	1	0	0	0
C76G	0	0	0	0	0	1	0	0	0
C69F	1	0	0	0	0	0	0	0	0
Q181K	1	0	0	0	0	0	0	0	0
G202V	1	0	0	0	0	0	0	0	0
I195K	1	0	0	0	0	0	0	0	0
K160Q	0	0	0	1	0	0	0	0	0
S154Q	0	0	0	1	0	0	0	0	0
V177P	0	0	0	1	0	0	0	0	0
L186A	0	0	0	1	0	0	0	0	0
L216G	0	0	0	0	0	1	0	0	0
G71W	1	0	0	0	0	0	0	0	0
I82N	1	0	0	0	0	0	0	0	0
I81Y	1	0	0	0	0	0	0	0	0
G130V	1	0	0	0	0	0	0	0	0
Y206P	1	0	0	0	0	0	0	0	0
V96I	1	0	0	0	0	0	0	0	0
V177I	1	0	0	0	0	0	0	0	0
S154A	1	0	0	0	0	0	0	0	0
F8C	0	0	0	1	0	0	0	0	0
F80G	0	0	0	1	0	0	0	0	0
T114V	0	0	0	1	0	0	0	0	0
N52G	1	0	0	0	0	0	0	0	0
I81N	1	0	0	0	0	0	0	0	0
S155T	1	0	0	0	0	0	0	0	0
C48L	1	0	0	0	0	0	0	0	0
G50C	1	0	0	0	0	0	0	0	0
S53M	1	0	0	0	0	0	0	0	0
L13Q	1	0	0	0	0	0	0	0	0
A128T	1	0	0	0	0	0	0	0	0
L216C	0	0	0	1	0	0	0	0	0
T123G	0	0	0	1	0	0	0	0	0
C90W	0	0	0	0	0	1	0	0	0
I25S	0	0	0	0	0	1	0	0	0
I68D	0	0	0	0	0	1	0	0	0
L215D	0	0	0	0	0	1	0	0	0
I4L	1	0	0	0	0	0	0	0	0
G119W	1	0	0	0	0	0	0	0	0
P66L	1	0	0	0	0	0	0	0	0
V47N	1	0	0	0	0	0	0	0	0
Q54K	1	0	0	0	0	0	0	0	0
T118W	1	0	0	0	0	0	0	0	0
W201C	1	0	0	0	0	0	0	0	0
A159Q	1	0	0	0	0	0	0	0	0
D144Y	0	0	0	1	0	0	0	0	0
F8A	0	0	0	1	0	0	0	0	0
Y225*	0	0	0	0	1	0	0	0	0
T123V	0	0	0	0	0	1	0	0	0
I150N	0	0	0	0	0	1	0	0	0
R24T	1	0	0	0	0	0	0	0	0
L88R	1	0	0	0	0	0	0	0	0
G145V	1	0	0	0	0	0	0	0	0
T37L	1	0	0	0	0	0	0	0	0
C65G	1	0	0	0	0	0	0	0	0
T143W	1	0	0	0	0	0	0	0	0
I4R	1	0	0	0	0	0	0	0	0
Q16K	1	0	0	0	0	0	0	0	0
A17T	0	0	0	1	0	0	0	0	0
I208L	0	0	0	1	0	0	0	0	0
D99V	0	0	0	1	0	0	0	0	0
L89Y	0	0	0	1	0	0	0	0	0
P142A	0	0	0	1	0	0	0	0	0
S58Y	0	0	0	1	0	0	0	0	0
V98M	0	0	0	1	0	0	0	0	0
N40Q	0	0	0	1	0	0	0	0	0
G119T	0	0	0	1	0	0	0	0	0
S6F	0	0	0	1	0	0	0	0	0
L186R	0	0	0	1	0	0	0	0	0
W182F	0	0	0	1	0	0	0	0	0
P153A	0	0	0	1	0	0	0	0	0
T125P	0	0	0	0	1	0	0	0	0
L94*	0	0	0	0	1	0	0	0	0
V96E	0	0	0	0	1	0	0	0	0
F80N	1	0	0	0	0	0	0	0	0
A166S	1	0	0	0	0	0	0	0	0
I218P	1	0	0	0	0	0	0	0	0
M133R	1	0	0	0	0	0	0	0	0
C138S	1	0	0	0	0	0	0	0	0
P66T	1	0	0	0	0	0	0	0	0
S61T	1	0	0	0	0	0	0	0	0
S136C	1	0	0	0	0	0	0	0	0
W163G	1	0	0	0	0	0	0	0	0
W201L	1	0	0	0	0	0	0	0	0
Y225N	1	0	0	0	0	0	0	0	0
I68P	1	0	0	0	0	0	0	0	0
T23F	1	0	0	0	0	0	0	0	0
L26Y	1	0	0	0	0	0	0	0	0
M103K	0	0	0	1	0	0	0	0	0
S174K	0	0	0	1	0	0	0	0	0
N52H	0	0	0	1	0	0	0	0	0
W223F	0	0	0	1	0	0	0	0	0
F220V	0	0	0	1	0	0	0	0	0
V177S	0	0	0	0	1	0	0	0	0
G185K	0	0	0	0	0	0	1	0	0
V106L	0	0	0	0	0	1	0	0	0
Q30M	0	0	0	0	0	1	0	0	0
G119*	0	0	0	0	0	1	0	0	0
G44Q	0	0	0	0	0	1	0	0	0
S45M	0	0	0	0	0	1	0	0	0
P214G	0	0	0	0	0	1	0	0	0
T63V	0	0	0	0	0	1	0	0	0
F85R	0	0	0	0	0	1	0	0	0
P56*	0	0	0	0	0	1	0	0	0
R73C	1	0	0	0	0	0	0	0	0
K141N	1	0	0	0	0	0	0	0	0
G50W	1	0	0	0	0	0	0	0	0
W196G	1	0	0	0	0	0	0	0	0
P67T	1	0	0	0	0	0	0	0	0
G119C	1	0	0	0	0	0	0	0	0
M133G	1	0	0	0	0	0	0	0	0
V106R	1	0	0	0	0	0	0	0	0
N59L	0	0	0	1	0	0	0	0	0
Y72S	0	0	0	1	0	0	0	0	0
F93A	0	0	0	1	0	0	0	0	0
L22Q	0	0	0	1	0	0	0	0	0
G185L	0	0	0	1	0	0	0	0	0
S113C	0	0	0	1	0	0	0	0	0
P120N	0	0	0	1	0	0	0	0	0
W172M	0	0	0	1	0	0	0	0	0
T140P	0	0	0	1	0	0	0	0	0
R79P	0	0	0	0	1	0	0	0	0
F83Y	0	0	0	0	1	0	0	0	0
P105T	0	0	0	0	1	0	0	0	0
W191K	0	0	0	0	1	0	0	0	0
V98W	0	0	0	0	1	0	0	0	0
V96N	0	0	0	0	1	0	0	0	0
L104M	0	0	0	0	1	0	0	0	0
V106Q	0	0	0	0	1	0	0	0	0
P135S	0	0	0	0	0	1	0	0	0
V14R	0	0	0	0	0	1	0	0	0
L15E	0	0	0	0	0	1	0	0	0
G50P	0	0	0	0	0	1	0	0	0
G130*	0	0	0	0	0	1	0	0	0
C48F	0	0	0	0	0	1	0	0	0
I4Y	0	0	0	0	0	1	0	0	0
T114*	1	0	0	0	0	0	0	0	0
A157S	1	0	0	0	0	0	0	0	0
S174C	1	0	0	0	0	0	0	0	0
T140K	1	0	0	0	0	0	0	0	0
G50R	1	0	0	0	0	0	0	0	0
N131D	1	0	0	0	0	0	0	0	0
L95F	1	0	0	0	0	0	0	0	0
D99A	1	0	0	0	0	0	0	0	0
Y206Q	1	0	0	0	0	0	0	0	0
L77P	1	0	0	0	0	0	0	0	0
L104G	1	0	0	0	0	0	0	0	0
L49T	1	0	0	0	0	0	0	0	0
K160T	1	0	0	0	0	0	0	0	0
I208C	1	0	0	0	0	0	0	0	0
S113R	1	0	0	0	0	0	0	0	0
P203T	0	0	0	1	0	0	0	0	0
W163C	0	0	0	1	0	0	0	0	0
V180L	0	0	0	1	0	0	0	0	0
Q51E	0	0	0	1	0	0	0	0	0
P11A	0	0	0	1	0	0	0	0	0
T125I	0	0	0	1	0	0	0	0	0
R169L	0	0	0	1	0	0	0	0	0
R24Q	0	0	0	1	0	0	0	0	0
L216R	0	0	0	1	0	0	0	0	0
S204Q	0	0	0	1	0	0	0	0	0
M103R	0	0	0	1	0	0	0	0	0
S154H	0	0	0	1	0	0	0	0	0
T23R	0	0	0	1	0	0	0	0	0
F183V	0	0	0	0	1	0	0	0	0
C121T	0	0	0	0	1	0	0	0	0
C90N	0	0	0	0	0	1	0	0	0
T140M	0	0	0	0	0	1	0	0	0
C149S	0	0	0	0	0	1	0	0	0
M198L	0	0	0	0	0	1	0	0	0
S38Y	0	0	0	0	0	1	0	0	0
S193*	0	0	0	0	0	1	0	0	0
F20I	0	0	0	0	0	1	0	0	0
V106D	1	0	0	0	0	0	0	0	0
F158I	1	0	0	0	0	0	0	0	0
S155A	1	0	0	0	0	0	0	0	0
M133K	1	0	0	0	0	0	0	0	0
T143F	1	0	0	0	0	0	0	0	0
H60D	1	0	0	0	0	0	0	0	0
C149G	1	0	0	0	0	0	0	0	0
I110H	1	0	0	0	0	0	0	0	0
I4Q	1	0	0	0	0	0	0	0	0
G130D	1	0	0	0	0	0	0	0	0
T126Q	1	0	0	0	0	0	0	0	0
Y225D	1	0	0	0	0	0	0	0	0
P151S	1	0	0	0	0	0	0	0	0
Q16E	0	0	0	1	0	0	0	0	0
C107W	0	0	0	1	0	0	0	0	0
F83I	0	0	0	1	0	0	0	0	0
S58A	0	0	0	1	0	0	0	0	0
I208F	0	0	0	1	0	0	0	0	0
Y225L	0	0	0	1	0	0	0	0	0
S45D	0	0	0	1	0	0	0	0	0
L175I	0	0	0	1	0	0	0	0	0
T63F	0	0	0	0	1	0	0	0	0
A157N	0	0	0	0	1	0	0	0	0
A159L	0	0	0	0	1	0	0	0	0
S58L	0	0	0	0	1	0	0	0	0
S187A	0	0	0	0	0	1	0	0	0
S64W	0	0	0	0	0	1	0	0	0
F134K	0	0	0	0	0	1	0	0	0
S61P	0	0	0	0	0	1	0	0	0
S167Y	1	0	0	0	0	0	0	0	0
N3H	1	0	0	0	0	0	0	0	0
V180E	1	0	0	0	0	0	0	0	0
Q181E	1	0	0	0	0	0	0	0	0
P70S	1	0	0	0	0	0	0	0	0
L192R	1	0	0	0	0	0	0	0	0
G43W	1	0	0	0	0	0	0	0	0
S34*	1	0	0	0	0	0	0	0	0
F93Y	1	0	0	0	0	0	0	0	0
I152H	1	0	0	0	0	0	0	0	0
L215I	1	0	0	0	0	0	0	0	0
W223G	0	0	0	1	0	0	0	0	0
C137S	0	0	0	1	0	0	0	0	0
F158Y	0	0	0	1	0	0	0	0	0
S55T	0	0	0	1	0	0	0	0	0
P127F	0	0	0	1	0	0	0	0	0
Q30S	0	0	0	1	0	0	0	0	0
I4F	0	0	0	1	0	0	0	0	0
I4M	0	0	0	1	0	0	0	0	0
N131H	0	0	0	1	0	0	0	0	0
H60S	0	0	0	1	0	0	0	0	0
F134D	0	0	0	1	0	0	0	0	0
L12V	0	0	0	1	0	0	0	0	0
L15K	0	0	0	0	1	0	0	0	0
L162*	0	0	0	0	1	0	0	0	0
M75L	0	0	0	0	1	0	0	0	0
L12E	0	0	0	0	0	0	1	0	0
L32V	0	0	0	0	0	0	1	0	0
Y72D	0	0	0	0	0	0	1	0	0
Y161C	0	0	0	0	0	1	0	0	0
L215V	0	0	0	0	0	1	0	0	0
C107*	0	0	0	0	0	1	0	0	0
I218K	0	0	0	0	0	1	0	0	0
F170V	1	0	0	0	0	0	0	0	0
W74C	1	0	0	0	0	0	0	0	0
A159S	1	0	0	0	0	0	0	0	0
L215T	1	0	0	0	0	0	0	0	0
S53*	1	0	0	0	0	0	0	0	0
P29A	1	0	0	0	0	0	0	0	0
M133V	1	0	0	0	0	0	0	0	0
C121G	1	0	0	0	0	0	0	0	0
I208S	1	0	0	0	0	0	0	0	0
A111N	1	0	0	0	0	0	0	0	0
S167E	1	0	0	0	0	0	0	0	0
I208V	1	0	0	0	0	0	0	0	0
C121F	0	0	0	1	0	0	0	0	0
S53T	0	0	0	1	0	0	0	0	0
A17S	0	0	0	1	0	0	0	0	0
L209K	0	0	0	1	0	0	0	0	0
F41I	0	0	0	0	1	0	0	0	0
T143A	0	0	0	0	1	0	0	0	0
A157D	0	0	0	0	1	0	0	0	0
M197L	0	0	0	0	1	0	0	0	0
L91F	0	0	0	0	0	1	0	0	0
P46N	0	0	0	1	0	0	0	0	0
A166D	0	0	0	1	0	0	0	0	0
V168L	0	0	0	1	0	0	0	0	0
A194D	0	0	0	0	1	0	0	0	0
G145I	0	0	0	0	1	0	0	0	0
L216Y	0	0	0	0	1	0	0	0	0
V180F	1	0	0	0	0	0	0	0	0
Y161V	1	0	0	0	0	0	0	0	0
R1E	0	0	0	0	0	0	1	0	0
K122V	0	0	0	0	0	0	1	0	0
S154V	0	0	0	0	0	0	1	0	0
F134W	0	0	0	1	0	0	0	0	0
N3E	0	0	0	0	0	0	1	0	0
I4H	0	0	0	0	0	0	1	0	0
C69G	0	0	0	0	0	0	1	0	0
W199P	0	0	0	0	0	0	1	0	0
S45G	0	0	0	0	0	0	0	1	0
T148S	0	0	0	0	0	0	1	0	0
F8G	0	0	0	0	0	0	1	0	0
C121L	0	0	0	0	0	0	1	0	0
A194S	0	0	0	0	0	0	1	0	0
S132H	0	0	0	0	0	0	1	0	0
P108A	0	0	0	0	0	0	1	0	0
V190E	0	0	0	0	0	0	1	0	0
W191S	0	0	0	0	0	0	1	0	0
L9K	0	0	0	0	0	0	1	0	0
N3P	0	0	0	0	0	0	1	0	0
L15T	0	0	0	0	0	0	1	0	0
S31I	0	0	0	0	0	0	1	0	0
F8V	0	0	0	0	0	0	1	0	0
I213A	0	0	0	0	0	0	1	0	0
L209A	0	0	0	0	0	0	1	0	0
R169S	0	0	0	0	0	0	1	0	0
S187T	0	0	0	0	0	0	1	0	0
S193T	0	0	0	0	0	0	1	0	0
I150M	0	0	0	0	0	0	1	0	0
N146I	0	0	0	0	0	0	1	0	0
P153T	0	0	0	0	0	0	1	0	0
Y161H	0	0	0	0	0	0	1	0	0
P203G	0	0	0	0	0	0	1	0	0
L49C	0	0	0	0	0	0	1	0	0
S193P	0	0	0	0	0	0	1	0	0
F85P	0	0	0	0	0	0	1	0	0
A128R	0	0	0	0	0	0	1	0	0
L32G	2	0	0	0	0	0	0	0	0
M75R	2	0	0	0	0	0	0	0	0
L89T	2	0	0	0	0	0	0	0	0
Y100*	2	0	0	0	0	0	0	0	0
T23Q	1	0	0	0	1	0	0	0	0
R24E	2	0	0	0	0	0	0	0	0
S45E	2	0	0	0	0	0	0	0	0
S38F	1	0	0	0	0	0	1	0	0
P56S	2	0	0	0	0	0	0	0	0
P142H	2	0	0	0	0	0	0	0	0
T23S	2	0	0	0	0	0	0	0	0
N59I	2	0	0	0	0	0	0	0	0
L77G	2	0	0	0	0	0	0	0	0
R78G	2	0	0	0	0	0	0	0	0
G43K	0	0	0	1	1	0	0	0	0
V47L	0	0	0	0	0	1	1	0	0
P56R	0	0	0	0	0	2	0	0	0
C139S	1	0	0	0	0	1	0	0	0
S31D	0	0	0	0	0	0	2	0	0
L94V	0	0	0	0	0	1	1	0	0
I25F	0	1	0	0	0	0	0	1	0
S171Y	0	1	0	0	0	1	0	0	0
T5Q	1	0	0	1	0	0	0	0	0
V168I	1	0	0	0	0	1	0	0	0
L39V	1	0	0	0	1	0	0	0	0
A111R	0	0	0	1	0	0	1	0	0
T5L	0	0	0	1	0	1	0	0	0
I110V	0	0	0	2	0	0	0	0	0
Q181L	0	0	0	1	0	0	1	0	0
P211T	1	0	0	1	0	0	0	0	0
Q30P	1	0	0	0	1	0	0	0	0
C90I	0	0	0	0	1	1	0	0	0
S193F	0	0	1	1	0	0	0	0	0
F183Y	1	0	0	1	0	0	0	0	0
C65F	1	0	0	0	0	0	1	0	0
G50D	0	0	0	0	0	2	0	0	0
V184L	1	0	0	0	0	0	1	0	0
T189N	1	0	0	1	0	0	0	0	0
F80Y	2	0	0	0	0	0	0	0	0
C107G	2	0	0	0	0	0	0	0	0
C138*	2	0	0	0	0	0	0	0	0
L89R	1	0	0	0	0	1	0	0	0
M133Q	0	0	0	1	0	1	0	0	0
Y161I	1	0	0	1	0	0	0	0	0
G102N	2	0	0	0	0	0	0	0	0
A17P	1	0	0	1	0	0	0	0	0
G102R	0	0	0	1	1	0	0	0	0
L21V	1	0	0	0	0	0	0	1	0
H60N	1	0	0	0	1	0	0	0	0
V96F	1	0	0	0	0	0	1	0	0
T115S	2	0	0	0	0	0	0	0	0
V168F	2	0	0	0	0	0	0	0	0
P217A	1	0	0	1	0	0	0	0	0
I226R	2	0	0	0	0	0	0	0	0
M197K	1	0	0	0	0	1	0	0	0
C147S	0	0	0	1	0	0	1	0	0
I218S	0	0	0	1	0	0	1	0	0
V106E	1	0	0	0	1	0	0	0	0
I81F	1	0	0	0	1	0	0	0	0
A111T	1	0	0	1	0	0	0	0	0
T118N	0	0	0	0	0	1	1	0	0
E2H	2	0	0	0	0	0	0	0	0
G10D	1	0	0	0	1	0	0	0	0
Y206*	1	0	0	0	1	0	0	0	0
L32Q	2	0	0	0	0	0	0	0	0
M197R	2	0	0	0	0	0	0	0	0
L21M	2	0	0	0	0	0	0	0	0
W201G	1	0	0	0	0	1	0	0	0
P142R	0	0	0	2	0	0	0	0	0
F8Y	0	0	0	1	1	0	0	0	0
L186C	0	0	0	2	0	0	0	0	0
L209F	0	0	0	1	1	0	0	0	0
P142I	0	0	0	1	0	0	1	0	0
V177G	1	0	0	0	0	1	0	0	0
I92N	0	0	0	0	1	1	0	0	0
Y100K	1	0	0	0	0	1	0	0	0
P151R	1	0	0	0	0	1	0	0	0
L216V	0	0	0	0	0	1	1	0	0
I226H	0	0	0	0	0	1	1	0	0
E2Q	1	0	0	0	0	1	0	0	0
D33H	1	0	0	0	1	0	0	0	0
V224L	1	0	0	1	0	0	0	0	0
Y200H	2	0	0	0	0	0	0	0	0
S55Y	0	0	0	1	0	0	1	0	0
Y100D	0	0	0	2	0	0	0	0	0
F179C	0	0	0	2	0	0	0	0	0
T118G	0	0	0	2	0	0	0	0	0
S113F	0	0	0	2	0	0	0	0	0
V184P	0	0	0	0	2	0	0	0	0
P67A	2	0	0	0	0	0	0	0	0
G119V	2	0	0	0	0	0	0	0	0
L87M	2	0	0	0	0	0	0	0	0
L192H	1	0	0	0	0	0	1	0	0
S38P	2	0	0	0	0	0	0	0	0
S117A	2	0	0	0	0	0	0	0	0
L176I	1	0	0	1	0	0	0	0	0
L175*	1	0	0	0	1	0	0	0	0
M197V	2	0	0	0	0	0	0	0	0
K122E	2	0	0	0	0	0	0	0	0
L215M	1	0	0	1	0	0	0	0	0
I110N	0	0	0	2	0	0	0	0	0
G7D	0	0	0	2	0	0	0	0	0
P62S	0	0	0	0	1	1	0	0	0
S136A	0	0	0	1	0	1	0	0	0
L21F	0	0	0	1	0	1	0	0	0
L9V	0	0	0	0	0	1	1	0	0
W191*	1	0	0	0	0	1	0	0	0
S31T	1	0	0	0	0	0	1	0	0
L42*	2	0	0	0	0	0	0	0	0
L162R	1	0	0	0	0	1	0	0	0
L22M	1	0	0	1	0	0	0	0	0
A157P	1	0	0	1	0	0	0	0	0
V190P	0	0	0	2	0	0	0	0	0
L104V	0	0	0	1	0	0	1	0	0
P127R	1	0	0	1	0	0	0	0	0
V190D	0	0	0	1	1	0	0	0	0
R24I	0	0	0	1	1	0	0	0	0
Y100H	1	0	0	0	0	0	1	0	0
I4K	1	0	0	0	0	1	0	0	0
H222S	0	0	0	0	0	1	1	0	0
L9I	1	0	0	0	0	1	0	0	0
L21*	2	0	0	0	0	0	0	0	0
F41Y	2	0	0	0	0	0	0	0	0
V98A	1	0	0	0	0	1	0	0	0
P120R	2	0	0	0	0	0	0	0	0
L97R	0	0	0	2	0	0	0	0	0
F93I	0	0	0	2	0	0	0	0	0
L94F	0	0	0	1	0	0	1	0	0
P214R	0	0	0	2	0	0	0	0	0
A166P	0	0	0	2	0	0	0	0	0
Q129K	1	0	0	0	1	0	0	0	0
K160E	0	0	0	0	1	0	1	0	0
S136L	0	0	0	0	1	0	0	1	0
T126K	0	0	0	0	1	0	1	0	0
S113L	0	0	0	0	0	1	1	0	0
G10*	0	0	0	0	1	1	0	0	0
T118I	0	0	0	0	0	2	0	0	0
P56H	0	0	0	0	0	2	0	0	0
N59R	0	0	0	0	0	2	0	0	0
C107S	1	0	0	1	0	0	0	0	0
Q54*	2	0	0	0	0	0	0	0	0
V168G	2	0	0	0	0	0	0	0	0
T143P	1	0	0	1	0	0	0	0	0
P188S	1	0	0	1	0	0	0	0	0
I152F	2	0	0	0	0	0	0	0	0
Y100N	1	0	0	0	1	0	0	0	0
P151T	2	0	0	0	0	0	0	0	0
G112V	1	0	0	0	0	1	0	0	0
I150V	1	0	0	0	0	0	1	0	0
P173I	1	0	0	1	0	0	0	0	0
F134T	0	0	0	1	0	1	0	0	0
Q101P	0	0	0	2	0	0	0	0	0
S45H	0	0	0	1	1	0	0	0	0
S204H	0	0	0	1	0	0	1	0	0
V168D	1	0	0	1	0	0	0	0	0
L162V	1	0	0	1	0	0	0	0	0
T27R	0	0	0	2	0	0	0	0	0
H60Y	0	0	0	0	2	0	0	0	0
P108T	0	0	0	0	2	0	0	0	0
Q101L	1	0	0	0	1	0	0	0	0
W156S	0	0	0	0	0	1	1	0	0
I82V	2	0	0	0	0	0	0	0	0
C90*	1	0	0	0	0	1	0	0	0
I92V	2	0	0	0	0	0	0	0	0
T123P	1	0	0	0	0	1	0	0	0
P135R	1	0	0	0	0	0	1	0	0
S6A	1	0	0	0	0	0	1	0	0
S171C	0	0	0	2	0	0	0	0	0
P66A	0	0	0	1	0	0	1	0	0
Y206I	0	0	0	2	0	0	0	0	0
M198V	1	0	0	1	0	0	0	0	0
N3A	0	0	0	0	2	0	0	0	0
F20Y	0	0	0	0	1	0	0	0	1
W196V	1	0	0	0	0	1	0	0	0
L205Q	0	0	0	0	0	1	1	0	0
T5R	1	0	0	0	0	0	0	0	1
C139G	1	0	0	1	0	0	0	0	0
Q30A	0	0	0	2	0	0	0	0	0
S117V	0	0	0	0	2	0	0	0	0
S6P	1	0	0	0	0	0	1	0	0
T126G	2	0	0	0	0	0	0	0	0
T63N	2	0	0	0	0	0	0	0	0
P153L	1	0	0	0	0	0	0	0	1
L84F	1	0	0	0	0	0	1	0	0
P173Y	0	0	0	2	0	0	0	0	0
P153Q	0	0	0	2	0	0	0	0	0
T23P	0	0	0	2	0	0	0	0	0
W201S	0	0	0	0	0	0	2	0	0
S45Q	0	0	0	0	0	0	2	0	0
V177E	0	0	0	0	0	0	2	0	0
W35C	2	0	0	1	0	0	0	0	0
L88V	2	0	0	1	0	0	0	0	0
L97V	1	0	0	1	0	1	0	0	0
T37I	1	0	0	0	1	1	0	0	0
N40H	1	0	0	0	0	1	1	0	0
N40K	1	0	0	0	0	0	2	0	0
L42S	2	0	0	0	0	1	0	0	0
C69S	2	0	0	0	0	0	1	0	0
G71V	1	0	0	2	0	0	0	0	0
K122N	0	1	0	0	0	1	1	0	0
Y206W	0	1	2	0	0	0	0	0	0
S55A	1	0	0	0	0	1	1	0	0
L88M	1	0	0	1	0	1	0	0	0
L39R	0	3	0	0	0	0	0	0	0
N207G	0	1	0	1	0	0	1	0	0
P178R	0	2	0	0	1	0	0	0	0
A128G	0	0	0	2	0	1	0	0	0
P153S	1	0	0	1	0	1	0	0	0
S167T	1	0	0	1	0	1	0	0	0
P178H	0	2	1	0	0	0	0	0	0
Q16H	1	1	0	0	0	1	0	0	0
Q101*	1	1	0	0	0	1	0	0	0
L216I	1	1	0	0	0	0	1	0	0
P217T	0	1	0	1	0	1	0	0	0
K122T	0	0	0	1	0	0	2	0	0
N207K	0	0	0	2	0	1	0	0	0
V96L	0	0	0	1	1	0	1	0	0
T148I	1	1	0	0	0	0	1	0	0
K141Q	1	0	0	1	0	1	0	0	0
S167G	1	0	0	2	0	0	0	0	0
I68V	1	0	0	0	0	1	1	0	0
L95M	0	0	0	1	1	1	0	0	0
I92M	1	0	0	0	0	2	0	0	0
Q54H	3	0	0	0	0	0	0	0	0
I110F	2	0	0	1	0	0	0	0	0
K141T	2	0	0	0	0	0	1	0	0
I195V	3	0	0	0	0	0	0	0	0
S34A	0	0	0	3	0	0	0	0	0
M75S	0	0	0	3	0	0	0	0	0
M198R	0	0	0	3	0	0	0	0	0
S132Y	0	0	0	3	0	0	0	0	0
P178A	1	0	0	2	0	0	0	0	0
H222R	2	1	0	0	0	0	0	0	0
G130K	3	0	0	0	0	0	0	0	0
I110S	0	0	0	2	0	0	1	0	0
A159T	0	0	0	0	0	2	1	0	0
P11T	1	0	0	1	0	0	1	0	0
G202E	1	0	0	2	0	0	0	0	0
W172F	1	0	0	2	0	0	0	0	0
S113Y	0	0	0	3	0	0	0	0	0
V98Q	1	0	0	0	1	0	1	0	0
C124R	3	0	0	0	0	0	0	0	0
C48R	1	0	0	1	0	0	1	0	0
L87V	3	0	0	0	0	0	0	0	0
G112K	1	0	0	1	0	0	1	0	0
S58T	2	0	0	1	0	0	0	0	0
S34T	1	0	0	1	1	0	0	0	0
I86L	1	0	0	2	0	0	0	0	0
P151L	1	0	0	1	1	0	0	0	0
S155Y	0	0	0	0	0	1	2	0	0
R1L	3	0	0	0	0	0	0	0	0
W165*	2	0	0	0	0	1	0	0	0
G10V	2	0	0	0	0	0	1	0	0
L15*	2	0	0	0	0	1	0	0	0
N3C	3	0	0	0	0	0	0	0	0
W165G	1	0	0	1	1	0	0	0	0
W201R	1	0	0	2	0	0	0	0	0
S210M	0	0	0	3	0	0	0	0	0
L186S	0	0	0	3	0	0	0	0	0
T118E	0	0	0	3	0	0	0	0	0
F134Q	0	0	0	3	0	0	0	0	0
R78W	1	0	0	1	1	0	0	0	0
F80I	0	0	0	2	1	0	0	0	0
W191G	1	0	0	0	0	2	0	0	0
T27P	1	0	0	1	0	0	1	0	0
S113K	3	0	0	0	0	0	0	0	0
P214T	1	0	0	2	0	0	0	0	0
I68F	3	0	0	0	0	0	0	0	0
G7*	2	0	0	0	1	0	0	0	0
L15I	1	0	0	2	0	0	0	0	0
K141I	3	0	0	0	0	0	0	0	0
V168S	0	0	0	3	0	0	0	0	0
S31C	1	0	0	2	0	0	0	0	0
P127V	0	0	0	2	1	0	0	0	0
L32R	2	0	0	0	0	0	1	0	0
L42I	3	0	0	0	0	0	0	0	0
E2*	2	0	0	0	0	1	0	0	0
C124W	1	0	0	1	1	0	0	0	0
S132P	3	0	0	0	0	0	0	0	0
Y206V	0	0	0	2	0	1	0	0	0
I81M	0	0	0	3	0	0	0	0	0
L26I	1	0	0	1	1	0	0	0	0
C65S	0	0	0	2	1	0	0	0	0
L77M	1	0	0	2	0	0	0	0	0
F134C	0	0	0	0	2	0	1	0	0
G102A	0	0	0	0	0	1	2	0	0
I28K	0	0	0	1	0	2	0	0	0
F41C	2	0	0	0	0	0	1	0	0
W165C	2	0	0	0	0	1	0	0	0
V190G	2	0	0	1	0	0	0	0	0
G185W	2	0	0	0	0	0	1	0	0
C149W	2	0	0	0	0	0	1	0	0
P151H	2	0	0	0	0	0	1	0	0
I152L	3	0	0	0	0	0	0	0	0
I92L	3	0	0	0	0	0	0	0	0
N59H	0	0	0	2	1	0	0	0	0
N59D	0	0	0	1	0	0	2	0	0
E2V	0	0	0	1	0	1	1	0	0
A194T	0	0	0	0	0	0	3	0	0
S155F	2	0	0	0	0	0	0	1	0
P46R	2	0	0	0	0	0	1	0	0
D99E	1	0	0	0	0	2	0	0	0
C121Y	2	0	0	1	0	0	0	0	0
N40I	0	0	0	2	0	0	1	0	0
S204C	2	0	0	1	0	0	0	0	0
G18E	1	0	0	1	0	0	1	0	0
C221V	0	0	0	1	0	1	1	0	0
K122I	0	0	0	1	0	1	1	0	0
P178L	1	0	0	1	1	0	0	0	0
L94M	1	0	0	0	2	0	0	0	0
W156C	0	0	0	1	1	1	0	0	0
C90Y	0	0	0	0	0	2	1	0	0
T140A	1	0	0	0	0	1	1	0	0
P70H	0	0	0	0	0	3	0	0	0
F220I	1	0	0	0	0	2	0	0	0
S167P	3	0	0	0	0	0	0	0	0
L209*	2	0	0	0	0	1	0	0	0
W223C	1	0	0	2	0	0	0	0	0
N52K	1	0	0	1	0	0	1	0	0
V184D	1	0	0	0	1	0	1	0	0
V190I	0	0	0	2	0	0	1	0	0
K141R	0	0	0	0	2	0	0	0	1
T5E	1	0	0	0	0	2	0	0	0
I195L	1	0	0	0	0	2	0	0	0
I4A	3	0	0	0	0	0	0	0	0
L162I	1	0	0	0	2	0	0	0	0
R24G	2	0	0	1	0	0	0	0	0
C124Y	2	0	0	1	0	0	0	0	0
C121S	1	0	0	0	0	0	2	0	0
P203S	3	0	0	0	0	0	0	0	0
Y206D	0	0	0	2	0	1	0	0	0
W172G	0	0	0	0	0	2	1	0	0
T63S	3	0	0	0	0	0	0	0	0
F183I	0	0	0	1	1	0	1	0	0
W223R	1	0	0	1	0	0	1	0	0
I4P	3	0	0	0	0	0	0	0	0
P108S	0	0	0	0	0	0	3	0	0
R1K	0	0	0	0	0	0	3	0	0
G7A	0	0	0	0	0	0	3	0	0
R79G	2	0	0	0	1	1	0	0	0
V14L	2	0	0	0	0	0	2	0	0
S31G	3	0	0	0	1	0	0	0	0
H60Q	1	0	0	0	2	0	1	0	0
V224I	4	0	0	0	0	0	0	0	0
P173S	3	1	0	0	0	0	0	0	0
L97H	2	0	0	2	0	0	0	0	0
T37S	3	0	0	0	0	1	0	0	0
G50V	1	0	0	2	0	1	0	0	0
L176V	1	1	0	1	0	1	0	0	0
P105S	2	1	0	0	0	0	1	0	0
N146T	1	1	0	1	0	0	0	0	1
P29F	0	0	0	0	0	0	4	0	0
P66Q	0	0	0	0	0	0	4	0	0
V184F	0	0	0	0	0	0	4	0	0
S187C	0	0	0	0	0	0	4	0	0
P188R	0	0	0	0	0	0	4	0	0
R78P	0	1	0	2	0	1	0	0	0
G112N	1	0	0	3	0	0	0	0	0
W165S	2	0	0	1	0	0	1	0	0
S154T	1	0	0	0	0	0	1	0	2
W156G	1	0	0	2	0	0	1	0	0
C90F	0	1	0	0	0	2	1	0	0
L215Q	2	1	0	0	0	1	0	0	0
P67R	1	0	0	2	0	0	1	0	0
I82M	4	0	0	0	0	0	0	0	0
T118P	0	0	0	1	0	3	0	0	0
W191L	1	1	0	1	1	0	0	0	0
L192V	0	0	0	4	0	0	0	0	0
P203A	2	0	0	1	0	1	0	0	0
A159R	0	0	1	1	1	0	1	0	0
S64P	3	0	0	0	0	0	1	0	0
M103L	0	0	0	0	0	1	2	1	0
N3D	0	0	0	2	0	2	0	0	0
P29S	4	0	0	0	0	0	0	0	0
V190F	1	0	0	0	1	0	2	0	0
K160G	4	0	0	0	0	0	0	0	0
F8I	1	0	0	3	0	0	0	0	0
V96C	0	0	0	4	0	0	0	0	0
R169C	3	0	0	1	0	0	0	0	0
L95V	3	0	0	0	1	0	0	0	0
C138W	3	0	0	1	0	0	0	0	0
W74G	1	0	0	1	1	0	1	0	0
C48G	0	0	0	1	0	3	0	0	0
R79L	2	0	0	2	0	0	0	0	0
A194F	2	0	0	2	0	0	0	0	0
I208N	2	0	0	2	0	0	0	0	0
L176Q	2	0	0	0	2	0	0	0	0
H222F	3	0	0	1	0	0	0	0	0
V47P	4	0	0	0	0	0	0	0	0
Y200*	4	0	0	0	0	0	0	0	0
G50S	2	0	0	1	0	0	0	0	1
S136P	3	0	0	1	0	0	0	0	0
V96D	1	0	0	1	2	0	0	0	0
I86F	1	0	0	3	0	0	0	0	0
Y72N	3	0	0	0	1	0	0	0	0
C221R	2	0	0	0	0	1	1	0	0
W191R	3	0	0	1	0	0	0	0	0
C139*	3	0	0	0	0	1	0	0	0
T63A	1	0	0	3	0	0	0	0	0
R78L	1	0	0	1	1	0	1	0	0
F212C	1	0	0	1	1	0	1	0	0
P108L	1	0	0	2	0	0	1	0	0
P214H	2	0	0	1	1	0	0	0	0
P105H	0	0	0	3	0	0	1	0	0
I4S	0	0	0	3	1	0	0	0	0
T5K	1	0	0	2	0	0	1	0	0
G7V	0	0	0	1	0	0	3	0	0
G18A	0	0	0	2	0	1	1	0	0
Y200L	0	0	0	0	0	4	0	0	0
Y200N	0	0	0	2	0	1	1	0	0
L209G	0	0	0	0	0	1	3	0	0
I213V	0	0	0	1	0	3	0	0	0
Y225I	0	0	0	0	0	1	3	0	0
Q51K	3	0	0	1	0	0	0	0	0
N52I	3	0	0	0	1	0	0	0	0
A111Q	1	0	0	1	0	0	2	0	0
T114L	0	0	0	3	0	0	0	0	1
L9H	1	0	0	3	0	0	0	0	0
P66H	2	0	0	0	0	0	2	0	0
L176P	1	0	0	1	0	0	2	0	0
N131K	0	0	0	0	0	0	4	0	0
S204D	0	0	0	0	0	1	3	0	0
F19V	0	0	0	0	0	1	2	1	0
L109R	0	0	0	3	0	1	0	0	0
I68S	2	0	0	1	0	0	1	0	0
L32I	1	0	0	0	0	0	3	0	0
L84H	1	0	0	2	0	0	1	0	0
T189A	2	0	0	0	0	0	2	0	0
G145S	3	0	0	0	0	1	0	0	0
S53P	2	0	0	0	0	0	2	0	0
F179L	3	0	0	1	0	0	0	0	0
S174R	2	0	0	2	0	0	0	0	0
V224E	2	0	0	1	0	1	0	0	0
M198K	1	0	0	3	0	0	0	0	0
W156R	3	0	0	0	1	0	0	0	0
D33Y	2	0	0	0	2	0	0	0	0
C138G	1	0	0	0	0	2	1	0	0
Q181H	2	0	0	0	0	2	0	0	0
I226L	0	0	0	3	0	1	0	0	0
T57A	3	0	0	0	0	0	0	0	1
V184I	3	0	0	1	0	0	0	0	0
S58P	4	0	0	0	0	0	0	0	0
Y161L	2	0	0	2	0	0	0	0	0
V14E	0	0	0	1	1	0	2	0	0
Y225H	3	0	0	1	0	0	0	0	0
C137R	1	0	0	0	1	1	1	0	0
L26F	0	0	0	3	0	0	0	1	0
P127H	1	0	0	1	1	0	1	0	0
P178S	1	0	0	0	0	0	2	0	1
P29Q	0	0	0	3	0	0	1	0	0
L186I	0	0	0	3	0	0	1	0	0
V106G	4	0	0	0	0	0	1	0	0
L26Q	1	0	0	0	0	0	4	0	0
D99N	3	0	0	1	1	0	0	0	0
W223*	4	0	0	0	0	1	0	0	0
L22V	3	0	0	1	1	0	0	0	0
R1I	3	0	0	0	1	0	1	0	0
W35*	1	0	0	0	1	2	0	1	0
C137*	4	1	0	0	0	0	0	0	0
F219C	1	2	2	0	0	0	0	0	0
S6T	1	0	0	0	0	0	4	0	0
I25N	0	0	0	0	0	1	4	0	0
C121W	1	0	0	1	0	2	1	0	0
R24S	1	1	0	1	0	0	2	0	0
L39H	2	1	0	0	0	0	2	0	0
V184E	1	0	0	2	0	1	1	0	0
G50A	5	0	0	0	0	0	0	0	0
L209M	2	1	0	0	0	1	1	0	0
P211S	3	1	0	0	0	0	1	0	0
L95S	2	0	0	0	2	0	1	0	0
L49S	4	1	0	0	0	0	0	0	0
K122S	0	0	0	5	0	0	0	0	0
C139Y	0	0	0	4	0	1	0	0	0
Q30L	1	0	0	1	1	1	1	0	0
C69R	4	0	0	0	0	0	1	0	0
V106I	2	0	0	2	0	0	1	0	0
L89I	2	0	0	3	0	0	0	0	0
V177M	2	0	0	1	0	2	0	0	0
I4N	1	0	0	2	0	2	0	0	0
T116S	1	0	0	3	0	0	1	0	0
C137Y	5	0	0	0	0	0	0	0	0
L15F	1	0	0	3	0	1	0	0	0
T125A	3	0	0	1	0	1	0	0	0
Y225C	2	0	0	1	0	0	2	0	0
F219I	0	0	0	1	0	0	4	0	0
T118S	0	0	0	2	1	0	2	0	0
L77V	3	0	0	1	0	0	1	0	0
L91P	3	0	0	0	1	1	0	0	0
G44K	4	0	0	1	0	0	0	0	0
T189S	1	0	0	1	0	1	2	0	0
L13V	1	0	0	3	1	0	0	0	0
I81V	4	0	0	0	0	0	1	0	0
Q51H	2	0	0	0	0	0	3	0	0
N3I	3	0	0	1	0	0	1	0	0
T126M	4	0	0	1	0	0	0	0	0
W223L	0	0	0	1	0	3	1	0	0
V168T	0	0	0	5	0	0	0	0	0
S171L	0	0	0	1	1	0	3	0	0
N3R	3	0	0	0	2	0	0	0	0
S34W	1	0	0	3	0	1	0	0	0
P135T	3	0	0	2	0	0	0	0	0
L205R	1	0	0	2	0	0	1	0	1
N146K	3	0	0	1	0	0	1	0	0
W199C	2	0	0	1	0	0	2	0	0
L49I	0	0	0	4	0	0	1	0	0
C107Y	1	0	0	3	0	0	1	0	0
I25A	0	0	0	0	0	5	0	0	0
L22F	3	0	0	0	0	1	1	0	0
I152T	5	0	0	0	0	0	0	0	0
G202R	4	0	0	0	0	0	1	0	0
Y100L	0	0	0	0	0	5	0	0	0
G10Q	5	0	0	0	0	0	0	0	0
P188T	2	0	0	0	0	1	2	0	0
T116P	2	0	0	2	0	0	1	0	0
T189P	1	0	0	3	0	1	0	0	0
A166T	2	0	0	2	1	0	0	0	0
S210G	5	0	0	0	0	0	0	0	0
P46S	2	0	0	2	0	0	1	0	0
L12M	4	0	0	0	0	1	0	0	0
W196K	5	0	0	0	0	0	0	0	0
T114R	0	0	0	2	0	0	3	0	0
T114N	1	0	0	0	0	0	4	0	0
R1V	0	0	0	0	0	0	5	0	0
T27S	5	0	0	0	0	1	0	0	0
G112E	3	1	0	0	0	2	0	0	0
D33E	1	0	0	3	0	2	0	0	0
L49V	1	0	0	2	0	1	2	0	0
L26P	3	1	0	0	0	2	0	0	0
L87R	2	0	1	0	2	1	0	0	0
F134R	2	0	0	3	0	0	1	0	0
L89Q	1	1	0	2	0	1	1	0	0
G7K	1	1	0	1	0	0	3	0	0
N3Y	1	0	0	1	0	0	4	0	0
V14I	2	0	0	0	0	0	4	0	0
D144N	2	0	0	1	1	2	0	0	0
T126L	5	0	0	0	0	0	1	0	0
I110P	5	0	0	1	0	0	0	0	0
E164K	3	0	0	2	0	1	0	0	0
I92S	4	0	0	0	1	0	1	0	0
I218F	1	0	0	5	0	0	0	0	0
V180I	2	0	0	1	0	2	1	0	0
F220S	2	1	0	0	0	1	2	0	0
W36G	0	0	0	1	2	2	1	0	0
L97F	3	0	0	2	0	0	1	0	0
R79C	2	0	0	3	0	1	0	0	0
C138R	4	0	0	2	0	0	0	0	0
N207C	0	0	0	6	0	0	0	0	0
H222I	2	0	0	3	0	1	0	0	0
I226F	0	0	0	2	0	2	2	0	0
C139W	4	0	0	1	0	1	0	0	0
G102D	2	0	0	2	0	1	1	0	0
M75V	3	0	0	1	1	1	0	0	0
P214S	0	0	0	1	0	5	0	0	0
P120L	0	0	0	2	2	0	2	0	0
C147R	4	0	0	0	0	2	0	0	0
L104W	2	0	0	2	1	1	0	0	0
A157V	6	0	0	0	0	0	0	0	0
N146S	2	0	0	0	1	1	2	0	0
N146D	4	0	0	0	0	2	0	0	0
C90S	2	0	0	1	0	1	2	0	0
C48S	2	0	0	4	0	0	0	0	0
W163R	3	0	0	2	0	1	0	0	0
S34P	3	0	0	0	0	3	0	0	0
N40D	5	0	0	0	0	1	0	0	0
S45R	0	0	0	4	0	1	1	0	0
I4V	0	0	0	3	0	0	3	0	0
T37N	3	0	0	1	1	1	1	0	0
C149Y	4	0	0	2	0	0	1	0	0
W35G	2	1	0	0	0	3	1	0	0
C76*	3	0	0	0	2	2	0	0	0
C138Y	2	0	0	3	0	1	1	0	0
C69Y	3	0	0	0	0	0	4	0	0
W172R	1	0	0	3	0	1	2	0	0
L97P	1	0	0	2	2	1	1	0	0
C121R	2	0	0	4	0	0	1	0	0
R79S	3	0	0	0	0	4	0	0	0
V98P	4	0	0	0	2	1	0	0	0
W182G	4	0	0	2	0	1	0	0	0
V177L	1	0	0	2	1	1	2	0	0
L84P	4	0	0	1	1	1	0	0	0
W165R	4	0	0	2	1	0	0	0	0
C48Y	1	0	0	4	1	0	1	0	0
C69W	2	0	0	3	2	0	0	0	0
T23A	5	0	0	0	0	1	1	0	0
L26H	2	0	0	2	0	2	1	0	0
S55P	2	0	0	1	0	0	4	0	0
F20L	4	0	0	1	0	1	1	0	0
W201*	6	0	0	0	0	0	0	0	1
C65Y	4	0	0	1	0	1	1	0	0
T37A	5	0	0	1	0	1	0	0	0
P188H	2	0	0	2	1	1	1	0	0
S174T	2	0	0	4	0	0	1	0	0
C124S	3	0	0	4	0	0	0	0	0
S155P	1	0	0	1	0	4	0	1	0
V168P	0	0	0	1	6	0	0	0	0
I86V	3	0	0	2	0	1	1	0	0
Y72H	7	0	0	0	0	0	0	0	0
P142S	1	0	0	3	1	1	1	0	0
Y72F	0	0	0	3	4	0	0	0	0
W182S	4	0	0	1	0	1	1	0	0
C149R	3	0	0	3	0	0	1	0	0
L13I	2	0	0	3	0	3	0	0	0
I28L	2	0	0	1	0	0	5	0	0
P67S	2	0	0	1	0	0	5	0	0
G44R	5	1	0	0	1	0	1	0	0
F212S	4	1	0	3	0	0	0	0	0
T116A	7	0	0	0	0	1	0	0	0
A17V	2	2	0	1	1	2	0	0	0
E2K	2	0	1	1	3	0	1	0	0
G18R	5	0	0	1	1	0	1	0	0
G130A	1	0	0	5	2	0	0	0	0
L87Q	0	0	0	2	4	1	1	0	0
T114M	0	7	0	1	0	0	0	0	0
T123S	0	1	0	2	0	3	2	0	0
F93L	3	0	0	2	0	2	1	0	0
L215R	3	2	0	2	0	1	0	0	0
C76R	4	0	0	2	0	0	2	0	0
T115A	0	1	0	5	0	0	2	0	0
I226N	2	1	0	1	1	3	0	0	0
R73P	0	0	0	1	0	4	3	0	0
I152V	2	0	0	5	0	1	0	0	0
L186V	1	0	0	7	0	0	0	0	0
L91R	8	0	0	0	0	0	0	0	0
S187P	3	0	0	2	0	0	3	0	0
F80L	7	0	0	0	0	1	0	0	0
P46I	1	0	0	6	0	1	0	0	0
N59K	3	0	0	4	0	0	1	0	0
P217Q	0	0	0	3	1	2	2	0	0
P11H	2	0	0	0	2	3	1	0	0
L89P	6	0	0	0	0	0	2	0	0
W182R	3	0	0	2	1	1	1	0	0
C124F	1	0	0	7	0	0	0	0	0
W172S	5	0	0	1	0	2	0	0	0
L205V	0	0	0	7	1	0	0	0	0
S174I	3	0	0	3	1	1	0	0	0
S117R	2	0	0	2	3	0	1	0	0
C65R	4	0	0	0	0	1	3	0	0
P70R	2	0	0	6	0	0	0	0	0
C139R	6	0	0	0	0	1	1	0	0
I82T	3	0	0	1	2	0	2	0	0
G102C	7	0	0	0	0	1	0	0	0
F170L	4	0	0	1	0	0	3	0	0
L39F	4	0	0	1	2	0	2	0	0
F85L	7	0	0	0	2	0	0	0	0
L87P	8	0	0	0	0	1	0	0	0
P108H	6	0	0	0	0	1	2	0	0
Q54L	5	2	0	0	0	0	2	0	0
Y72C	8	0	0	1	0	0	0	0	0
W156*	7	0	0	0	0	2	0	0	0
F220W	2	5	0	0	2	0	0	0	0
H60R	5	0	0	3	0	1	0	0	0
W35R	7	0	0	0	1	1	0	0	0
F85Y	1	0	0	1	0	3	3	1	0
S117I	2	1	0	1	3	1	0	0	1
A157T	4	0	0	2	0	2	1	0	0
L22S	2	1	0	2	0	1	3	0	0
F220Y	1	1	0	3	0	2	2	0	0
P105A	3	0	0	4	1	0	1	0	0
L49F	0	0	0	2	2	4	1	0	0
T5V	0	0	0	0	0	9	0	0	0
S187F	2	0	0	1	1	2	3	0	0
L39P	4	0	0	2	0	2	0	0	1
S210I	3	0	0	4	0	1	1	0	0
P11L	2	0	0	4	0	1	2	0	0
Q16L	1	0	0	6	0	1	1	0	0
S113P	4	0	0	3	1	0	1	0	0
W196R	8	0	0	0	0	0	1	0	0
W182C	4	0	0	4	0	1	0	0	0
Y206R	1	0	0	2	1	3	2	0	0
N207D	3	0	0	0	1	5	0	0	0
I218N	2	0	0	1	3	2	1	0	0
G10T	9	0	0	0	0	0	0	0	0
I28V	8	0	0	1	0	0	0	0	0
C221W	1	0	0	4	1	1	2	0	0
S204I	0	0	0	2	6	0	1	0	0
L162P	3	0	0	4	0	1	1	0	0
P29T	3	0	0	1	0	1	4	0	0
N131S	2	0	0	3	0	2	2	0	0
S132C	9	0	0	0	0	0	0	0	0
L109V	4	0	0	2	1	1	2	0	0
P120A	3	1	0	2	2	1	1	0	0
S171P	5	1	0	2	0	0	1	0	1
P105L	2	0	0	4	0	2	2	0	0
Q129L	5	1	0	4	0	0	0	0	0
M103T	3	0	0	5	1	1	0	0	0
W199R	5	0	0	3	0	0	1	0	1
G202A	1	0	0	8	0	0	1	0	0
I110T	1	0	0	2	2	0	5	0	0
E2A	5	0	0	1	1	2	1	0	0
V14M	7	0	0	2	0	1	0	0	0
F19L	3	0	0	3	0	1	3	0	0
A194L	5	0	0	2	2	1	0	0	0
L215P	3	0	0	4	0	1	1	0	1
C147G	2	0	0	1	0	0	7	0	0
A159E	1	0	0	6	2	0	1	0	0
D144V	8	0	0	2	0	0	0	0	0
C76W	5	0	0	1	2	0	1	1	0
L95*	6	0	0	0	0	2	0	0	2
L94W	3	0	0	5	3	0	0	0	0
C137W	1	1	1	6	0	1	1	0	0
G112A	2	0	0	1	0	0	8	0	0
S117G	5	0	0	1	0	5	0	0	0
L42V	1	1	0	2	5	0	2	0	0
S61*	8	1	0	0	0	2	0	0	0
G185R	3	0	0	6	0	2	0	0	0
T116I	3	0	0	4	0	0	4	0	0
Q30H	5	0	0	4	0	1	1	0	0
P214Q	1	0	0	6	0	2	2	0	0
K122Q	4	0	0	5	0	1	1	0	0
G119E	7	0	0	2	0	0	2	0	0
P70A	3	0	0	8	0	0	0	0	0
K141E	8	0	0	0	0	1	2	0	0
N207P	0	0	0	11	0	0	0	0	0
T5P	4	0	0	4	1	0	2	0	0
Y100W	1	0	0	0	0	10	0	0	0
T115I	6	0	0	4	0	0	1	0	0
H60P	0	0	0	0	0	0	0	0	11
L13F	3	0	0	3	1	0	5	0	0
R169P	5	1	0	0	0	0	6	0	0
S136F	4	0	0	8	0	0	0	0	0
I150T	4	0	0	2	4	0	2	0	0
K160S	11	0	0	0	1	0	0	0	0
S53W	9	0	0	2	0	0	1	0	0
S113N	11	0	0	1	0	0	0	0	0
N207H	1	0	0	8	2	0	1	0	0
M103V	7	0	0	5	0	0	0	0	0
V106A	5	0	0	1	1	2	3	0	0
P135H	1	0	0	2	0	0	9	0	0
I226V	6	0	0	3	1	2	0	0	0
C221L	8	0	0	1	0	2	1	0	0
M133S	2	0	0	4	0	5	1	0	0
Q51P	3	0	0	1	2	4	2	0	0
S187L	0	0	0	10	0	0	2	0	0
G185A	0	0	0	0	1	0	11	0	0
T27A	5	0	0	3	1	2	2	0	0
G130E	6	1	0	5	1	0	0	0	0
P120Q	2	5	0	3	0	0	3	0	0
C76S	7	1	0	2	1	1	1	0	0
W74R	5	0	1	2	0	2	3	0	0
G145K	7	0	0	2	2	0	2	0	0
S171F	2	0	2	5	0	2	2	0	0
S113A	3	0	0	9	0	0	1	0	0
F219L	5	0	0	1	0	2	5	0	0
P217S	2	0	0	4	1	4	2	0	0
I82L	2	0	0	0	0	11	0	0	0
F83L	7	0	0	1	1	2	2	0	0
C107R	11	0	0	1	0	0	0	0	1
H222P	9	0	0	1	2	0	1	0	0
V98R	12	0	0	1	0	0	0	0	0
L186F	1	0	0	4	0	2	6	0	0
F41L	3	0	0	4	0	1	5	0	0
W36R	10	0	0	4	0	0	0	0	0
T118K	7	0	0	6	0	0	1	0	0
S58F	2	0	0	2	5	3	2	0	0
F179Y	5	0	0	6	1	1	1	0	0
L104S	9	0	0	1	0	0	4	0	0
R169H	3	0	0	11	0	0	0	0	0
D33N	5	1	0	2	1	2	3	0	0
Q129P	6	0	0	4	0	1	3	0	0
A111S	2	1	0	4	0	0	4	3	0
F183L	8	0	0	4	0	1	1	0	0
I110M	0	0	0	3	0	1	10	0	0
L42Q	6	0	0	2	0	2	4	0	0
N207I	1	0	0	11	0	2	0	0	0
G10A	3	0	0	10	0	1	0	0	0
Y206L	2	0	0	9	0	0	3	0	0
W191C	1	0	0	13	0	0	0	0	0
W182L	11	0	0	2	0	0	1	0	0
G44A	0	11	0	0	0	2	2	0	0
L15V	2	0	0	4	2	3	4	0	0
G7E	6	1	0	3	0	1	4	0	0
M75T	8	2	0	3	1	0	1	0	0
F8H	0	1	0	1	0	13	0	0	0
F212L	3	0	0	9	0	3	0	0	0
N3K	5	0	0	7	0	2	1	0	0
I218T	5	0	0	7	1	2	0	0	0
L205P	8	0	0	6	0	0	1	0	0
L32P	15	0	0	0	0	0	0	0	0
W172L	8	0	0	7	0	0	0	0	0
L186P	3	0	0	0	0	2	10	0	0
D99G	7	0	0	3	3	1	1	0	0
T114K	1	0	0	0	0	0	14	0	0
F134V	2	1	1	5	1	0	6	0	0
W36*	10	1	0	0	4	0	0	1	0
T118R	8	0	0	6	0	0	2	0	0
T148A	2	0	0	1	0	9	4	0	0
P135L	1	0	0	4	0	1	2	0	8
F19S	2	4	1	4	0	0	5	0	0
A194I	3	1	0	9	3	0	0	0	0
S132F	3	0	0	6	1	3	3	0	0
G43R	7	0	0	3	2	3	1	0	0
S204T	0	0	0	12	0	3	1	0	0
L186H	1	0	0	10	2	2	1	0	0
G119R	4	0	0	3	0	2	6	0	1
I68N	4	0	0	0	1	3	8	0	0
L12R	1	0	0	1	0	0	3	0	11
L12P	7	1	0	0	0	4	5	0	0
W196*	14	0	0	0	0	2	0	1	0
K160N	0	0	1	7	6	2	1	0	0
W35L	1	0	0	4	0	9	3	0	0
L12Q	3	0	0	1	0	0	13	0	0
V184G	1	0	0	9	0	4	1	0	2
L91H	7	0	0	6	0	4	0	0	0
L88Q	11	0	0	3	0	1	2	0	0
P56L	3	0	0	9	2	0	3	0	0
W165L	11	0	0	3	0	2	1	0	0
F85S	4	0	0	3	0	8	2	0	0
W74*	16	0	0	0	1	1	0	0	0
L109I	2	0	0	11	0	0	5	0	0
I28T	5	2	0	5	1	4	1	0	0
F183S	5	0	0	2	2	3	6	0	0
A157G	1	0	0	5	0	2	10	0	0
N52D	2	0	0	10	0	4	2	0	0
S117N	5	0	0	4	1	2	6	0	0
A111L	13	0	0	1	0	1	3	0	0
F170S	6	1	0	11	1	0	0	0	0
E164A	1	0	0	6	3	6	2	1	0
F134H	0	0	0	19	0	0	0	0	0
T123N	14	0	0	4	0	0	1	0	0
W199G	1	0	0	13	0	0	5	0	0
P70T	1	0	0	17	1	0	0	0	0
T27K	2	6	0	10	1	1	0	0	0
T123I	2	0	0	14	0	1	1	0	2
I226T	9	1	0	3	2	4	1	0	0
P203L	4	1	1	8	2	0	0	0	4
S154P	9	0	0	3	1	0	7	0	0
L13R	8	0	0	2	6	0	3	1	0
A166V	5	2	0	7	3	1	2	0	0
G44D	2	0	0	0	1	13	4	0	0
P29L	12	0	0	5	0	0	3	0	0
C147Y	7	0	0	1	0	9	3	0	0
P70L	7	0	0	6	1	0	6	0	0
I226M	3	0	0	0	0	17	0	0	0
I25T	1	0	0	1	1	17	0	0	0
P188L	3	0	0	6	5	0	5	0	1
L192F	13	0	0	2	1	2	2	0	0
L162Q	21	0	0	0	0	0	0	0	0
P142L	6	0	0	7	0	3	4	1	0
L9Q	15	0	0	3	0	1	2	0	0
G130S	3	1	0	2	0	1	14	0	0
F179S	5	0	0	0	2	11	3	0	0
T140L	0	0	0	0	20	1	0	0	0
L104F	4	0	0	7	2	5	3	0	0
M197I	9	0	0	9	0	3	1	0	0
A17G	3	2	1	2	0	11	3	0	0
P46A	15	0	0	5	0	0	2	0	0
C76F	4	1	0	3	2	6	5	0	1
I86T	6	0	1	10	2	0	3	0	0
R1T	12	0	0	0	0	0	10	0	0
I81T	7	0	0	3	0	10	1	0	1
R73H	10	0	0	2	1	4	6	0	0
L21W	10	4	0	6	1	1	1	0	0
S45I	2	3	0	0	0	16	2	0	0
S154L	11	0	0	1	1	2	8	0	0
Q54P	23	0	0	0	0	0	0	0	0
F134S	7	0	0	9	3	1	3	0	0
F158S	4	0	0	1	0	14	4	0	0
L205M	3	0	0	17	0	2	0	0	1
L26R	1	14	2	0	1	3	3	0	0
T114A	11	0	0	5	4	3	1	0	0
L77Q	15	0	0	0	1	2	6	0	0
C221S	1	0	0	19	0	2	1	0	1
I213S	6	0	0	18	0	1	0	0	0
L13H	9	2	0	4	3	1	6	0	0
F19Y	1	3	0	8	1	8	3	1	0
T118M	13	0	0	4	4	0	4	0	0
T5I	12	0	0	10	2	0	1	0	0
L209S	8	0	0	9	0	4	4	0	0
Y161S	4	1	0	5	0	16	0	0	0
S55F	4	0	0	9	4	5	4	0	0
I25V	11	0	1	2	0	11	1	0	0
L22*	26	0	0	0	0	0	0	0	0
V47M	27	0	0	0	0	0	0	0	0
G145E	16	0	0	8	0	1	2	0	0
S6L	21	0	0	5	0	1	0	0	0
P211R	3	0	0	22	0	2	0	0	0
T116N	11	0	0	5	3	2	6	0	0
T114P	7	0	0	11	2	4	2	1	0
R78Q	11	0	0	2	0	0	3	0	11
L109Q	3	0	0	15	3	3	3	0	0
L88P	18	2	0	5	0	2	1	0	0
V180A	7	3	5	5	2	4	2	0	0
G102S	11	0	0	2	2	1	12	0	0
D144A	6	0	0	6	2	2	12	0	0
C221G	16	0	0	7	0	2	3	0	0
P173V	20	0	0	2	1	4	1	0	0
D33G	26	0	0	0	1	1	1	0	0
T27I	2	1	0	1	1	20	4	0	0
Y100S	6	1	0	5	10	5	2	0	0
P67L	8	1	0	4	2	5	9	0	0
F93C	9	0	0	7	2	6	5	0	0
D144G	6	0	0	3	0	0	20	0	0
F8P	1	0	0	3	0	24	1	0	0
Y100F	15	0	0	6	0	8	0	0	0
L109M	0	0	0	23	2	1	3	0	0
S204G	10	0	0	6	7	1	6	0	0
S167L	10	0	0	6	5	4	5	0	0
G10K	9	0	0	5	1	5	10	0	0
N52S	10	0	2	6	0	5	7	0	0
L94S	4	0	0	12	2	5	6	0	1
Y200S	6	0	0	13	2	3	6	0	0
P211L	3	0	0	8	4	1	14	0	0
L192P	10	0	1	4	0	1	15	0	0
E2G	6	0	0	8	1	6	9	0	1
L22W	2	1	0	5	1	18	4	0	0
I68A	0	0	0	29	0	0	2	0	0
Q181R	10	1	0	5	8	4	3	0	0
M198T	12	3	0	12	0	4	0	0	0
S31R	22	3	0	1	1	4	1	0	0
I213F	24	0	0	5	1	0	2	0	0
S55C	3	0	0	16	0	3	10	0	0
W156L	25	0	0	1	0	6	0	0	0
P105R	4	0	0	10	3	2	14	0	0
T115N	5	0	0	16	2	10	0	0	0
P127S	6	0	0	14	0	8	5	0	0
L175F	24	0	0	6	0	2	1	0	0
G10E	17	0	0	6	1	3	6	0	0
Y206N	5	0	0	18	4	2	4	0	0
F8S	10	0	0	8	1	0	14	0	0
L15S	6	4	0	4	0	16	4	0	0
W172C	22	1	0	3	0	5	3	0	0
Q129N	32	0	0	2	0	0	0	0	0
S210T	15	0	0	8	1	7	3	0	0
N131I	16	0	0	14	0	4	0	0	0
A166G	12	2	0	7	1	3	10	0	0
L216S	25	0	0	1	2	6	1	0	0
S136Y	3	0	0	32	0	0	0	0	0
I28M	8	5	0	19	0	3	1	0	0
L42R	8	0	0	8	0	6	14	0	0
N131A	16	0	0	19	0	1	0	0	0
Q16R	5	1	0	29	0	0	2	0	0
G112R	6	0	0	15	4	1	11	0	0
Q54R	24	0	0	7	1	2	3	0	0
L49H	5	0	0	2	2	9	19	0	0
W199S	1	0	0	3	0	1	32	0	0
P46H	8	0	0	0	1	1	27	0	0
G130R	19	2	0	9	4	4	0	0	0
A17E	24	0	0	1	5	2	6	0	0
E164V	6	0	0	10	16	5	1	0	0
P127A	10	0	0	23	0	1	5	0	0
G185E	13	3	0	15	3	0	6	0	0
P211H	7	2	0	21	2	1	7	0	0
L209W	7	2	1	6	11	3	8	0	2
W74S	32	1	0	2	0	0	6	0	0
S58C	8	0	0	15	1	9	7	0	1
Y206S	4	4	1	27	4	0	1	0	0
M75I	26	0	0	1	1	11	2	0	0
G7R	2	2	0	6	10	6	16	0	0
Y200C	7	0	0	32	0	1	2	0	0
Q16P	7	1	0	4	0	27	2	0	2
S45K	3	1	0	22	0	17	0	0	0
F212Y	2	0	0	40	1	0	0	0	0
S204K	4	0	0	25	1	10	3	1	0
S64F	13	2	0	12	10	4	4	0	0
T126V	42	0	0	0	0	3	0	0	0
V224G	16	2	0	4	4	18	2	0	0
T123A	18	0	0	4	1	20	3	0	0
F83C	3	0	0	18	5	20	0	0	0
S64Y	4	0	0	2	0	41	1	0	0
P203Q	16	3	0	5	6	10	8	0	0
I226S	14	2	0	8	4	21	0	0	0
L9P	6	3	0	5	1	29	5	0	0
W36L	29	0	0	4	0	3	13	0	0
P46L	24	0	0	2	3	11	9	0	0
Q51R	30	0	0	15	4	1	0	0	0
W199*	26	0	0	0	0	3	0	13	8
L77R	39	1	0	2	2	1	7	0	0
G43E	12	15	0	6	0	13	6	0	0
P62Q	48	0	1	1	0	1	2	0	0
F134L	15	2	2	3	2	11	18	0	0
N3T	24	0	0	6	3	20	0	0	0
I213T	5	1	0	6	7	9	27	0	0
C221F	15	0	0	8	1	28	3	0	0
L109P	27	2	0	10	3	3	11	0	0
P127I	0	1	0	44	11	0	0	0	0
N131P	41	1	1	6	1	6	0	0	0
C69*	35	2	0	0	5	13	0	1	0
T23I	6	31	1	6	7	4	3	0	0
D144E	9	3	1	22	11	6	8	0	0
L216F	20	1	0	20	0	19	0	0	0
Q101K	48	0	0	2	1	8	2	0	0
I195T	14	1	0	11	1	25	6	0	3
F93S	7	0	0	2	6	44	2	0	0
P120S	2	0	0	42	1	12	3	0	2
W74L	19	0	0	14	1	4	24	0	0
V47E	2	3	2	11	1	37	7	0	1
F219S	46	0	0	8	3	7	0	0	0
F134N	0	0	0	54	0	1	0	0	11
L216*	28	1	0	0	34	0	0	0	4
V47R	65	1	0	0	0	1	0	0	0
Q129H	7	0	0	17	6	33	4	0	0
V96A	33	0	0	12	3	14	7	0	0
F41S	21	4	0	20	0	14	11	0	0
W196S	23	1	0	28	0	18	0	1	0
L42P	22	0	0	6	2	29	13	0	0
Y225F	33	0	0	16	0	9	15	0	0
M133I	9	0	0	41	6	6	11	0	0
L13P	16	1	1	33	3	0	20	0	0
G145A	40	0	0	11	8	10	5	0	0
T143M	2	0	0	8	1	28	35	0	0
P214L	4	3	0	41	15	1	11	0	0
F83S	6	0	1	31	4	18	15	0	0
V96G	11	5	1	30	3	8	19	0	0
Y206F	5	2	1	58	4	4	5	0	0
M197T	10	0	0	11	1	21	34	0	2
L95W	59	0	0	2	1	20	0	0	1
S34L	16	6	1	5	1	27	28	0	0
F134I	59	0	0	3	1	8	13	0	0
W199L	16	0	0	14	0	35	20	0	0
I218L	71	0	0	0	0	17	1	0	0
G102V	78	0	0	0	0	11	0	0	0
M103I	14	2	0	31	9	4	31	0	0
W172*	73	2	0	0	2	12	0	1	1
V190A	32	0	1	23	6	4	25	0	0
F80S	29	1	0	25	5	27	6	0	0
T126N	87	0	0	5	0	1	1	0	0
P67Q	21	0	0	19	8	28	18	0	0
T143L	2	3	0	82	6	2	0	1	0
Q51L	11	0	0	3	1	1	2	78	0
S210K	60	0	0	14	3	6	14	0	0
T140I	20	1	1	26	0	50	4	0	0
G44V	6	12	67	0	0	9	8	1	0
S31N	14	7	0	43	11	13	16	1	0
W182*	100	0	0	0	4	1	0	0	1
S45N	1	0	0	106	0	0	0	0	0
Y206H	44	1	1	34	7	3	11	0	8
M133L	7	0	0	6	0	94	3	0	0
Q129R	38	0	0	36	1	33	6	0	0
N3G	5	0	0	1	110	0	0	0	0
E164D	54	5	1	29	7	0	18	2	0
S174N	33	8	0	34	13	7	17	4	1
Q30R	58	6	2	14	0	28	9	0	0
T63I	26	0	4	1	2	6	2	78	1
R79H	32	0	0	58	6	11	13	0	0
G130N	78	0	0	11	1	6	23	0	2
S117T	110	1	0	1	0	7	2	0	0
S45V	43	0	0	0	10	0	1	77	0
Q101H	32	2	0	68	15	9	7	1	0
P120T	30	0	0	45	4	15	38	1	2
T126A	6	1	0	2	0	126	0	0	0
T5S	13	4	0	10	1	112	4	0	0
P217L	32	4	0	36	16	9	47	0	2
G10R	33	5	1	17	8	26	58	0	0
V14G	32	1	0	21	3	63	32	0	0
G145R	96	1	0	36	5	8	5	4	13
E164G	11	2	1	26	26	36	66	0	0
N207T	33	0	1	96	8	25	4	1	1
Q101R	106	0	0	41	7	10	8	0	0
P173F	161	0	1	6	2	6	1	0	0
I92T	124	5	0	39	1	16	4	0	2
M133T	94	0	0	15	9	45	45	0	0
P203R	97	0	0	40	35	22	19	0	0
V47K	217	0	0	0	0	2	0	0	0
T126S	168	1	1	5	0	30	17	1	0
L175S	66	1	0	59	22	64	21	0	0
V14A	82	0	0	50	17	64	21	0	0
P62L	161	0	0	6	9	42	11	2	12
F20S	62	12	2	101	19	29	30	0	1
F220L	102	0	0	58	16	56	25	0	0
A159V	151	0	2	3	3	76	20	0	2
S45L	0	261	0	0	0	0	3	0	0
V177A	209	0	1	40	3	15	17	0	0
N207R	0	2	1	285	0	0	2	0	0
Y100C	53	0	0	12	7	25	196	0	2
Q30K	42	5	17	247	9	14	6	1	1
T118A	5	0	0	331	3	1	4	0	0
S45P	6	14	69	16	1	16	222	1	0
W196L	188	3	0	55	3	68	31	9	0
L49R	50	0	0	124	69	43	84	0	3
T125M	21	0	0	384	2	1	7	0	1
E2D	12	397	0	3	3	4	2	0	0
C76Y	50	0	0	73	1	273	28	0	0
V224A	45	14	68	114	44	76	68	0	0
T189I	48	4	1	229	41	93	55	0	0
F158L	3	462	1	17	7	1	0	0	0
S204R	97	0	0	213	41	103	43	0	3
F19C	1	445	65	2	2	0	6	2	0
S210R	42	4	5	141	17	20	321	0	0
P178Q	2	473	65	6	1	3	2	0	0
Y225S	27	447	67	8	3	4	1	1	0
V47A	518	1	0	18	1	16	6	0	0
F183C	3	475	69	11	0	6	2	1	0
V47G	1	468	66	5	2	10	14	2	0
T118V	0	0	0	580	0	0	0	0	0
I208T	80	6	4	269	7	166	56	0	0
A128V	10	0	0	592	7	16	3	0	0
I195M	293	19	2	80	20	27	199	8	1
G18V	130	471	69	14	2	4	3	2	0
F220C	82	469	68	20	4	49	15	0	0
C221Y	89	477	67	20	5	39	10	0	0
S61L	127	474	69	1	2	21	13	1	0
Y206C	30	462	62	123	1	41	36	2	1
N40S	83	8	8	101	29	427	130	0	1
L21S	205	9	2	18	9	545	24	0	0
S193L	34	472	66	257	20	19	104	1	0
M198I	126	471	67	27	1	188	93	6	8
G44E	298	14	2	87	37	470	105	3	2
S204N	57	477	68	194	36	121	136	83	6
S210N	1213	0	0	17	2	19	15	0	0
S53L	1284	0	0	13	11	20	7	0	1
T140S	15	434	0	4	1083	3	0	0	0
P127T	120	0	0	1380	0	74	4	0	7
L209V	23	2	0	31	1	2	1554	1	0
P127L	4	474	68	37	1048	2	6	0	0
V184A	496	3	0	90	1027	35	81	0	0
Y200F	107	2	0	46	6	1730	40	4	5
I213M	53	1	0	2	1	2297	1	0	0
S64C	69	0	0	4	0	2788	2	0	0
F85C	64	2	0	15	2	2788	4	0	0
P56Q	136	0	0	9	10	2796	0	0	2
T5A	429	0	0	15	0	2545	5	0	0
N59S	81	0	0	18	184	2756	0	0	0
T57I	72	15	68	33	161	2801	3	1	0
N3S	2648	9	1	67	877	30	7	0	0
F8L	104	472	69	277	8	2784	88	3	1
T126I	4216	0	0	34	4	48	9	0	0
V47T	4492	0	0	9	0	65	0	0	0
F134Y	47	1	1	4383	3	0	5	85	67
P46T	29	2	0	4568	3	25	55	4	6
R24K	236	469	69	97	1108	2828	51	6	78
K160R	5157	1	0	47	2	55	3	0	0
S113T	5282	1	0	19	14	77	31	0	0
I4T	5402	4	0	25	2	85	13	0	0
N207S	50	449	62	3743	3	7	1562	3	0
L49P	5325	472	69	31	56	113	21	79	1
I110L	5398	401	69	67	32	175	31	0	15
A159G	36	477	65	4523	1098	1	15	0	0
I68T	867	476	69	4557	20	137	94	79	0
V168A	126	472	68	4582	1107	10	54	6	78
K122R	176	12	1	4486	1111	581	196	4	6
S45A	5347	0	0	30	1018	70	243	1	72
S45T	134	195	0	4323	15	2750	32	0	0
I213L	4893	0	0	4347	4	51	38	7	0
Y161F	5455	5	0	4606	1109	353	192	1	16
T143S	5479	474	69	4516	1104	59	18	84	45
T114S	5415	2	2	4580	1107	2864	25	84	77
N131T	5386	476	67	4528	1110	2845	16	0	0
A194V	5434	471	67	4566	1105	2891	494	7	78
V98L	5290	460	68	4638	1113	2883	3106	86	78
P173L	5371	476	68	4623	1112	2893	3112	86	78
H222L	5551	471	69	4610	1114	2899	3106	86	78
A111P	5547	475	69	4626	1117	2898	3097	83	78
R1M	5556	476	69	4647	1116	2905	3085	86	78
									


HLA_ Analysis versus HBV epi

Seq	Allele	Peptide	Identity	Pos	Core	Core_Rel	1-log50k(aff)	Affinity(nM)	%Rank	Exp_Bind	BindingLevel
1	DRB1_1302	MGQNLSTSNPLGFFP	PreS1_D	4	LSTSNPLGF	0.545	0.561	115.57	10.00	NA	<=SB
6	DRB1_0301	TAFHQALQDPRVRGL	PreS2_A	5	ALQDPRVRG	0.695	0.439	433.67	10.00	NA	<=SB
7	DRB1_0301	AFHQALQDPRVRGLY	PreS2_A	4	ALQDPRVRG	0.725	0.472	302.73	7.00	NA	<=SB
7	DRB1_0301	TFHQTLQDPRVRGLY	PreS2_D	4	TLQDPRVRG	0.725	0.462	337.80	8.00	NA	<=SB
8	DRB1_0301	FHQALQDPRVRGLYF	PreS2_A	3	ALQDPRVRG	0.800	0.486	259.26	6.00	NA	<=SB
8	DRB1_0301	FHQTLQDPRVRGLYF	PreS2_D	3	TLQDPRVRG	0.770	0.479	280.61	6.50	NA	<=SB
9	DRB1_0301	HQALQDPRVRGLYFP	PreS2_A	2	ALQDPRVRG	0.815	0.451	378.55	9.00	NA	<=SB
9	DRB1_0301	HQTLQDPRVRGLYFP	PreS2_D	2	TLQDPRVRG	0.800	0.441	424.27	10.00	NA	<=SB
14	DRB1_0101	VLQAGFFLLTRILTI	S_A	6	FLLTRILTI	0.735	0.681	31.48	7.00	NA	<=SB
14	DRB1_0701	VLQAGFFLLTRILTI	S_A	6	FLLTRILTI	0.800	0.679	32.11	1.40	NA	<=SB
14	DRB1_1101	VLQAGFFLLTRILTI	S_A	6	FLLTRILTI	0.420	0.545	138.07	9.00	NA	<=SB
14	DRB1_0101	VLQAGFFLLTRILTI	S_D	6	FLLTRILTI	0.735	0.681	31.48	7.00	NA	<=SB
14	DRB1_0701	VLQAGFFLLTRILTI	S_D	6	FLLTRILTI	0.800	0.679	32.11	1.40	NA	<=SB
14	DRB1_1101	VLQAGFFLLTRILTI	S_D	6	FLLTRILTI	0.420	0.545	138.07	9.00	NA	<=SB
15	DRB1_0101	LQAGFFLLTRILTIP	S_A	5	FLLTRILTI	0.740	0.699	25.90	5.50	NA	<=SB
15	DRB1_0401	LQAGFFLLTRILTIP	S_A	5	FLLTRILTI	0.660	0.500	224.45	9.50	NA	<=SB
15	DRB1_0701	LQAGFFLLTRILTIP	S_A	5	FLLTRILTI	0.800	0.677	32.99	1.40	NA	<=SB
15	DRB1_0802	LQAGFFLLTRILTIP	S_A	5	FLLTRILTI	0.550	0.473	298.14	7.50	NA	<=SB
15	DRB1_1101	LQAGFFLLTRILTIP	S_A	5	FLLTRILTI	0.465	0.567	108.25	7.00	NA	<=SB
15	DRB1_0101	LQAGFFLLTRILTIP	S_D	5	FLLTRILTI	0.740	0.699	25.90	5.50	NA	<=SB
15	DRB1_0401	LQAGFFLLTRILTIP	S_D	5	FLLTRILTI	0.660	0.500	224.45	9.50	NA	<=SB
15	DRB1_0701	LQAGFFLLTRILTIP	S_D	5	FLLTRILTI	0.800	0.677	32.99	1.40	NA	<=SB
15	DRB1_0802	LQAGFFLLTRILTIP	S_D	5	FLLTRILTI	0.550	0.473	298.14	7.50	NA	<=SB
15	DRB1_1101	LQAGFFLLTRILTIP	S_D	5	FLLTRILTI	0.465	0.567	108.25	7.00	NA	<=SB
16	DRB1_0101	QAGFFLLTRILTIPQ	S_A	4	FLLTRILTI	0.730	0.713	22.24	4.00	NA	<=SB
16	DRB1_0401	QAGFFLLTRILTIPQ	S_A	4	FLLTRILTI	0.490	0.547	133.78	4.50	NA	<=SB
16	DRB1_0701	QAGFFLLTRILTIPQ	S_A	4	FLLTRILTI	0.790	0.679	32.26	1.40	NA	<=SB
16	DRB1_0802	QAGFFLLTRILTIPQ	S_A	4	FLLTRILTI	0.360	0.507	207.40	4.00	NA	<=SB
16	DRB1_1101	QAGFFLLTRILTIPQ	S_A	4	FLLTRILTI	0.435	0.588	86.43	5.50	NA	<=SB
16	DRB1_1501	QAGFFLLTRILTIPQ	S_A	4	FLLTRILTI	0.505	0.546	135.64	9.00	NA	<=SB
16	DRB1_0101	QAGFFLLTRILTIPQ	S_D	4	FLLTRILTI	0.730	0.713	22.24	4.00	NA	<=SB
16	DRB1_0401	QAGFFLLTRILTIPQ	S_D	4	FLLTRILTI	0.490	0.547	133.78	4.50	NA	<=SB
16	DRB1_0701	QAGFFLLTRILTIPQ	S_D	4	FLLTRILTI	0.790	0.679	32.26	1.40	NA	<=SB
16	DRB1_0802	QAGFFLLTRILTIPQ	S_D	4	FLLTRILTI	0.360	0.507	207.40	4.00	NA	<=SB
16	DRB1_1101	QAGFFLLTRILTIPQ	S_D	4	FLLTRILTI	0.435	0.588	86.43	5.50	NA	<=SB
16	DRB1_1501	QAGFFLLTRILTIPQ	S_D	4	FLLTRILTI	0.505	0.546	135.64	9.00	NA	<=SB
17	DRB1_0101	AGFFLLTRILTIPQS	S_A	3	FLLTRILTI	0.710	0.718	21.12	4.00	NA	<=SB
17	DRB1_0401	AGFFLLTRILTIPQS	S_A	5	LTRILTIPQ	0.420	0.572	102.55	3.00	NA	<=SB
17	DRB1_0701	AGFFLLTRILTIPQS	S_A	3	FLLTRILTI	0.780	0.678	32.69	1.40	NA	<=SB
17	DRB1_0802	AGFFLLTRILTIPQS	S_A	5	LTRILTIPQ	0.415	0.536	152.09	2.00	NA	<=SB
17	DRB1_1101	AGFFLLTRILTIPQS	S_A	3	FLLTRILTI	0.390	0.597	78.52	4.50	NA	<=SB
17	DRB1_1501	AGFFLLTRILTIPQS	S_A	3	FLLTRILTI	0.510	0.553	125.84	8.50	NA	<=SB
17	DRB1_0101	AGFFLLTRILTIPQS	S_D	3	FLLTRILTI	0.710	0.718	21.12	4.00	NA	<=SB
17	DRB1_0401	AGFFLLTRILTIPQS	S_D	5	LTRILTIPQ	0.420	0.572	102.55	3.00	NA	<=SB
17	DRB1_0701	AGFFLLTRILTIPQS	S_D	3	FLLTRILTI	0.780	0.678	32.69	1.40	NA	<=SB
17	DRB1_0802	AGFFLLTRILTIPQS	S_D	5	LTRILTIPQ	0.415	0.536	152.09	2.00	NA	<=SB
17	DRB1_1101	AGFFLLTRILTIPQS	S_D	3	FLLTRILTI	0.390	0.597	78.52	4.50	NA	<=SB
17	DRB1_1501	AGFFLLTRILTIPQS	S_D	3	FLLTRILTI	0.510	0.553	125.84	8.50	NA	<=SB
18	DRB1_0401	QLDPAFRANTANPDW	PreS1_D	5	FRANTANPD	0.855	0.521	178.12	7.00	NA	<=SB
18	DRB1_0101	GFFLLTRILTIPQSL	S_A	2	FLLTRILTI	0.680	0.713	22.31	4.00	NA	<=SB
18	DRB1_0401	GFFLLTRILTIPQSL	S_A	4	LTRILTIPQ	0.425	0.578	95.80	2.50	NA	<=SB
18	DRB1_0701	GFFLLTRILTIPQSL	S_A	2	FLLTRILTI	0.720	0.673	34.53	1.50	NA	<=SB
18	DRB1_0802	GFFLLTRILTIPQSL	S_A	4	LTRILTIPQ	0.405	0.554	125.09	1.20	NA	<=SB
18	DRB1_1101	GFFLLTRILTIPQSL	S_A	2	FLLTRILTI	0.360	0.595	80.08	5.00	NA	<=SB
18	DRB1_1501	GFFLLTRILTIPQSL	S_A	2	FLLTRILTI	0.450	0.557	120.56	8.00	NA	<=SB
18	DRB1_0101	GFFLLTRILTIPQSL	S_D	2	FLLTRILTI	0.680	0.713	22.31	4.00	NA	<=SB
18	DRB1_0401	GFFLLTRILTIPQSL	S_D	4	LTRILTIPQ	0.425	0.578	95.80	2.50	NA	<=SB
18	DRB1_0701	GFFLLTRILTIPQSL	S_D	2	FLLTRILTI	0.720	0.673	34.53	1.50	NA	<=SB
18	DRB1_0802	GFFLLTRILTIPQSL	S_D	4	LTRILTIPQ	0.405	0.554	125.09	1.20	NA	<=SB
18	DRB1_1101	GFFLLTRILTIPQSL	S_D	2	FLLTRILTI	0.360	0.595	80.08	5.00	NA	<=SB
18	DRB1_1501	GFFLLTRILTIPQSL	S_D	2	FLLTRILTI	0.450	0.557	120.56	8.00	NA	<=SB
19	DRB1_0401	LDPAFRANTANPDWD	PreS1_D	4	FRANTANPD	0.865	0.513	193.51	7.50	NA	<=SB
19	DRB1_0101	FFLLTRILTIPQSLD	S_A	1	FLLTRILTI	0.605	0.680	31.81	7.00	NA	<=SB
19	DRB1_0401	FFLLTRILTIPQSLD	S_A	3	LTRILTIPQ	0.510	0.556	122.33	4.00	NA	<=SB
19	DRB1_0701	FFLLTRILTIPQSLD	S_A	1	FLLTRILTI	0.695	0.637	50.56	3.50	NA	<=SB
19	DRB1_0802	FFLLTRILTIPQSLD	S_A	3	LTRILTIPQ	0.445	0.535	152.99	2.50	NA	<=SB
19	DRB1_1101	FFLLTRILTIPQSLD	S_A	3	LTRILTIPQ	0.405	0.551	129.12	8.50	NA	<=SB
19	DRB1_0101	FFLLTRILTIPQSLD	S_D	1	FLLTRILTI	0.605	0.680	31.81	7.00	NA	<=SB
19	DRB1_0401	FFLLTRILTIPQSLD	S_D	3	LTRILTIPQ	0.510	0.556	122.33	4.00	NA	<=SB
19	DRB1_0701	FFLLTRILTIPQSLD	S_D	1	FLLTRILTI	0.695	0.637	50.56	3.50	NA	<=SB
19	DRB1_0802	FFLLTRILTIPQSLD	S_D	3	LTRILTIPQ	0.445	0.535	152.99	2.50	NA	<=SB
19	DRB1_1101	FFLLTRILTIPQSLD	S_D	3	LTRILTIPQ	0.405	0.551	129.12	8.50	NA	<=SB
20	DRB1_0401	DPAFRANTANPDWDF	PreS1_D	3	FRANTANPD	0.895	0.533	156.20	5.50	NA	<=SB
20	DRB1_0401	FLLTRILTIPQSLDS	S_A	2	LTRILTIPQ	0.540	0.521	177.59	7.00	NA	<=SB
20	DRB1_0701	FLLTRILTIPQSLDS	S_A	0	FLLTRILTI	0.585	0.582	92.37	7.50	NA	<=SB
20	DRB1_0802	FLLTRILTIPQSLDS	S_A	2	LTRILTIPQ	0.460	0.520	180.44	3.00	NA	<=SB
20	DRB1_0401	FLLTRILTIPQSLDS	S_D	2	LTRILTIPQ	0.540	0.521	177.59	7.00	NA	<=SB
20	DRB1_0701	FLLTRILTIPQSLDS	S_D	0	FLLTRILTI	0.585	0.582	92.37	7.50	NA	<=SB
20	DRB1_0802	FLLTRILTIPQSLDS	S_D	2	LTRILTIPQ	0.460	0.520	180.44	3.00	NA	<=SB
21	DRB1_0401	PAFRANTANPDWDFN	PreS1_D	2	FRANTANPD	0.900	0.544	138.27	4.50	NA	<=SB
21	DRB1_1302	PAFRANTANPDWDFN	PreS1_D	2	FRANTANPD	0.905	0.566	110.04	9.50	NA	<=SB
21	DRB1_0802	LLTRILTIPQSLDSW	S_A	1	LTRILTIPQ	0.440	0.488	253.46	6.00	NA	<=SB
21	DRB1_0802	LLTRILTIPQSLDSW	S_D	1	LTRILTIPQ	0.440	0.488	253.46	6.00	NA	<=SB
22	DRB1_0401	AFRANTANPDWDFNP	PreS1_D	1	FRANTANPD	0.905	0.519	181.08	7.00	NA	<=SB
35	DRB1_0101	WWTSLNFLGGSPVCL	S_A	4	LNFLGGSPV	0.615	0.690	28.51	6.00	NA	<=SB
35	DRB1_0101	WWTSLNFLGGTTVCL	S_D	4	LNFLGGTTV	0.510	0.660	39.47	9.50	NA	<=SB
36	DRB1_0101	WTSLNFLGGSPVCLG	S_A	3	LNFLGGSPV	0.565	0.710	23.06	4.50	NA	<=SB
36	DRB1_0101	WTSLNFLGGTTVCLG	S_D	5	FLGGTTVCL	0.480	0.684	30.59	6.50	NA	<=SB
37	DRB1_0101	TSLNFLGGSPVCLGQ	S_A	2	LNFLGGSPV	0.495	0.712	22.49	4.00	NA	<=SB
37	DRB1_0101	TSLNFLGGTTVCLGQ	S_D	4	FLGGTTVCL	0.555	0.691	28.21	6.00	NA	<=SB
38	DRB1_0101	SLNFLGGSPVCLGQN	S_A	3	FLGGSPVCL	0.455	0.701	25.30	5.00	NA	<=SB
38	DRB1_0101	SLNFLGGTTVCLGQN	S_D	3	FLGGTTVCL	0.635	0.685	30.17	6.50	NA	<=SB
39	DRB1_0101	LNFLGGSPVCLGQNS	S_A	2	FLGGSPVCL	0.590	0.663	38.40	9.00	NA	<=SB
66	DRB1_1101	PPICPGYRWMCLRRF	S_A	6	YRWMCLRRF	0.665	0.562	114.25	7.50	NA	<=SB
66	DRB1_1101	PPTCPGYRWMCLRRF	S_D	6	YRWMCLRRF	0.715	0.553	125.58	8.00	NA	<=SB
67	DRB1_1101	PICPGYRWMCLRRFI	S_A	5	YRWMCLRRF	0.645	0.606	71.31	4.00	NA	<=SB
67	DRB5_0101	PICPGYRWMCLRRFI	S_A	5	YRWMCLRRF	0.675	0.568	107.41	9.00	NA	<=SB
67	DRB1_1101	PTCPGYRWMCLRRFI	S_D	5	YRWMCLRRF	0.660	0.602	74.45	4.50	NA	<=SB
67	DRB5_0101	PTCPGYRWMCLRRFI	S_D	5	YRWMCLRRF	0.695	0.564	111.31	9.50	NA	<=SB
68	DRB1_1101	ICPGYRWMCLRRFII	S_A	4	YRWMCLRRF	0.520	0.634	52.22	2.50	NA	<=SB
68	DRB1_1501	ICPGYRWMCLRRFII	S_A	4	YRWMCLRRF	0.515	0.539	146.50	10.00	NA	<=SB
68	DRB5_0101	ICPGYRWMCLRRFII	S_A	4	YRWMCLRRF	0.625	0.588	86.32	7.00	NA	<=SB
68	DRB1_1101	TCPGYRWMCLRRFII	S_D	4	YRWMCLRRF	0.520	0.633	53.17	3.00	NA	<=SB
68	DRB5_0101	TCPGYRWMCLRRFII	S_D	4	YRWMCLRRF	0.625	0.586	87.73	7.50	NA	<=SB
69	DRB1_1101	CPGYRWMCLRRFIIF	S_A	3	YRWMCLRRF	0.530	0.640	49.37	2.50	NA	<=SB
69	DRB1_1501	CPGYRWMCLRRFIIF	S_A	3	YRWMCLRRF	0.540	0.541	142.89	10.00	NA	<=SB
69	DRB5_0101	CPGYRWMCLRRFIIF	S_A	3	YRWMCLRRF	0.625	0.590	84.51	7.00	NA	<=SB
69	DRB1_1101	CPGYRWMCLRRFIIF	S_D	3	YRWMCLRRF	0.530	0.640	49.37	2.50	NA	<=SB
69	DRB1_1501	CPGYRWMCLRRFIIF	S_D	3	YRWMCLRRF	0.540	0.541	142.89	10.00	NA	<=SB
69	DRB5_0101	CPGYRWMCLRRFIIF	S_D	3	YRWMCLRRF	0.625	0.590	84.51	7.00	NA	<=SB
70	DRB1_1101	PGYRWMCLRRFIIFL	S_A	2	YRWMCLRRF	0.545	0.638	50.21	2.50	NA	<=SB
70	DRB1_1501	PGYRWMCLRRFIIFL	S_A	2	YRWMCLRRF	0.505	0.540	145.60	10.00	NA	<=SB
70	DRB5_0101	PGYRWMCLRRFIIFL	S_A	2	YRWMCLRRF	0.640	0.590	84.78	7.00	NA	<=SB
70	DRB1_1101	PGYRWMCLRRFIIFL	S_D	2	YRWMCLRRF	0.545	0.638	50.21	2.50	NA	<=SB
70	DRB1_1501	PGYRWMCLRRFIIFL	S_D	2	YRWMCLRRF	0.505	0.540	145.60	10.00	NA	<=SB
70	DRB5_0101	PGYRWMCLRRFIIFL	S_D	2	YRWMCLRRF	0.640	0.590	84.78	7.00	NA	<=SB
71	DRB1_1101	GYRWMCLRRFIIFLF	S_A	1	YRWMCLRRF	0.530	0.613	66.13	3.50	NA	<=SB
71	DRB5_0101	GYRWMCLRRFIIFLF	S_A	1	YRWMCLRRF	0.635	0.561	115.79	10.00	NA	<=SB
71	DRB1_1101	GYRWMCLRRFIIFLF	S_D	1	YRWMCLRRF	0.530	0.613	66.13	3.50	NA	<=SB
71	DRB5_0101	GYRWMCLRRFIIFLF	S_D	1	YRWMCLRRF	0.635	0.561	115.79	10.00	NA	<=SB
79	DRB1_0802	PQAQGILATVPAVPP	PreS1_A	5	ILATVPAVP	0.560	0.461	340.20	9.50	NA	<=SB
80	DRB1_0802	QAQGILATVPAVPPT	PreS1_A	4	ILATVPAVP	0.475	0.502	219.67	4.50	NA	<=SB
81	DRB1_0101	AQGILATVPAVPPTA	PreS1_A	4	LATVPAVPP	0.440	0.656	41.19	10.00	NA	<=SB
81	DRB1_0802	AQGILATVPAVPPTA	PreS1_A	3	ILATVPAVP	0.445	0.528	164.89	2.50	NA	<=SB
82	DRB1_0802	QGILATVPAVPPTAS	PreS1_A	3	LATVPAVPP	0.505	0.526	168.11	2.50	NA	<=SB
83	DRB1_0802	GILATVPAVPPTAST	PreS1_A	2	LATVPAVPP	0.565	0.495	235.29	5.00	NA	<=SB
90	DRB1_0301	CLIFLLVLLDYQGML	S_A	6	VLLDYQGML	0.775	0.471	306.75	7.00	NA	<=SB
90	DRB1_0301	CLIFLLVLLDYQGML	S_D	6	VLLDYQGML	0.775	0.471	306.75	7.00	NA	<=SB
91	DRB1_0301	LIFLLVLLDYQGMLP	S_A	5	VLLDYQGML	0.810	0.508	205.01	4.50	NA	<=SB
91	DRB1_0301	LIFLLVLLDYQGMLP	S_D	5	VLLDYQGML	0.810	0.508	205.01	4.50	NA	<=SB
92	DRB1_0301	IFLLVLLDYQGMLPV	S_A	4	VLLDYQGML	0.815	0.527	166.42	3.50	NA	<=SB
92	DRB1_0301	IFLLVLLDYQGMLPV	S_D	4	VLLDYQGML	0.815	0.527	166.42	3.50	NA	<=SB
93	DRB1_0301	FLLVLLDYQGMLPVC	S_A	3	VLLDYQGML	0.790	0.519	182.84	4.00	NA	<=SB
93	DRB1_0301	FLLVLLDYQGMLPVC	S_D	3	VLLDYQGML	0.790	0.519	182.84	4.00	NA	<=SB
94	DRB1_0301	LLVLLDYQGMLPVCP	S_A	2	VLLDYQGML	0.815	0.507	208.16	4.50	NA	<=SB
94	DRB1_0301	LLVLLDYQGMLPVCP	S_D	2	VLLDYQGML	0.815	0.507	208.16	4.50	NA	<=SB
95	DRB1_0301	LVLLDYQGMLPVCPL	S_A	1	VLLDYQGML	0.820	0.470	308.58	7.00	NA	<=SB
95	DRB1_0301	LVLLDYQGMLPVCPL	S_D	1	VLLDYQGML	0.820	0.470	308.58	7.00	NA	<=SB
155	DRB5_0101	SWAFGKFLWEWASAR	S_D	6	FLWEWASAR	0.720	0.558	119.79	10.00	NA	<=SB
156	DRB1_1501	WAFAKYLWEWASVRF	S_A	5	YLWEWASVR	0.300	0.540	145.05	10.00	NA	<=SB
156	DRB5_0101	WAFAKYLWEWASVRF	S_A	5	YLWEWASVR	0.695	0.562	114.81	10.00	NA	<=SB
156	DRB1_0401	WAFGKFLWEWASARF	S_D	5	FLWEWASAR	0.745	0.507	207.85	8.50	NA	<=SB
156	DRB1_1501	WAFGKFLWEWASARF	S_D	5	FLWEWASAR	0.495	0.544	139.00	9.50	NA	<=SB
156	DRB5_0101	WAFGKFLWEWASARF	S_D	5	FLWEWASAR	0.750	0.626	57.28	4.50	NA	<=SB
157	DRB1_0701	AFAKYLWEWASVRFS	S_A	6	WEWASVRFS	0.330	0.569	105.68	9.00	NA	<=SB
157	DRB1_1501	AFAKYLWEWASVRFS	S_A	5	LWEWASVRF	0.335	0.556	122.32	8.00	NA	<=SB
157	DRB5_0101	AFAKYLWEWASVRFS	S_A	4	YLWEWASVR	0.630	0.596	79.13	6.50	NA	<=SB
157	DRB1_0101	AFGKFLWEWASARFS	S_D	4	FLWEWASAR	0.570	0.687	29.45	6.50	NA	<=SB
157	DRB1_0401	AFGKFLWEWASARFS	S_D	4	FLWEWASAR	0.685	0.537	150.28	5.50	NA	<=SB
157	DRB1_0701	AFGKFLWEWASARFS	S_D	6	WEWASARFS	0.430	0.615	64.19	4.50	NA	<=SB
157	DRB1_1501	AFGKFLWEWASARFS	S_D	4	FLWEWASAR	0.430	0.574	100.14	6.00	NA	<=SB
157	DRB5_0101	AFGKFLWEWASARFS	S_D	4	FLWEWASAR	0.620	0.665	37.35	2.50	NA	<=SB
158	DRB1_0701	FAKYLWEWASVRFSW	S_A	5	WEWASVRFS	0.370	0.584	90.06	7.00	NA	<=SB
158	DRB1_1501	FAKYLWEWASVRFSW	S_A	4	LWEWASVRF	0.350	0.557	121.18	8.00	NA	<=SB
158	DRB5_0101	FAKYLWEWASVRFSW	S_A	3	YLWEWASVR	0.585	0.613	65.95	5.50	NA	<=SB
158	DRB1_0101	FGKFLWEWASARFSW	S_D	3	FLWEWASAR	0.520	0.705	24.45	5.00	NA	<=SB
158	DRB1_0401	FGKFLWEWASARFSW	S_D	3	FLWEWASAR	0.690	0.546	135.60	4.50	NA	<=SB
158	DRB1_0701	FGKFLWEWASARFSW	S_D	5	WEWASARFS	0.485	0.627	56.66	4.00	NA	<=SB
158	DRB1_0802	FGKFLWEWASARFSW	S_D	3	FLWEWASAR	0.425	0.460	343.95	9.50	NA	<=SB
158	DRB1_1101	FGKFLWEWASARFSW	S_D	3	FLWEWASAR	0.465	0.532	159.00	10.00	NA	<=SB
158	DRB1_1501	FGKFLWEWASARFSW	S_D	3	FLWEWASAR	0.410	0.587	87.34	4.50	NA	<=SB
158	DRB5_0101	FGKFLWEWASARFSW	S_D	3	FLWEWASAR	0.600	0.682	31.18	1.60	NA	<=SB
159	DRB1_0701	AKYLWEWASVRFSWL	S_A	4	WEWASVRFS	0.345	0.613	66.02	5.00	NA	<=SB
159	DRB1_1501	AKYLWEWASVRFSWL	S_A	3	LWEWASVRF	0.375	0.553	125.94	8.50	NA	<=SB
159	DRB5_0101	AKYLWEWASVRFSWL	S_A	2	YLWEWASVR	0.525	0.608	69.74	5.50	NA	<=SB
159	DRB1_0101	GKFLWEWASARFSWL	S_D	2	FLWEWASAR	0.395	0.707	23.81	4.50	NA	<=SB
159	DRB1_0401	GKFLWEWASARFSWL	S_D	2	FLWEWASAR	0.570	0.534	154.17	5.50	NA	<=SB
159	DRB1_0701	GKFLWEWASARFSWL	S_D	4	WEWASARFS	0.460	0.655	41.63	2.50	NA	<=SB
159	DRB1_1101	GKFLWEWASARFSWL	S_D	4	WEWASARFS	0.365	0.532	157.85	10.00	NA	<=SB
159	DRB1_1501	GKFLWEWASARFSWL	S_D	3	LWEWASARF	0.425	0.586	88.64	5.00	NA	<=SB
159	DRB5_0101	GKFLWEWASARFSWL	S_D	2	FLWEWASAR	0.510	0.673	34.50	1.90	NA	<=SB
160	DRB1_0701	KYLWEWASVRFSWLS	S_A	3	WEWASVRFS	0.390	0.607	70.47	5.00	NA	<=SB
160	DRB1_1501	KYLWEWASVRFSWLS	S_A	2	LWEWASVRF	0.370	0.539	147.23	10.00	NA	<=SB
160	DRB5_0101	KYLWEWASVRFSWLS	S_A	1	YLWEWASVR	0.395	0.597	78.35	6.50	NA	<=SB
160	DRB1_0101	KFLWEWASARFSWLS	S_D	3	WEWASARFS	0.475	0.696	26.76	5.50	NA	<=SB
160	DRB1_0401	KFLWEWASARFSWLS	S_D	1	FLWEWASAR	0.450	0.512	197.30	8.00	NA	<=SB
160	DRB1_0701	KFLWEWASARFSWLS	S_D	3	WEWASARFS	0.500	0.649	44.60	2.50	NA	<=SB
160	DRB1_1501	KFLWEWASARFSWLS	S_D	2	LWEWASARF	0.405	0.569	106.23	6.50	NA	<=SB
160	DRB5_0101	KFLWEWASARFSWLS	S_D	1	FLWEWASAR	0.420	0.657	41.02	3.00	NA	<=SB
161	DRB1_0701	YLWEWASVRFSWLSL	S_A	4	WASVRFSWL	0.345	0.594	80.59	6.50	NA	<=SB
161	DRB1_0701	FLWEWASARFSWLSL	S_D	2	WEWASARFS	0.420	0.630	54.86	3.50	NA	<=SB
161	DRB5_0101	FLWEWASARFSWLSL	S_D	2	WEWASARFS	0.405	0.595	80.37	6.50	NA	<=SB
162	DRB1_0701	LWEWASVRFSWLSLL	S_A	3	WASVRFSWL	0.305	0.596	78.79	6.00	NA	<=SB
162	DRB1_0701	LWEWASARFSWLSLL	S_D	3	WASARFSWL	0.415	0.606	70.65	5.50	NA	<=SB
163	DRB1_0701	WEWASVRFSWLSLLV	S_A	5	VRFSWLSLL	0.325	0.594	80.46	6.50	NA	<=SB
163	DRB1_0701	WEWASARFSWLSLLV	S_D	2	WASARFSWL	0.385	0.581	93.09	7.50	NA	<=SB
164	DRB1_0701	EWASVRFSWLSLLVP	S_A	4	VRFSWLSLL	0.395	0.573	101.46	8.50	NA	<=SB
165	DRB1_0701	WASVRFSWLSLLVPF	S_A	3	VRFSWLSLL	0.390	0.572	102.32	8.50	NA	<=SB
165	DRB1_1501	WASVRFSWLSLLVPF	S_A	3	VRFSWLSLL	0.425	0.541	142.87	10.00	NA	<=SB
166	DRB1_0701	ASVRFSWLSLLVPFV	S_A	2	VRFSWLSLL	0.345	0.579	94.66	7.50	NA	<=SB
166	DRB1_1501	ASVRFSWLSLLVPFV	S_A	2	VRFSWLSLL	0.340	0.551	128.13	8.50	NA	<=SB
167	DRB1_0701	SVRFSWLSLLVPFVQ	S_A	1	VRFSWLSLL	0.285	0.569	105.66	9.00	NA	<=SB
167	DRB1_1501	SVRFSWLSLLVPFVQ	S_A	1	VRFSWLSLL	0.285	0.543	140.36	9.50	NA	<=SB
178	DRB1_0101	PFVQWFVGLSPTVWL	S_A	5	FVGLSPTVW	0.470	0.694	27.33	5.50	NA	<=SB
178	DRB1_0401	PFVQWFVGLSPTVWL	S_A	4	WFVGLSPTV	0.355	0.502	217.84	9.00	NA	<=SB
178	DRB1_0701	PFVQWFVGLSPTVWL	S_A	4	WFVGLSPTV	0.410	0.606	70.79	5.50	NA	<=SB
178	DRB1_1501	PFVQWFVGLSPTVWL	S_A	2	VQWFVGLSP	0.295	0.540	144.52	10.00	NA	<=SB
178	DRB1_0101	PFVQWFVGLSPTVWL	S_D	5	FVGLSPTVW	0.470	0.694	27.33	5.50	NA	<=SB
178	DRB1_0401	PFVQWFVGLSPTVWL	S_D	4	WFVGLSPTV	0.355	0.502	217.84	9.00	NA	<=SB
178	DRB1_0701	PFVQWFVGLSPTVWL	S_D	4	WFVGLSPTV	0.410	0.606	70.79	5.50	NA	<=SB
178	DRB1_1501	PFVQWFVGLSPTVWL	S_D	2	VQWFVGLSP	0.295	0.540	144.52	10.00	NA	<=SB
179	DRB1_0101	FVQWFVGLSPTVWLS	S_A	4	FVGLSPTVW	0.495	0.716	21.68	4.00	NA	<=SB
179	DRB1_0401	FVQWFVGLSPTVWLS	S_A	3	WFVGLSPTV	0.315	0.516	187.52	7.50	NA	<=SB
179	DRB1_0701	FVQWFVGLSPTVWLS	S_A	3	WFVGLSPTV	0.400	0.619	61.67	4.50	NA	<=SB
179	DRB1_0101	FVQWFVGLSPTVWLS	S_D	4	FVGLSPTVW	0.495	0.716	21.68	4.00	NA	<=SB
179	DRB1_0401	FVQWFVGLSPTVWLS	S_D	3	WFVGLSPTV	0.315	0.516	187.52	7.50	NA	<=SB
179	DRB1_0701	FVQWFVGLSPTVWLS	S_D	3	WFVGLSPTV	0.400	0.619	61.67	4.50	NA	<=SB
180	DRB1_0101	VQWFVGLSPTVWLSV	S_A	3	FVGLSPTVW	0.505	0.714	22.08	4.00	NA	<=SB
180	DRB1_0401	VQWFVGLSPTVWLSV	S_A	3	FVGLSPTVW	0.330	0.511	197.97	8.00	NA	<=SB
180	DRB1_0701	VQWFVGLSPTVWLSV	S_A	4	VGLSPTVWL	0.345	0.631	54.28	3.50	NA	<=SB
180	DRB1_0101	VQWFVGLSPTVWLSV	S_D	3	FVGLSPTVW	0.505	0.714	22.08	4.00	NA	<=SB
180	DRB1_0401	VQWFVGLSPTVWLSV	S_D	3	FVGLSPTVW	0.330	0.511	197.97	8.00	NA	<=SB
180	DRB1_0701	VQWFVGLSPTVWLSV	S_D	4	VGLSPTVWL	0.345	0.631	54.28	3.50	NA	<=SB
181	DRB1_0101	QWFVGLSPTVWLSVI	S_A	2	FVGLSPTVW	0.500	0.705	24.37	5.00	NA	<=SB
181	DRB1_0401	QWFVGLSPTVWLSVI	S_A	2	FVGLSPTVW	0.320	0.499	226.23	9.50	NA	<=SB
181	DRB1_0701	QWFVGLSPTVWLSVI	S_A	3	VGLSPTVWL	0.405	0.626	57.07	4.00	NA	<=SB
181	DRB1_0101	QWFVGLSPTVWLSVI	S_D	2	FVGLSPTVW	0.500	0.705	24.37	5.00	NA	<=SB
181	DRB1_0401	QWFVGLSPTVWLSVI	S_D	2	FVGLSPTVW	0.320	0.499	226.23	9.50	NA	<=SB
181	DRB1_0701	QWFVGLSPTVWLSVI	S_D	3	VGLSPTVWL	0.405	0.626	57.07	4.00	NA	<=SB
182	DRB1_0101	WFVGLSPTVWLSVIW	S_A	1	FVGLSPTVW	0.505	0.664	37.74	9.00	NA	<=SB
182	DRB1_0701	WFVGLSPTVWLSVIW	S_A	2	VGLSPTVWL	0.410	0.595	79.69	6.00	NA	<=SB
182	DRB1_0101	WFVGLSPTVWLSVIW	S_D	1	FVGLSPTVW	0.505	0.664	37.74	9.00	NA	<=SB
182	DRB1_0701	WFVGLSPTVWLSVIW	S_D	2	VGLSPTVWL	0.410	0.595	79.69	6.00	NA	<=SB
192	DRB1_1501	LSVIWMMWYWGPSLY	S_A	5	MMWYWGPSL	0.500	0.550	130.46	8.50	NA	<=SB
192	DRB1_1501	LSVIWMMWYWGPSLY	S_D	5	MMWYWGPSL	0.500	0.550	130.46	8.50	NA	<=SB
193	DRB1_1501	SVIWMMWYWGPSLYN	S_A	4	MMWYWGPSL	0.465	0.570	104.63	6.50	NA	<=SB
193	DRB1_1501	SVIWMMWYWGPSLYS	S_D	4	MMWYWGPSL	0.480	0.578	95.94	5.50	NA	<=SB
194	DRB1_1501	VIWMMWYWGPSLYNI	S_A	3	MMWYWGPSL	0.435	0.584	90.06	5.00	NA	<=SB
194	DRB1_1501	VIWMMWYWGPSLYSI	S_D	3	MMWYWGPSL	0.430	0.591	83.25	4.50	NA	<=SB
195	DRB1_0701	IWMMWYWGPSLYNIL	S_A	4	WYWGPSLYN	0.380	0.562	114.83	9.50	NA	<=SB
195	DRB1_1501	IWMMWYWGPSLYNIL	S_A	2	MMWYWGPSL	0.415	0.587	87.57	4.50	NA	<=SB
195	DRB1_0701	IWMMWYWGPSLYSIL	S_D	4	WYWGPSLYS	0.445	0.570	105.35	8.50	NA	<=SB
195	DRB1_1501	IWMMWYWGPSLYSIL	S_D	2	MMWYWGPSL	0.385	0.593	81.76	4.00	NA	<=SB
196	DRB1_0701	WMMWYWGPSLYNILS	S_A	5	WGPSLYNIL	0.380	0.565	110.51	9.00	NA	<=SB
196	DRB1_1501	WMMWYWGPSLYNILS	S_A	1	MMWYWGPSL	0.400	0.567	108.66	6.50	NA	<=SB
196	DRB1_0701	WMMWYWGPSLYSILS	S_D	3	WYWGPSLYS	0.440	0.571	103.34	8.50	NA	<=SB
196	DRB1_1501	WMMWYWGPSLYSILS	S_D	1	MMWYWGPSL	0.385	0.576	98.00	5.50	NA	<=SB
199	DRB1_0701	WYWGPSLYSILSPFL	S_D	6	LYSILSPFL	0.560	0.582	92.40	7.50	NA	<=SB
200	DRB1_0101	YWGPSLYSILSPFLP	S_D	5	LYSILSPFL	0.625	0.671	35.14	8.00	NA	<=SB
200	DRB1_0401	YWGPSLYSILSPFLP	S_D	5	LYSILSPFL	0.585	0.497	230.59	10.00	NA	<=SB
200	DRB1_0701	YWGPSLYSILSPFLP	S_D	5	LYSILSPFL	0.580	0.585	88.71	7.00	NA	<=SB
200	DRB1_1501	YWGPSLYSILSPFLP	S_D	5	LYSILSPFL	0.745	0.563	112.88	7.00	NA	<=SB
201	DRB1_0101	WGPSLYNILSPFIPL	S_A	5	YNILSPFIP	0.460	0.656	41.41	10.00	NA	<=SB
201	DRB1_0701	WGPSLYNILSPFIPL	S_A	4	LYNILSPFI	0.400	0.593	81.35	6.50	NA	<=SB
201	DRB1_1501	WGPSLYNILSPFIPL	S_A	4	LYNILSPFI	0.600	0.551	128.48	8.50	NA	<=SB
201	DRB1_0101	WGPSLYSILSPFLPL	S_D	4	LYSILSPFL	0.535	0.702	25.07	5.00	NA	<=SB
201	DRB1_0401	WGPSLYSILSPFLPL	S_D	4	LYSILSPFL	0.480	0.520	180.40	7.00	NA	<=SB
201	DRB1_0701	WGPSLYSILSPFLPL	S_D	4	LYSILSPFL	0.445	0.624	58.33	4.00	NA	<=SB
201	DRB1_1501	WGPSLYSILSPFLPL	S_D	4	LYSILSPFL	0.640	0.594	80.97	4.00	NA	<=SB
202	DRB1_0101	GPSLYNILSPFIPLL	S_A	4	YNILSPFIP	0.465	0.672	34.68	8.00	NA	<=SB
202	DRB1_0701	GPSLYNILSPFIPLL	S_A	3	LYNILSPFI	0.350	0.599	76.47	6.00	NA	<=SB
202	DRB1_1501	GPSLYNILSPFIPLL	S_A	3	LYNILSPFI	0.465	0.570	104.73	6.50	NA	<=SB
202	DRB1_0101	GPSLYSILSPFLPLL	S_D	4	YSILSPFLP	0.470	0.715	21.88	4.00	NA	<=SB
202	DRB1_0401	GPSLYSILSPFLPLL	S_D	3	LYSILSPFL	0.440	0.523	173.46	6.50	NA	<=SB
202	DRB1_0701	GPSLYSILSPFLPLL	S_D	3	LYSILSPFL	0.370	0.631	54.27	3.50	NA	<=SB
202	DRB1_1501	GPSLYSILSPFLPLL	S_D	3	LYSILSPFL	0.515	0.604	72.97	3.50	NA	<=SB
203	DRB1_0101	PSLYNILSPFIPLLP	S_A	3	YNILSPFIP	0.490	0.667	36.59	8.50	NA	<=SB
203	DRB1_0701	PSLYNILSPFIPLLP	S_A	3	YNILSPFIP	0.310	0.589	84.94	6.50	NA	<=SB
203	DRB1_1501	PSLYNILSPFIPLLP	S_A	2	LYNILSPFI	0.355	0.568	107.71	6.50	NA	<=SB
203	DRB1_0101	PSLYSILSPFLPLLP	S_D	3	YSILSPFLP	0.480	0.709	23.30	4.50	NA	<=SB
203	DRB1_0401	PSLYSILSPFLPLLP	S_D	3	YSILSPFLP	0.435	0.513	194.09	7.50	NA	<=SB
203	DRB1_0701	PSLYSILSPFLPLLP	S_D	2	LYSILSPFL	0.345	0.618	62.39	4.50	NA	<=SB
203	DRB1_1501	PSLYSILSPFLPLLP	S_D	2	LYSILSPFL	0.410	0.593	81.64	4.00	NA	<=SB
204	DRB1_0101	SLYNILSPFIPLLPI	S_A	2	YNILSPFIP	0.455	0.662	38.89	9.50	NA	<=SB
204	DRB1_0701	SLYNILSPFIPLLPI	S_A	3	NILSPFIPL	0.250	0.586	88.63	7.00	NA	<=SB
204	DRB1_1501	SLYNILSPFIPLLPI	S_A	5	LSPFIPLLP	0.270	0.571	103.73	6.00	NA	<=SB
204	DRB1_0101	SLYSILSPFLPLLPI	S_D	2	YSILSPFLP	0.485	0.701	25.49	5.00	NA	<=SB
204	DRB1_0701	SLYSILSPFLPLLPI	S_D	3	SILSPFLPL	0.320	0.610	68.17	5.00	NA	<=SB
204	DRB1_1501	SLYSILSPFLPLLPI	S_D	1	LYSILSPFL	0.295	0.587	87.04	4.50	NA	<=SB
205	DRB1_0701	LYNILSPFIPLLPIF	S_A	2	NILSPFIPL	0.275	0.563	113.38	9.50	NA	<=SB
205	DRB1_1501	LYNILSPFIPLLPIF	S_A	4	LSPFIPLLP	0.390	0.556	122.23	8.00	NA	<=SB
205	DRB1_0101	LYSILSPFLPLLPIF	S_D	1	YSILSPFLP	0.485	0.668	36.39	8.50	NA	<=SB
205	DRB1_0701	LYSILSPFLPLLPIF	S_D	2	SILSPFLPL	0.360	0.578	96.21	8.00	NA	<=SB
205	DRB1_1501	LYSILSPFLPLLPIF	S_D	4	LSPFLPLLP	0.410	0.559	118.23	7.50	NA	<=SB
206	DRB1_0701	YNILSPFIPLLPIFF	S_A	6	FIPLLPIFF	0.295	0.569	105.82	9.00	NA	<=SB
206	DRB1_1501	YNILSPFIPLLPIFF	S_A	3	LSPFIPLLP	0.465	0.554	124.11	8.00	NA	<=SB
206	DRB1_0701	YSILSPFLPLLPIFF	S_D	6	FLPLLPIFF	0.305	0.568	107.37	9.00	NA	<=SB
206	DRB1_1501	YSILSPFLPLLPIFF	S_D	3	LSPFLPLLP	0.445	0.548	132.82	9.00	NA	<=SB
1	DRB1_1101	MGGWSAKPRKGMGTN	PreS1_A	3	WSAKPRKGM	0.650	0.391	727.36	33.00	NA	<=WB
1	DRB5_0101	MGGWSAKPRKGMGTN	PreS1_A	3	WSAKPRKGM	0.405	0.403	638.22	37.00	NA	<=WB
1	DRB1_0101	MGQNLSTSNPLGFFP	PreS1_D	2	QNLSTSNPL	0.525	0.535	152.56	33.00	NA	<=WB
1	DRB1_0301	MGQNLSTSNPLGFFP	PreS1_D	4	LSTSNPLGF	0.665	0.289	2192.26	44.00	NA	<=WB
1	DRB1_0401	MGQNLSTSNPLGFFP	PreS1_D	2	QNLSTSNPL	0.390	0.408	606.04	28.00	NA	<=WB
1	DRB1_0701	MGQNLSTSNPLGFFP	PreS1_D	4	LSTSNPLGF	0.385	0.555	123.16	11.00	NA	<=WB
1	DRB1_0401	MQWNSTAFHQALQDP	PreS2_A	2	WNSTAFHQA	0.375	0.345	1194.18	48.00	NA	<=WB
1	DRB1_0701	MQWNSTAFHQALQDP	PreS2_A	2	WNSTAFHQA	0.595	0.441	425.29	32.00	NA	<=WB
1	DRB1_1302	MQWNSTAFHQALQDP	PreS2_A	0	MQWNSTAFH	0.655	0.374	869.80	44.00	NA	<=WB
1	DRB1_0701	MQWNSTTFHQTLQDP	PreS2_D	2	WNSTTFHQT	0.670	0.397	680.65	43.00	NA	<=WB
1	DRB1_0101	MENITSGFLGPLLVL	S_A	5	SGFLGPLLV	0.345	0.483	269.38	46.00	NA	<=WB
1	DRB1_0701	MENITSGFLGPLLVL	S_A	3	ITSGFLGPL	0.305	0.409	597.56	40.00	NA	<=WB
1	DRB1_1501	MENITSGFLGPLLVL	S_A	4	TSGFLGPLL	0.400	0.416	553.95	35.00	NA	<=WB
1	DRB1_0101	MENITSGFLGPLLVL	S_D	5	SGFLGPLLV	0.345	0.483	269.38	46.00	NA	<=WB
1	DRB1_0701	MENITSGFLGPLLVL	S_D	3	ITSGFLGPL	0.305	0.409	597.56	40.00	NA	<=WB
1	DRB1_1501	MENITSGFLGPLLVL	S_D	4	TSGFLGPLL	0.400	0.416	553.95	35.00	NA	<=WB
2	DRB1_1101	GGWSAKPRKGMGTNL	PreS1_A	2	WSAKPRKGM	0.670	0.351	1119.37	42.00	NA	<=WB
2	DRB1_0101	GQNLSTSNPLGFFPD	PreS1_D	1	QNLSTSNPL	0.485	0.493	240.53	43.00	NA	<=WB
2	DRB1_0401	GQNLSTSNPLGFFPD	PreS1_D	1	QNLSTSNPL	0.350	0.376	858.47	38.00	NA	<=WB
2	DRB1_0701	GQNLSTSNPLGFFPD	PreS1_D	3	LSTSNPLGF	0.420	0.513	194.75	17.00	NA	<=WB
2	DRB1_1302	GQNLSTSNPLGFFPD	PreS1_D	3	LSTSNPLGF	0.590	0.523	174.94	14.00	NA	<=WB
2	DRB1_0101	ENITSGFLGPLLVLQ	S_A	4	SGFLGPLLV	0.405	0.492	244.21	43.00	NA	<=WB
2	DRB1_0701	ENITSGFLGPLLVLQ	S_A	3	TSGFLGPLL	0.280	0.377	850.30	48.00	NA	<=WB
2	DRB1_1501	ENITSGFLGPLLVLQ	S_A	3	TSGFLGPLL	0.435	0.411	584.07	36.00	NA	<=WB
2	DRB1_0101	ENITSGFLGPLLVLQ	S_D	4	SGFLGPLLV	0.405	0.492	244.21	43.00	NA	<=WB
2	DRB1_0701	ENITSGFLGPLLVLQ	S_D	3	TSGFLGPLL	0.280	0.377	850.30	48.00	NA	<=WB
2	DRB1_1501	ENITSGFLGPLLVLQ	S_D	3	TSGFLGPLL	0.435	0.411	584.07	36.00	NA	<=WB
3	DRB1_1101	GWSAKPRKGMGTNLS	PreS1_A	1	WSAKPRKGM	0.655	0.321	1548.70	50.00	NA	<=WB
3	DRB1_0701	QNLSTSNPLGFFPDH	PreS1_D	2	LSTSNPLGF	0.530	0.464	329.38	26.00	NA	<=WB
3	DRB1_1302	QNLSTSNPLGFFPDH	PreS1_D	2	LSTSNPLGF	0.695	0.480	279.03	21.00	NA	<=WB
3	DRB1_0101	NITSGFLGPLLVLQA	S_A	6	LGPLLVLQA	0.420	0.551	129.15	30.00	NA	<=WB
3	DRB1_0701	NITSGFLGPLLVLQA	S_A	3	SGFLGPLLV	0.240	0.382	797.97	47.00	NA	<=WB
3	DRB1_1501	NITSGFLGPLLVLQA	S_A	2	TSGFLGPLL	0.325	0.425	501.13	33.00	NA	<=WB
3	DRB1_0101	NITSGFLGPLLVLQA	S_D	6	LGPLLVLQA	0.420	0.551	129.15	30.00	NA	<=WB
3	DRB1_0701	NITSGFLGPLLVLQA	S_D	3	SGFLGPLLV	0.240	0.382	797.97	47.00	NA	<=WB
3	DRB1_1501	NITSGFLGPLLVLQA	S_D	2	TSGFLGPLL	0.325	0.425	501.13	33.00	NA	<=WB
4	DRB1_1302	NLSTSNPLGFFPDHQ	PreS1_D	1	LSTSNPLGF	0.845	0.378	834.52	43.00	NA	<=WB
4	DRB1_0301	NSTAFHQALQDPRVR	PreS2_A	4	FHQALQDPR	0.380	0.300	1948.61	41.00	NA	<=WB
4	DRB5_0101	NSTAFHQALQDPRVR	PreS2_A	4	FHQALQDPR	0.640	0.387	758.20	40.00	NA	<=WB
4	DRB1_0301	NSTTFHQTLQDPRVR	PreS2_D	4	FHQTLQDPR	0.400	0.288	2226.54	45.00	NA	<=WB
4	DRB1_0101	ITSGFLGPLLVLQAG	S_A	5	LGPLLVLQA	0.570	0.565	111.02	27.00	NA	<=WB
4	DRB1_0401	ITSGFLGPLLVLQAG	S_A	5	LGPLLVLQA	0.720	0.355	1068.38	45.00	NA	<=WB
4	DRB1_0802	ITSGFLGPLLVLQAG	S_A	5	LGPLLVLQA	0.715	0.336	1319.37	42.00	NA	<=WB
4	DRB1_1501	ITSGFLGPLLVLQAG	S_A	5	LGPLLVLQA	0.405	0.410	590.04	36.00	NA	<=WB
4	DRB1_0101	ITSGFLGPLLVLQAG	S_D	5	LGPLLVLQA	0.570	0.565	111.02	27.00	NA	<=WB
4	DRB1_0401	ITSGFLGPLLVLQAG	S_D	5	LGPLLVLQA	0.720	0.355	1068.38	45.00	NA	<=WB
4	DRB1_0802	ITSGFLGPLLVLQAG	S_D	5	LGPLLVLQA	0.715	0.336	1319.37	42.00	NA	<=WB
4	DRB1_1501	ITSGFLGPLLVLQAG	S_D	5	LGPLLVLQA	0.405	0.410	590.04	36.00	NA	<=WB
5	DRB1_0301	STAFHQALQDPRVRG	PreS2_A	6	ALQDPRVRG	0.595	0.369	927.21	22.00	NA	<=WB
5	DRB5_0101	STAFHQALQDPRVRG	PreS2_A	3	FHQALQDPR	0.545	0.402	643.29	37.00	NA	<=WB
5	DRB1_0301	STTFHQTLQDPRVRG	PreS2_D	6	TLQDPRVRG	0.615	0.352	1106.29	26.00	NA	<=WB
5	DRB5_0101	STTFHQTLQDPRVRG	PreS2_D	5	QTLQDPRVR	0.395	0.362	993.59	46.00	NA	<=WB
5	DRB1_0101	TSGFLGPLLVLQAGF	S_A	4	LGPLLVLQA	0.670	0.577	97.43	24.00	NA	<=WB
5	DRB1_0401	TSGFLGPLLVLQAGF	S_A	4	LGPLLVLQA	0.740	0.377	847.20	37.00	NA	<=WB
5	DRB1_0802	TSGFLGPLLVLQAGF	S_A	4	LGPLLVLQA	0.720	0.360	1018.48	34.00	NA	<=WB
5	DRB1_1101	TSGFLGPLLVLQAGF	S_A	4	LGPLLVLQA	0.695	0.346	1184.51	43.00	NA	<=WB
5	DRB1_1501	TSGFLGPLLVLQAGF	S_A	4	LGPLLVLQA	0.580	0.406	618.00	37.00	NA	<=WB
5	DRB1_0101	TSGFLGPLLVLQAGF	S_D	4	LGPLLVLQA	0.670	0.577	97.43	24.00	NA	<=WB
5	DRB1_0401	TSGFLGPLLVLQAGF	S_D	4	LGPLLVLQA	0.740	0.377	847.20	37.00	NA	<=WB
5	DRB1_0802	TSGFLGPLLVLQAGF	S_D	4	LGPLLVLQA	0.720	0.360	1018.48	34.00	NA	<=WB
5	DRB1_1101	TSGFLGPLLVLQAGF	S_D	4	LGPLLVLQA	0.695	0.346	1184.51	43.00	NA	<=WB
5	DRB1_1501	TSGFLGPLLVLQAGF	S_D	4	LGPLLVLQA	0.580	0.406	618.00	37.00	NA	<=WB
6	DRB5_0101	TAFHQALQDPRVRGL	PreS2_A	4	QALQDPRVR	0.430	0.422	520.59	32.00	NA	<=WB
6	DRB1_0301	TTFHQTLQDPRVRGL	PreS2_D	5	TLQDPRVRG	0.705	0.426	496.78	12.00	NA	<=WB
6	DRB5_0101	TTFHQTLQDPRVRGL	PreS2_D	4	QTLQDPRVR	0.500	0.388	750.15	40.00	NA	<=WB
6	DRB1_0101	SGFLGPLLVLQAGFF	S_A	3	LGPLLVLQA	0.665	0.592	82.57	21.00	NA	<=WB
6	DRB1_0401	SGFLGPLLVLQAGFF	S_A	3	LGPLLVLQA	0.680	0.390	738.05	33.00	NA	<=WB
6	DRB1_0701	SGFLGPLLVLQAGFF	S_A	3	LGPLLVLQA	0.370	0.401	653.44	42.00	NA	<=WB
6	DRB1_0802	SGFLGPLLVLQAGFF	S_A	3	LGPLLVLQA	0.665	0.377	848.42	29.00	NA	<=WB
6	DRB1_1101	SGFLGPLLVLQAGFF	S_A	3	LGPLLVLQA	0.650	0.364	978.01	39.00	NA	<=WB
6	DRB1_1501	SGFLGPLLVLQAGFF	S_A	3	LGPLLVLQA	0.475	0.453	373.04	26.00	NA	<=WB
6	DRB5_0101	SGFLGPLLVLQAGFF	S_A	3	LGPLLVLQA	0.530	0.351	1124.74	49.00	NA	<=WB
6	DRB1_0101	SGFLGPLLVLQAGFF	S_D	3	LGPLLVLQA	0.665	0.592	82.57	21.00	NA	<=WB
6	DRB1_0401	SGFLGPLLVLQAGFF	S_D	3	LGPLLVLQA	0.680	0.390	738.05	33.00	NA	<=WB
6	DRB1_0701	SGFLGPLLVLQAGFF	S_D	3	LGPLLVLQA	0.370	0.401	653.44	42.00	NA	<=WB
6	DRB1_0802	SGFLGPLLVLQAGFF	S_D	3	LGPLLVLQA	0.665	0.377	848.42	29.00	NA	<=WB
6	DRB1_1101	SGFLGPLLVLQAGFF	S_D	3	LGPLLVLQA	0.650	0.364	978.01	39.00	NA	<=WB
6	DRB1_1501	SGFLGPLLVLQAGFF	S_D	3	LGPLLVLQA	0.475	0.453	373.04	26.00	NA	<=WB
6	DRB5_0101	SGFLGPLLVLQAGFF	S_D	3	LGPLLVLQA	0.530	0.351	1124.74	49.00	NA	<=WB
7	DRB5_0101	AFHQALQDPRVRGLY	PreS2_A	3	QALQDPRVR	0.500	0.425	505.49	32.00	NA	<=WB
7	DRB5_0101	TFHQTLQDPRVRGLY	PreS2_D	3	QTLQDPRVR	0.545	0.401	653.59	37.00	NA	<=WB
7	DRB1_0101	GFLGPLLVLQAGFFL	S_A	2	LGPLLVLQA	0.565	0.588	86.04	22.00	NA	<=WB
7	DRB1_0401	GFLGPLLVLQAGFFL	S_A	2	LGPLLVLQA	0.615	0.376	853.60	38.00	NA	<=WB
7	DRB1_0701	GFLGPLLVLQAGFFL	S_A	5	LLVLQAGFF	0.355	0.406	619.08	40.00	NA	<=WB
7	DRB1_0802	GFLGPLLVLQAGFFL	S_A	2	LGPLLVLQA	0.595	0.371	899.75	31.00	NA	<=WB
7	DRB1_1101	GFLGPLLVLQAGFFL	S_A	2	LGPLLVLQA	0.565	0.357	1051.39	41.00	NA	<=WB
7	DRB1_1501	GFLGPLLVLQAGFFL	S_A	2	LGPLLVLQA	0.385	0.474	296.36	22.00	NA	<=WB
7	DRB5_0101	GFLGPLLVLQAGFFL	S_A	2	LGPLLVLQA	0.475	0.349	1145.58	49.00	NA	<=WB
7	DRB1_0101	GFLGPLLVLQAGFFL	S_D	2	LGPLLVLQA	0.565	0.588	86.04	22.00	NA	<=WB
7	DRB1_0401	GFLGPLLVLQAGFFL	S_D	2	LGPLLVLQA	0.615	0.376	853.60	38.00	NA	<=WB
7	DRB1_0701	GFLGPLLVLQAGFFL	S_D	5	LLVLQAGFF	0.355	0.406	619.08	40.00	NA	<=WB
7	DRB1_0802	GFLGPLLVLQAGFFL	S_D	2	LGPLLVLQA	0.595	0.371	899.75	31.00	NA	<=WB
7	DRB1_1101	GFLGPLLVLQAGFFL	S_D	2	LGPLLVLQA	0.565	0.357	1051.39	41.00	NA	<=WB
7	DRB1_1501	GFLGPLLVLQAGFFL	S_D	2	LGPLLVLQA	0.385	0.474	296.36	22.00	NA	<=WB
7	DRB5_0101	GFLGPLLVLQAGFFL	S_D	2	LGPLLVLQA	0.475	0.349	1145.58	49.00	NA	<=WB
8	DRB1_0401	PRKGMGTNLSVPNPL	PreS1_A	4	MGTNLSVPN	0.580	0.353	1097.31	45.00	NA	<=WB
8	DRB1_1302	PRKGMGTNLSVPNPL	PreS1_A	4	MGTNLSVPN	0.545	0.431	471.92	30.00	NA	<=WB
8	DRB5_0101	FHQALQDPRVRGLYF	PreS2_A	2	QALQDPRVR	0.555	0.396	689.06	38.00	NA	<=WB
8	DRB5_0101	FHQTLQDPRVRGLYF	PreS2_D	2	QTLQDPRVR	0.555	0.385	772.30	41.00	NA	<=WB
8	DRB1_0101	FLGPLLVLQAGFFLL	S_A	1	LGPLLVLQA	0.425	0.572	102.07	25.00	NA	<=WB
8	DRB1_0401	FLGPLLVLQAGFFLL	S_A	1	LGPLLVLQA	0.525	0.344	1211.12	48.00	NA	<=WB
8	DRB1_0701	FLGPLLVLQAGFFLL	S_A	4	LLVLQAGFF	0.355	0.415	560.89	38.00	NA	<=WB
8	DRB1_0802	FLGPLLVLQAGFFLL	S_A	1	LGPLLVLQA	0.530	0.352	1106.25	37.00	NA	<=WB
8	DRB1_1101	FLGPLLVLQAGFFLL	S_A	1	LGPLLVLQA	0.505	0.331	1387.46	47.00	NA	<=WB
8	DRB1_1501	FLGPLLVLQAGFFLL	S_A	4	LLVLQAGFF	0.280	0.470	308.23	23.00	NA	<=WB
8	DRB1_0101	FLGPLLVLQAGFFLL	S_D	1	LGPLLVLQA	0.425	0.572	102.07	25.00	NA	<=WB
8	DRB1_0401	FLGPLLVLQAGFFLL	S_D	1	LGPLLVLQA	0.525	0.344	1211.12	48.00	NA	<=WB
8	DRB1_0701	FLGPLLVLQAGFFLL	S_D	4	LLVLQAGFF	0.355	0.415	560.89	38.00	NA	<=WB
8	DRB1_0802	FLGPLLVLQAGFFLL	S_D	1	LGPLLVLQA	0.530	0.352	1106.25	37.00	NA	<=WB
8	DRB1_1101	FLGPLLVLQAGFFLL	S_D	1	LGPLLVLQA	0.505	0.331	1387.46	47.00	NA	<=WB
8	DRB1_1501	FLGPLLVLQAGFFLL	S_D	4	LLVLQAGFF	0.280	0.470	308.23	23.00	NA	<=WB
9	DRB1_0401	RKGMGTNLSVPNPLG	PreS1_A	3	MGTNLSVPN	0.560	0.348	1155.99	47.00	NA	<=WB
9	DRB1_0701	RKGMGTNLSVPNPLG	PreS1_A	5	TNLSVPNPL	0.665	0.381	814.63	47.00	NA	<=WB
9	DRB1_1302	RKGMGTNLSVPNPLG	PreS1_A	3	MGTNLSVPN	0.495	0.442	417.86	28.00	NA	<=WB
9	DRB1_0301	NPLGFFPDHQLDPAF	PreS1_D	4	FFPDHQLDP	0.715	0.289	2194.71	44.00	NA	<=WB
9	DRB1_0101	LGPLLVLQAGFFLLT	S_A	3	LLVLQAGFF	0.295	0.548	132.79	30.00	NA	<=WB
9	DRB1_0701	LGPLLVLQAGFFLLT	S_A	3	LLVLQAGFF	0.335	0.413	572.73	39.00	NA	<=WB
9	DRB1_0802	LGPLLVLQAGFFLLT	S_A	3	LLVLQAGFF	0.240	0.315	1650.07	49.00	NA	<=WB
9	DRB1_1501	LGPLLVLQAGFFLLT	S_A	3	LLVLQAGFF	0.305	0.460	345.99	25.00	NA	<=WB
9	DRB1_0101	LGPLLVLQAGFFLLT	S_D	3	LLVLQAGFF	0.295	0.548	132.79	30.00	NA	<=WB
9	DRB1_0701	LGPLLVLQAGFFLLT	S_D	3	LLVLQAGFF	0.335	0.413	572.73	39.00	NA	<=WB
9	DRB1_0802	LGPLLVLQAGFFLLT	S_D	3	LLVLQAGFF	0.240	0.315	1650.07	49.00	NA	<=WB
9	DRB1_1501	LGPLLVLQAGFFLLT	S_D	3	LLVLQAGFF	0.305	0.460	345.99	25.00	NA	<=WB
10	DRB1_0101	KGMGTNLSVPNPLGF	PreS1_A	4	TNLSVPNPL	0.555	0.484	266.82	45.00	NA	<=WB
10	DRB1_0401	KGMGTNLSVPNPLGF	PreS1_A	2	MGTNLSVPN	0.360	0.355	1071.89	45.00	NA	<=WB
10	DRB1_0701	KGMGTNLSVPNPLGF	PreS1_A	4	TNLSVPNPL	0.715	0.429	482.45	35.00	NA	<=WB
10	DRB1_1302	KGMGTNLSVPNPLGF	PreS1_A	4	TNLSVPNPL	0.545	0.461	341.74	24.00	NA	<=WB
10	DRB1_0301	PLGFFPDHQLDPAFR	PreS1_D	3	FFPDHQLDP	0.690	0.321	1547.24	34.00	NA	<=WB
10	DRB1_0301	QALQDPRVRGLYFPA	PreS2_A	1	ALQDPRVRG	0.815	0.414	569.32	14.00	NA	<=WB
10	DRB1_0301	QTLQDPRVRGLYFPA	PreS2_D	1	TLQDPRVRG	0.795	0.401	654.01	16.00	NA	<=WB
10	DRB1_0101	GPLLVLQAGFFLLTR	S_A	2	LLVLQAGFF	0.285	0.537	149.10	33.00	NA	<=WB
10	DRB1_0701	GPLLVLQAGFFLLTR	S_A	2	LLVLQAGFF	0.310	0.414	564.51	38.00	NA	<=WB
10	DRB1_1501	GPLLVLQAGFFLLTR	S_A	2	LLVLQAGFF	0.270	0.472	301.79	22.00	NA	<=WB
10	DRB1_0101	GPLLVLQAGFFLLTR	S_D	2	LLVLQAGFF	0.285	0.537	149.10	33.00	NA	<=WB
10	DRB1_0701	GPLLVLQAGFFLLTR	S_D	2	LLVLQAGFF	0.310	0.414	564.51	38.00	NA	<=WB
10	DRB1_1501	GPLLVLQAGFFLLTR	S_D	2	LLVLQAGFF	0.270	0.472	301.79	22.00	NA	<=WB
11	DRB1_0101	GMGTNLSVPNPLGFF	PreS1_A	3	TNLSVPNPL	0.545	0.526	169.49	35.00	NA	<=WB
11	DRB1_0401	GMGTNLSVPNPLGFF	PreS1_A	4	NLSVPNPLG	0.530	0.368	932.29	40.00	NA	<=WB
11	DRB1_0701	GMGTNLSVPNPLGFF	PreS1_A	3	TNLSVPNPL	0.660	0.473	300.45	25.00	NA	<=WB
11	DRB1_0802	GMGTNLSVPNPLGFF	PreS1_A	4	NLSVPNPLG	0.485	0.313	1683.59	50.00	NA	<=WB
11	DRB1_1302	GMGTNLSVPNPLGFF	PreS1_A	3	TNLSVPNPL	0.575	0.491	245.32	19.00	NA	<=WB
11	DRB1_0301	LGFFPDHQLDPAFRA	PreS1_D	6	HQLDPAFRA	0.385	0.378	833.72	20.00	NA	<=WB
11	DRB1_0401	LGFFPDHQLDPAFRA	PreS1_D	2	FFPDHQLDP	0.420	0.365	962.40	41.00	NA	<=WB
11	DRB1_0101	PLLVLQAGFFLLTRI	S_A	1	LLVLQAGFF	0.195	0.513	193.44	38.00	NA	<=WB
11	DRB1_0701	PLLVLQAGFFLLTRI	S_A	3	VLQAGFFLL	0.240	0.408	602.32	40.00	NA	<=WB
11	DRB1_1501	PLLVLQAGFFLLTRI	S_A	1	LLVLQAGFF	0.175	0.457	355.90	25.00	NA	<=WB
11	DRB1_0101	PLLVLQAGFFLLTRI	S_D	1	LLVLQAGFF	0.195	0.513	193.44	38.00	NA	<=WB
11	DRB1_0701	PLLVLQAGFFLLTRI	S_D	3	VLQAGFFLL	0.240	0.408	602.32	40.00	NA	<=WB
11	DRB1_1501	PLLVLQAGFFLLTRI	S_D	1	LLVLQAGFF	0.175	0.457	355.90	25.00	NA	<=WB
12	DRB1_0101	MGTNLSVPNPLGFFP	PreS1_A	2	TNLSVPNPL	0.560	0.510	199.66	39.00	NA	<=WB
12	DRB1_0401	MGTNLSVPNPLGFFP	PreS1_A	3	NLSVPNPLG	0.575	0.350	1136.05	46.00	NA	<=WB
12	DRB1_0701	MGTNLSVPNPLGFFP	PreS1_A	2	TNLSVPNPL	0.660	0.461	342.03	27.00	NA	<=WB
12	DRB1_1302	MGTNLSVPNPLGFFP	PreS1_A	2	TNLSVPNPL	0.595	0.469	312.67	23.00	NA	<=WB
12	DRB1_0301	GFFPDHQLDPAFRAN	PreS1_D	5	HQLDPAFRA	0.585	0.376	859.44	20.00	NA	<=WB
12	DRB1_0401	GFFPDHQLDPAFRAN	PreS1_D	5	HQLDPAFRA	0.525	0.357	1045.49	44.00	NA	<=WB
12	DRB1_0101	LLVLQAGFFLLTRIL	S_A	3	LQAGFFLLT	0.280	0.499	225.39	42.00	NA	<=WB
12	DRB1_0701	LLVLQAGFFLLTRIL	S_A	6	GFFLLTRIL	0.210	0.399	663.88	42.00	NA	<=WB
12	DRB1_1101	LLVLQAGFFLLTRIL	S_A	6	GFFLLTRIL	0.210	0.333	1364.21	47.00	NA	<=WB
12	DRB1_1501	LLVLQAGFFLLTRIL	S_A	5	AGFFLLTRI	0.160	0.452	374.17	27.00	NA	<=WB
12	DRB1_0101	LLVLQAGFFLLTRIL	S_D	3	LQAGFFLLT	0.280	0.499	225.39	42.00	NA	<=WB
12	DRB1_0701	LLVLQAGFFLLTRIL	S_D	6	GFFLLTRIL	0.210	0.399	663.88	42.00	NA	<=WB
12	DRB1_1101	LLVLQAGFFLLTRIL	S_D	6	GFFLLTRIL	0.210	0.333	1364.21	47.00	NA	<=WB
12	DRB1_1501	LLVLQAGFFLLTRIL	S_D	5	AGFFLLTRI	0.160	0.452	374.17	27.00	NA	<=WB
13	DRB1_0101	GTNLSVPNPLGFFPD	PreS1_A	1	TNLSVPNPL	0.495	0.467	320.16	49.00	NA	<=WB
13	DRB1_0701	GTNLSVPNPLGFFPD	PreS1_A	1	TNLSVPNPL	0.635	0.412	581.27	39.00	NA	<=WB
13	DRB1_1302	GTNLSVPNPLGFFPD	PreS1_A	1	TNLSVPNPL	0.550	0.415	557.93	34.00	NA	<=WB
13	DRB1_0301	FFPDHQLDPAFRANT	PreS1_D	4	HQLDPAFRA	0.720	0.368	928.99	22.00	NA	<=WB
13	DRB1_0401	FFPDHQLDPAFRANT	PreS1_D	4	HQLDPAFRA	0.725	0.346	1177.41	48.00	NA	<=WB
13	DRB1_0101	LVLQAGFFLLTRILT	S_A	6	FFLLTRILT	0.265	0.534	154.38	33.00	NA	<=WB
13	DRB1_0701	LVLQAGFFLLTRILT	S_A	5	GFFLLTRIL	0.165	0.417	548.24	38.00	NA	<=WB
13	DRB1_0802	LVLQAGFFLLTRILT	S_A	6	FFLLTRILT	0.425	0.358	1037.30	35.00	NA	<=WB
13	DRB1_1101	LVLQAGFFLLTRILT	S_A	6	FFLLTRILT	0.580	0.477	287.62	18.00	NA	<=WB
13	DRB1_1501	LVLQAGFFLLTRILT	S_A	4	AGFFLLTRI	0.155	0.470	308.80	23.00	NA	<=WB
13	DRB5_0101	LVLQAGFFLLTRILT	S_A	6	FFLLTRILT	0.330	0.382	801.48	41.00	NA	<=WB
13	DRB1_0101	LVLQAGFFLLTRILT	S_D	6	FFLLTRILT	0.265	0.534	154.38	33.00	NA	<=WB
13	DRB1_0701	LVLQAGFFLLTRILT	S_D	5	GFFLLTRIL	0.165	0.417	548.24	38.00	NA	<=WB
13	DRB1_0802	LVLQAGFFLLTRILT	S_D	6	FFLLTRILT	0.425	0.358	1037.30	35.00	NA	<=WB
13	DRB1_1101	LVLQAGFFLLTRILT	S_D	6	FFLLTRILT	0.580	0.477	287.62	18.00	NA	<=WB
13	DRB1_1501	LVLQAGFFLLTRILT	S_D	4	AGFFLLTRI	0.155	0.470	308.80	23.00	NA	<=WB
13	DRB5_0101	LVLQAGFFLLTRILT	S_D	6	FFLLTRILT	0.330	0.382	801.48	41.00	NA	<=WB
14	DRB1_0301	FPDHQLDPAFRANTA	PreS1_D	3	HQLDPAFRA	0.785	0.366	951.78	22.00	NA	<=WB
14	DRB1_0401	FPDHQLDPAFRANTA	PreS1_D	3	HQLDPAFRA	0.775	0.345	1191.98	48.00	NA	<=WB
14	DRB1_0802	DPRVRGLYFPAGGSS	PreS2_A	3	VRGLYFPAG	0.585	0.313	1699.46	50.00	NA	<=WB
14	DRB1_0802	DPRVRGLYFPAGGSS	PreS2_D	3	VRGLYFPAG	0.585	0.313	1699.46	50.00	NA	<=WB
14	DRB1_0301	VLQAGFFLLTRILTI	S_A	6	FLLTRILTI	0.520	0.276	2523.85	49.00	NA	<=WB
14	DRB1_0401	VLQAGFFLLTRILTI	S_A	6	FLLTRILTI	0.670	0.469	313.60	14.00	NA	<=WB
14	DRB1_0802	VLQAGFFLLTRILTI	S_A	6	FLLTRILTI	0.530	0.445	406.62	12.00	NA	<=WB
14	DRB1_1302	VLQAGFFLLTRILTI	S_A	6	FLLTRILTI	0.765	0.509	202.49	16.00	NA	<=WB
14	DRB1_1501	VLQAGFFLLTRILTI	S_A	6	FLLTRILTI	0.515	0.531	159.16	12.00	NA	<=WB
14	DRB5_0101	VLQAGFFLLTRILTI	S_A	6	FLLTRILTI	0.570	0.477	286.60	22.00	NA	<=WB
14	DRB1_0301	VLQAGFFLLTRILTI	S_D	6	FLLTRILTI	0.520	0.276	2523.85	49.00	NA	<=WB
14	DRB1_0401	VLQAGFFLLTRILTI	S_D	6	FLLTRILTI	0.670	0.469	313.60	14.00	NA	<=WB
14	DRB1_0802	VLQAGFFLLTRILTI	S_D	6	FLLTRILTI	0.530	0.445	406.62	12.00	NA	<=WB
14	DRB1_1302	VLQAGFFLLTRILTI	S_D	6	FLLTRILTI	0.765	0.509	202.49	16.00	NA	<=WB
14	DRB1_1501	VLQAGFFLLTRILTI	S_D	6	FLLTRILTI	0.515	0.531	159.16	12.00	NA	<=WB
14	DRB5_0101	VLQAGFFLLTRILTI	S_D	6	FLLTRILTI	0.570	0.477	286.60	22.00	NA	<=WB
15	DRB1_0301	PDHQLDPAFRANTAN	PreS1_D	2	HQLDPAFRA	0.760	0.334	1351.91	30.00	NA	<=WB
15	DRB1_0101	PRVRGLYFPAGGSSS	PreS2_A	6	YFPAGGSSS	0.490	0.550	130.34	30.00	NA	<=WB
15	DRB1_0401	PRVRGLYFPAGGSSS	PreS2_A	6	YFPAGGSSS	0.545	0.371	904.47	39.00	NA	<=WB
15	DRB1_0802	PRVRGLYFPAGGSSS	PreS2_A	2	VRGLYFPAG	0.500	0.337	1304.48	42.00	NA	<=WB
15	DRB1_1101	PRVRGLYFPAGGSSS	PreS2_A	2	VRGLYFPAG	0.415	0.337	1309.31	46.00	NA	<=WB
15	DRB1_1501	PRVRGLYFPAGGSSS	PreS2_A	2	VRGLYFPAG	0.455	0.363	985.22	48.00	NA	<=WB
15	DRB5_0101	PRVRGLYFPAGGSSS	PreS2_A	6	YFPAGGSSS	0.370	0.370	912.53	44.00	NA	<=WB
15	DRB1_0101	PRVRGLYFPAGGSSS	PreS2_D	6	YFPAGGSSS	0.490	0.550	130.34	30.00	NA	<=WB
15	DRB1_0401	PRVRGLYFPAGGSSS	PreS2_D	6	YFPAGGSSS	0.545	0.371	904.47	39.00	NA	<=WB
15	DRB1_0802	PRVRGLYFPAGGSSS	PreS2_D	2	VRGLYFPAG	0.500	0.337	1304.48	42.00	NA	<=WB
15	DRB1_1101	PRVRGLYFPAGGSSS	PreS2_D	2	VRGLYFPAG	0.415	0.337	1309.31	46.00	NA	<=WB
15	DRB1_1501	PRVRGLYFPAGGSSS	PreS2_D	2	VRGLYFPAG	0.455	0.363	985.22	48.00	NA	<=WB
15	DRB5_0101	PRVRGLYFPAGGSSS	PreS2_D	6	YFPAGGSSS	0.370	0.370	912.53	44.00	NA	<=WB
15	DRB1_0301	LQAGFFLLTRILTIP	S_A	5	FLLTRILTI	0.560	0.281	2394.51	47.00	NA	<=WB
15	DRB1_1302	LQAGFFLLTRILTIP	S_A	5	FLLTRILTI	0.755	0.523	174.85	14.00	NA	<=WB
15	DRB1_1501	LQAGFFLLTRILTIP	S_A	5	FLLTRILTI	0.560	0.536	151.51	11.00	NA	<=WB
15	DRB5_0101	LQAGFFLLTRILTIP	S_A	5	FLLTRILTI	0.615	0.490	249.94	20.00	NA	<=WB
15	DRB1_0301	LQAGFFLLTRILTIP	S_D	5	FLLTRILTI	0.560	0.281	2394.51	47.00	NA	<=WB
15	DRB1_1302	LQAGFFLLTRILTIP	S_D	5	FLLTRILTI	0.755	0.523	174.85	14.00	NA	<=WB
15	DRB1_1501	LQAGFFLLTRILTIP	S_D	5	FLLTRILTI	0.560	0.536	151.51	11.00	NA	<=WB
15	DRB5_0101	LQAGFFLLTRILTIP	S_D	5	FLLTRILTI	0.615	0.490	249.94	20.00	NA	<=WB
16	DRB1_0301	DHQLDPAFRANTANP	PreS1_D	1	HQLDPAFRA	0.700	0.315	1661.41	36.00	NA	<=WB
16	DRB1_0401	DHQLDPAFRANTANP	PreS1_D	1	HQLDPAFRA	0.505	0.367	940.12	41.00	NA	<=WB
16	DRB1_0101	RVRGLYFPAGGSSSG	PreS2_A	5	YFPAGGSSS	0.660	0.580	94.08	23.00	NA	<=WB
16	DRB1_0401	RVRGLYFPAGGSSSG	PreS2_A	5	YFPAGGSSS	0.730	0.391	728.50	33.00	NA	<=WB
16	DRB1_0802	RVRGLYFPAGGSSSG	PreS2_A	1	VRGLYFPAG	0.430	0.330	1406.94	44.00	NA	<=WB
16	DRB1_1101	RVRGLYFPAGGSSSG	PreS2_A	5	YFPAGGSSS	0.390	0.331	1394.06	47.00	NA	<=WB
16	DRB5_0101	RVRGLYFPAGGSSSG	PreS2_A	5	YFPAGGSSS	0.545	0.387	757.03	40.00	NA	<=WB
16	DRB1_0101	RVRGLYFPAGGSSSG	PreS2_D	5	YFPAGGSSS	0.660	0.580	94.08	23.00	NA	<=WB
16	DRB1_0401	RVRGLYFPAGGSSSG	PreS2_D	5	YFPAGGSSS	0.730	0.391	728.50	33.00	NA	<=WB
16	DRB1_0802	RVRGLYFPAGGSSSG	PreS2_D	1	VRGLYFPAG	0.430	0.330	1406.94	44.00	NA	<=WB
16	DRB1_1101	RVRGLYFPAGGSSSG	PreS2_D	5	YFPAGGSSS	0.390	0.331	1394.06	47.00	NA	<=WB
16	DRB5_0101	RVRGLYFPAGGSSSG	PreS2_D	5	YFPAGGSSS	0.545	0.387	757.03	40.00	NA	<=WB
16	DRB1_0301	QAGFFLLTRILTIPQ	S_A	4	FLLTRILTI	0.535	0.295	2058.43	42.00	NA	<=WB
16	DRB1_1302	QAGFFLLTRILTIPQ	S_A	4	FLLTRILTI	0.685	0.540	145.70	12.00	NA	<=WB
16	DRB5_0101	QAGFFLLTRILTIPQ	S_A	4	FLLTRILTI	0.575	0.508	205.49	17.00	NA	<=WB
16	DRB1_0301	QAGFFLLTRILTIPQ	S_D	4	FLLTRILTI	0.535	0.295	2058.43	42.00	NA	<=WB
16	DRB1_1302	QAGFFLLTRILTIPQ	S_D	4	FLLTRILTI	0.685	0.540	145.70	12.00	NA	<=WB
16	DRB5_0101	QAGFFLLTRILTIPQ	S_D	4	FLLTRILTI	0.575	0.508	205.49	17.00	NA	<=WB
17	DRB1_0401	HQLDPAFRANTANPD	PreS1_D	6	FRANTANPD	0.685	0.464	330.17	15.00	NA	<=WB
17	DRB1_0802	HQLDPAFRANTANPD	PreS1_D	6	FRANTANPD	0.410	0.321	1557.74	47.00	NA	<=WB
17	DRB1_1302	HQLDPAFRANTANPD	PreS1_D	6	FRANTANPD	0.820	0.481	273.52	21.00	NA	<=WB
17	DRB1_0101	VRGLYFPAGGSSSGT	PreS2_A	4	YFPAGGSSS	0.820	0.586	87.81	22.00	NA	<=WB
17	DRB1_0401	VRGLYFPAGGSSSGT	PreS2_A	4	YFPAGGSSS	0.825	0.395	699.68	32.00	NA	<=WB
17	DRB5_0101	VRGLYFPAGGSSSGT	PreS2_A	4	YFPAGGSSS	0.695	0.382	801.74	41.00	NA	<=WB
17	DRB1_0101	VRGLYFPAGGSSSGT	PreS2_D	4	YFPAGGSSS	0.820	0.586	87.81	22.00	NA	<=WB
17	DRB1_0401	VRGLYFPAGGSSSGT	PreS2_D	4	YFPAGGSSS	0.825	0.395	699.68	32.00	NA	<=WB
17	DRB5_0101	VRGLYFPAGGSSSGT	PreS2_D	4	YFPAGGSSS	0.695	0.382	801.74	41.00	NA	<=WB
17	DRB1_0301	AGFFLLTRILTIPQS	S_A	3	FLLTRILTI	0.505	0.298	1992.70	41.00	NA	<=WB
17	DRB1_1302	AGFFLLTRILTIPQS	S_A	3	FLLTRILTI	0.670	0.546	135.48	12.00	NA	<=WB
17	DRB5_0101	AGFFLLTRILTIPQS	S_A	3	FLLTRILTI	0.510	0.523	174.32	15.00	NA	<=WB
17	DRB1_0301	AGFFLLTRILTIPQS	S_D	3	FLLTRILTI	0.505	0.298	1992.70	41.00	NA	<=WB
17	DRB1_1302	AGFFLLTRILTIPQS	S_D	3	FLLTRILTI	0.670	0.546	135.48	12.00	NA	<=WB
17	DRB5_0101	AGFFLLTRILTIPQS	S_D	3	FLLTRILTI	0.510	0.523	174.32	15.00	NA	<=WB
18	DRB1_0101	QLDPAFRANTANPDW	PreS1_D	5	FRANTANPD	0.785	0.497	229.96	42.00	NA	<=WB
18	DRB1_0701	QLDPAFRANTANPDW	PreS1_D	5	FRANTANPD	0.810	0.401	651.10	42.00	NA	<=WB
18	DRB1_0802	QLDPAFRANTANPDW	PreS1_D	5	FRANTANPD	0.640	0.344	1212.55	39.00	NA	<=WB
18	DRB1_1302	QLDPAFRANTANPDW	PreS1_D	5	FRANTANPD	0.895	0.549	131.41	11.00	NA	<=WB
18	DRB1_0101	RGLYFPAGGSSSGTL	PreS2_A	3	YFPAGGSSS	0.905	0.613	65.51	17.00	NA	<=WB
18	DRB1_0401	RGLYFPAGGSSSGTL	PreS2_A	3	YFPAGGSSS	0.875	0.411	587.85	27.00	NA	<=WB
18	DRB5_0101	RGLYFPAGGSSSGTL	PreS2_A	3	YFPAGGSSS	0.800	0.390	733.74	39.00	NA	<=WB
18	DRB1_0101	RGLYFPAGGSSSGTV	PreS2_D	3	YFPAGGSSS	0.900	0.606	70.72	18.00	NA	<=WB
18	DRB1_0401	RGLYFPAGGSSSGTV	PreS2_D	3	YFPAGGSSS	0.880	0.407	612.31	29.00	NA	<=WB
18	DRB5_0101	RGLYFPAGGSSSGTV	PreS2_D	3	YFPAGGSSS	0.785	0.386	770.15	40.00	NA	<=WB
18	DRB1_0301	GFFLLTRILTIPQSL	S_A	2	FLLTRILTI	0.345	0.305	1848.13	39.00	NA	<=WB
18	DRB1_1302	GFFLLTRILTIPQSL	S_A	2	FLLTRILTI	0.595	0.547	134.88	11.00	NA	<=WB
18	DRB5_0101	GFFLLTRILTIPQSL	S_A	2	FLLTRILTI	0.425	0.523	173.52	15.00	NA	<=WB
18	DRB1_0301	GFFLLTRILTIPQSL	S_D	2	FLLTRILTI	0.345	0.305	1848.13	39.00	NA	<=WB
18	DRB1_1302	GFFLLTRILTIPQSL	S_D	2	FLLTRILTI	0.595	0.547	134.88	11.00	NA	<=WB
18	DRB5_0101	GFFLLTRILTIPQSL	S_D	2	FLLTRILTI	0.425	0.523	173.52	15.00	NA	<=WB
19	DRB1_0101	LDPAFRANTANPDWD	PreS1_D	4	FRANTANPD	0.810	0.477	287.73	47.00	NA	<=WB
19	DRB1_0701	LDPAFRANTANPDWD	PreS1_D	4	FRANTANPD	0.820	0.376	853.35	48.00	NA	<=WB
19	DRB1_0802	LDPAFRANTANPDWD	PreS1_D	4	FRANTANPD	0.710	0.323	1515.66	47.00	NA	<=WB
19	DRB1_1302	LDPAFRANTANPDWD	PreS1_D	4	FRANTANPD	0.900	0.527	167.38	14.00	NA	<=WB
19	DRB1_0101	GLYFPAGGSSSGTLN	PreS2_A	2	YFPAGGSSS	0.905	0.567	108.84	26.00	NA	<=WB
19	DRB1_0401	GLYFPAGGSSSGTLN	PreS2_A	2	YFPAGGSSS	0.900	0.366	949.12	41.00	NA	<=WB
19	DRB1_0101	GLYFPAGGSSSGTVN	PreS2_D	2	YFPAGGSSS	0.895	0.559	118.32	28.00	NA	<=WB
19	DRB1_0401	GLYFPAGGSSSGTVN	PreS2_D	2	YFPAGGSSS	0.895	0.362	991.38	42.00	NA	<=WB
19	DRB1_0301	FFLLTRILTIPQSLD	S_A	3	LTRILTIPQ	0.290	0.294	2070.69	43.00	NA	<=WB
19	DRB1_1302	FFLLTRILTIPQSLD	S_A	1	FLLTRILTI	0.525	0.512	196.53	16.00	NA	<=WB
19	DRB1_1501	FFLLTRILTIPQSLD	S_A	3	LTRILTIPQ	0.360	0.527	167.80	12.00	NA	<=WB
19	DRB5_0101	FFLLTRILTIPQSLD	S_A	1	FLLTRILTI	0.380	0.487	258.56	20.00	NA	<=WB
19	DRB1_0301	FFLLTRILTIPQSLD	S_D	3	LTRILTIPQ	0.290	0.294	2070.69	43.00	NA	<=WB
19	DRB1_1302	FFLLTRILTIPQSLD	S_D	1	FLLTRILTI	0.525	0.512	196.53	16.00	NA	<=WB
19	DRB1_1501	FFLLTRILTIPQSLD	S_D	3	LTRILTIPQ	0.360	0.527	167.80	12.00	NA	<=WB
19	DRB5_0101	FFLLTRILTIPQSLD	S_D	1	FLLTRILTI	0.380	0.487	258.56	20.00	NA	<=WB
20	DRB1_0301	NPLGFFPDHQLDPAF	PreS1_A	4	FFPDHQLDP	0.715	0.289	2194.71	44.00	NA	<=WB
20	DRB1_0101	DPAFRANTANPDWDF	PreS1_D	3	FRANTANPD	0.865	0.499	225.57	42.00	NA	<=WB
20	DRB1_0701	DPAFRANTANPDWDF	PreS1_D	3	FRANTANPD	0.855	0.397	679.17	43.00	NA	<=WB
20	DRB1_0802	DPAFRANTANPDWDF	PreS1_D	3	FRANTANPD	0.815	0.330	1409.58	44.00	NA	<=WB
20	DRB1_1302	DPAFRANTANPDWDF	PreS1_D	3	FRANTANPD	0.915	0.550	130.70	11.00	NA	<=WB
20	DRB1_0101	LYFPAGGSSSGTLNP	PreS2_A	1	YFPAGGSSS	0.900	0.525	170.16	36.00	NA	<=WB
20	DRB1_0101	LYFPAGGSSSGTVNP	PreS2_D	1	YFPAGGSSS	0.900	0.517	185.89	37.00	NA	<=WB
20	DRB1_0101	FLLTRILTIPQSLDS	S_A	2	LTRILTIPQ	0.270	0.630	54.87	14.00	NA	<=WB
20	DRB1_0301	FLLTRILTIPQSLDS	S_A	5	ILTIPQSLD	0.260	0.289	2192.40	44.00	NA	<=WB
20	DRB1_1101	FLLTRILTIPQSLDS	S_A	2	LTRILTIPQ	0.455	0.496	232.85	15.00	NA	<=WB
20	DRB1_1302	FLLTRILTIPQSLDS	S_A	4	RILTIPQSL	0.235	0.464	331.10	24.00	NA	<=WB
20	DRB1_1501	FLLTRILTIPQSLDS	S_A	2	LTRILTIPQ	0.435	0.483	267.52	20.00	NA	<=WB
20	DRB5_0101	FLLTRILTIPQSLDS	S_A	2	LTRILTIPQ	0.370	0.443	412.16	28.00	NA	<=WB
20	DRB1_0101	FLLTRILTIPQSLDS	S_D	2	LTRILTIPQ	0.270	0.630	54.87	14.00	NA	<=WB
20	DRB1_0301	FLLTRILTIPQSLDS	S_D	5	ILTIPQSLD	0.260	0.289	2192.40	44.00	NA	<=WB
20	DRB1_1101	FLLTRILTIPQSLDS	S_D	2	LTRILTIPQ	0.455	0.496	232.85	15.00	NA	<=WB
20	DRB1_1302	FLLTRILTIPQSLDS	S_D	4	RILTIPQSL	0.235	0.464	331.10	24.00	NA	<=WB
20	DRB1_1501	FLLTRILTIPQSLDS	S_D	2	LTRILTIPQ	0.435	0.483	267.52	20.00	NA	<=WB
20	DRB5_0101	FLLTRILTIPQSLDS	S_D	2	LTRILTIPQ	0.370	0.443	412.16	28.00	NA	<=WB
21	DRB1_0301	PLGFFPDHQLDPAFG	PreS1_A	3	FFPDHQLDP	0.730	0.284	2302.09	46.00	NA	<=WB
21	DRB1_0101	PAFRANTANPDWDFN	PreS1_D	2	FRANTANPD	0.870	0.517	185.22	37.00	NA	<=WB
21	DRB1_0701	PAFRANTANPDWDFN	PreS1_D	2	FRANTANPD	0.855	0.412	577.32	39.00	NA	<=WB
21	DRB1_0802	PAFRANTANPDWDFN	PreS1_D	2	FRANTANPD	0.825	0.347	1170.26	38.00	NA	<=WB
21	DRB1_0101	LLTRILTIPQSLDSW	S_A	3	RILTIPQSL	0.285	0.544	138.36	31.00	NA	<=WB
21	DRB1_0301	LLTRILTIPQSLDSW	S_A	4	ILTIPQSLD	0.405	0.280	2411.13	47.00	NA	<=WB
21	DRB1_0401	LLTRILTIPQSLDSW	S_A	1	LTRILTIPQ	0.545	0.473	298.31	14.00	NA	<=WB
21	DRB1_0701	LLTRILTIPQSLDSW	S_A	3	RILTIPQSL	0.590	0.457	356.86	28.00	NA	<=WB
21	DRB1_1101	LLTRILTIPQSLDSW	S_A	1	LTRILTIPQ	0.540	0.429	484.20	26.00	NA	<=WB
21	DRB1_1302	LLTRILTIPQSLDSW	S_A	3	RILTIPQSL	0.450	0.396	690.60	39.00	NA	<=WB
21	DRB1_1501	LLTRILTIPQSLDSW	S_A	1	LTRILTIPQ	0.415	0.428	489.29	32.00	NA	<=WB
21	DRB5_0101	LLTRILTIPQSLDSW	S_A	1	LTRILTIPQ	0.395	0.392	720.28	39.00	NA	<=WB
21	DRB1_0101	LLTRILTIPQSLDSW	S_D	3	RILTIPQSL	0.285	0.544	138.36	31.00	NA	<=WB
21	DRB1_0301	LLTRILTIPQSLDSW	S_D	4	ILTIPQSLD	0.405	0.280	2411.13	47.00	NA	<=WB
21	DRB1_0401	LLTRILTIPQSLDSW	S_D	1	LTRILTIPQ	0.545	0.473	298.31	14.00	NA	<=WB
21	DRB1_0701	LLTRILTIPQSLDSW	S_D	3	RILTIPQSL	0.590	0.457	356.86	28.00	NA	<=WB
21	DRB1_1101	LLTRILTIPQSLDSW	S_D	1	LTRILTIPQ	0.540	0.429	484.20	26.00	NA	<=WB
21	DRB1_1302	LLTRILTIPQSLDSW	S_D	3	RILTIPQSL	0.450	0.396	690.60	39.00	NA	<=WB
21	DRB1_1501	LLTRILTIPQSLDSW	S_D	1	LTRILTIPQ	0.415	0.428	489.29	32.00	NA	<=WB
21	DRB5_0101	LLTRILTIPQSLDSW	S_D	1	LTRILTIPQ	0.395	0.392	720.28	39.00	NA	<=WB
22	DRB1_0301	LGFFPDHQLDPAFGA	PreS1_A	2	FFPDHQLDP	0.600	0.299	1964.36	41.00	NA	<=WB
22	DRB1_0101	AFRANTANPDWDFNP	PreS1_D	1	FRANTANPD	0.870	0.494	239.16	43.00	NA	<=WB
22	DRB1_0701	AFRANTANPDWDFNP	PreS1_D	1	FRANTANPD	0.875	0.388	749.39	45.00	NA	<=WB
22	DRB1_0802	AFRANTANPDWDFNP	PreS1_D	1	FRANTANPD	0.850	0.330	1401.75	44.00	NA	<=WB
22	DRB1_1302	AFRANTANPDWDFNP	PreS1_D	1	FRANTANPD	0.910	0.538	148.52	13.00	NA	<=WB
22	DRB1_0101	LTRILTIPQSLDSWW	S_A	2	RILTIPQSL	0.350	0.504	214.18	40.00	NA	<=WB
22	DRB1_0401	LTRILTIPQSLDSWW	S_A	3	ILTIPQSLD	0.365	0.421	528.14	25.00	NA	<=WB
22	DRB1_0701	LTRILTIPQSLDSWW	S_A	2	RILTIPQSL	0.605	0.422	521.88	36.00	NA	<=WB
22	DRB1_0802	LTRILTIPQSLDSWW	S_A	1	TRILTIPQS	0.375	0.446	401.52	12.00	NA	<=WB
22	DRB1_1101	LTRILTIPQSLDSWW	S_A	3	ILTIPQSLD	0.310	0.359	1023.46	40.00	NA	<=WB
22	DRB1_1302	LTRILTIPQSLDSWW	S_A	2	RILTIPQSL	0.480	0.357	1050.86	49.00	NA	<=WB
22	DRB1_1501	LTRILTIPQSLDSWW	S_A	3	ILTIPQSLD	0.455	0.380	815.04	43.00	NA	<=WB
22	DRB5_0101	LTRILTIPQSLDSWW	S_A	2	RILTIPQSL	0.350	0.347	1176.68	50.00	NA	<=WB
22	DRB1_0101	LTRILTIPQSLDSWW	S_D	2	RILTIPQSL	0.350	0.504	214.18	40.00	NA	<=WB
22	DRB1_0401	LTRILTIPQSLDSWW	S_D	3	ILTIPQSLD	0.365	0.421	528.14	25.00	NA	<=WB
22	DRB1_0701	LTRILTIPQSLDSWW	S_D	2	RILTIPQSL	0.605	0.422	521.88	36.00	NA	<=WB
22	DRB1_0802	LTRILTIPQSLDSWW	S_D	1	TRILTIPQS	0.375	0.446	401.52	12.00	NA	<=WB
22	DRB1_1101	LTRILTIPQSLDSWW	S_D	3	ILTIPQSLD	0.310	0.359	1023.46	40.00	NA	<=WB
22	DRB1_1302	LTRILTIPQSLDSWW	S_D	2	RILTIPQSL	0.480	0.357	1050.86	49.00	NA	<=WB
22	DRB1_1501	LTRILTIPQSLDSWW	S_D	3	ILTIPQSLD	0.455	0.380	815.04	43.00	NA	<=WB
22	DRB5_0101	LTRILTIPQSLDSWW	S_D	2	RILTIPQSL	0.350	0.347	1176.68	50.00	NA	<=WB
23	DRB1_0301	GFFPDHQLDPAFGAN	PreS1_A	1	FFPDHQLDP	0.445	0.272	2623.33	50.00	NA	<=WB
23	DRB1_0401	FRANTANPDWDFNPN	PreS1_D	0	FRANTANPD	0.700	0.364	973.15	42.00	NA	<=WB
23	DRB1_0101	TRILTIPQSLDSWWT	S_A	1	RILTIPQSL	0.295	0.465	325.22	50.00	NA	<=WB
23	DRB1_0401	TRILTIPQSLDSWWT	S_A	2	ILTIPQSLD	0.455	0.377	842.76	37.00	NA	<=WB
23	DRB1_0701	TRILTIPQSLDSWWT	S_A	1	RILTIPQSL	0.575	0.378	833.20	48.00	NA	<=WB
23	DRB1_0802	TRILTIPQSLDSWWT	S_A	2	ILTIPQSLD	0.395	0.382	799.38	27.00	NA	<=WB
23	DRB1_0101	TRILTIPQSLDSWWT	S_D	1	RILTIPQSL	0.295	0.465	325.22	50.00	NA	<=WB
23	DRB1_0401	TRILTIPQSLDSWWT	S_D	2	ILTIPQSLD	0.455	0.377	842.76	37.00	NA	<=WB
23	DRB1_0701	TRILTIPQSLDSWWT	S_D	1	RILTIPQSL	0.575	0.378	833.20	48.00	NA	<=WB
23	DRB1_0802	TRILTIPQSLDSWWT	S_D	2	ILTIPQSLD	0.395	0.382	799.38	27.00	NA	<=WB
24	DRB1_0401	RILTIPQSLDSWWTS	S_A	1	ILTIPQSLD	0.425	0.341	1243.29	49.00	NA	<=WB
24	DRB1_0802	RILTIPQSLDSWWTS	S_A	1	ILTIPQSLD	0.525	0.325	1479.17	46.00	NA	<=WB
24	DRB1_0401	RILTIPQSLDSWWTS	S_D	1	ILTIPQSLD	0.425	0.341	1243.29	49.00	NA	<=WB
24	DRB1_0802	RILTIPQSLDSWWTS	S_D	1	ILTIPQSLD	0.525	0.325	1479.17	46.00	NA	<=WB
27	DRB1_0401	SSSGTLNPVPNTASH	PreS2_A	5	LNPVPNTAS	0.815	0.372	897.80	39.00	NA	<=WB
28	DRB1_0401	SSGTLNPVPNTASHI	PreS2_A	4	LNPVPNTAS	0.845	0.422	522.24	25.00	NA	<=WB
28	DRB1_1302	SSGTLNPVPNTASHI	PreS2_A	6	PVPNTASHI	0.490	0.414	564.23	34.00	NA	<=WB
28	DRB1_0701	IPQSLDSWWTSLNFL	S_A	6	SWWTSLNFL	0.370	0.373	886.09	49.00	NA	<=WB
28	DRB1_0701	IPQSLDSWWTSLNFL	S_D	6	SWWTSLNFL	0.370	0.373	886.09	49.00	NA	<=WB
29	DRB1_0401	SGTLNPVPNTASHIS	PreS2_A	3	LNPVPNTAS	0.850	0.431	471.27	22.00	NA	<=WB
29	DRB1_0802	SGTLNPVPNTASHIS	PreS2_A	3	LNPVPNTAS	0.785	0.326	1471.43	46.00	NA	<=WB
29	DRB1_1302	SGTLNPVPNTASHIS	PreS2_A	5	PVPNTASHI	0.575	0.452	373.86	26.00	NA	<=WB
29	DRB1_0701	PQSLDSWWTSLNFLG	S_A	6	WWTSLNFLG	0.400	0.398	675.33	42.00	NA	<=WB
29	DRB1_0701	PQSLDSWWTSLNFLG	S_D	6	WWTSLNFLG	0.400	0.398	675.33	42.00	NA	<=WB
30	DRB1_0401	GTLNPVPNTASHISS	PreS2_A	2	LNPVPNTAS	0.835	0.411	584.05	27.00	NA	<=WB
30	DRB1_0802	GTLNPVPNTASHISS	PreS2_A	2	LNPVPNTAS	0.745	0.317	1614.83	49.00	NA	<=WB
30	DRB1_1302	GTLNPVPNTASHISS	PreS2_A	4	PVPNTASHI	0.655	0.456	359.96	25.00	NA	<=WB
30	DRB1_0701	QSLDSWWTSLNFLGG	S_A	5	WWTSLNFLG	0.380	0.400	656.86	42.00	NA	<=WB
30	DRB1_0701	QSLDSWWTSLNFLGG	S_D	5	WWTSLNFLG	0.380	0.400	656.86	42.00	NA	<=WB
31	DRB1_0401	TLNPVPNTASHISSI	PreS2_A	1	LNPVPNTAS	0.795	0.368	930.10	40.00	NA	<=WB
31	DRB1_1302	TLNPVPNTASHISSI	PreS2_A	3	PVPNTASHI	0.700	0.468	316.33	23.00	NA	<=WB
31	DRB1_0701	TVNPVPTTASPLSSI	PreS2_D	3	PVPTTASPL	0.675	0.381	813.89	47.00	NA	<=WB
31	DRB1_0401	SLDSWWTSLNFLGGS	S_A	4	WWTSLNFLG	0.470	0.339	1275.46	50.00	NA	<=WB
31	DRB1_0701	SLDSWWTSLNFLGGS	S_A	4	WWTSLNFLG	0.385	0.404	632.08	41.00	NA	<=WB
31	DRB1_0701	SLDSWWTSLNFLGGT	S_D	4	WWTSLNFLG	0.390	0.402	642.92	41.00	NA	<=WB
32	DRB1_1302	LNPVPNTASHISSIS	PreS2_A	2	PVPNTASHI	0.745	0.436	445.91	29.00	NA	<=WB
32	DRB1_0701	VNPVPTTASPLSSIF	PreS2_D	2	PVPTTASPL	0.580	0.378	837.49	48.00	NA	<=WB
32	DRB1_0701	LDSWWTSLNFLGGSP	S_A	3	WWTSLNFLG	0.420	0.388	747.92	45.00	NA	<=WB
32	DRB1_0701	LDSWWTSLNFLGGTT	S_D	3	WWTSLNFLG	0.415	0.393	709.43	44.00	NA	<=WB
33	DRB1_1302	NPVPNTASHISSISS	PreS2_A	1	PVPNTASHI	0.630	0.382	801.19	42.00	NA	<=WB
33	DRB1_0101	DSWWTSLNFLGGSPV	S_A	6	LNFLGGSPV	0.760	0.587	87.62	22.00	NA	<=WB
33	DRB1_0401	DSWWTSLNFLGGSPV	S_A	2	WWTSLNFLG	0.365	0.345	1190.27	48.00	NA	<=WB
33	DRB1_0701	DSWWTSLNFLGGSPV	S_A	6	LNFLGGSPV	0.615	0.473	299.47	25.00	NA	<=WB
33	DRB1_1501	DSWWTSLNFLGGSPV	S_A	6	LNFLGGSPV	0.620	0.367	945.02	47.00	NA	<=WB
33	DRB1_0101	DSWWTSLNFLGGTTV	S_D	6	LNFLGGTTV	0.705	0.561	116.05	27.00	NA	<=WB
33	DRB1_0701	DSWWTSLNFLGGTTV	S_D	6	LNFLGGTTV	0.545	0.457	356.98	28.00	NA	<=WB
34	DRB1_0101	SWWTSLNFLGGSPVC	S_A	5	LNFLGGSPV	0.805	0.627	56.61	15.00	NA	<=WB
34	DRB1_0401	SWWTSLNFLGGSPVC	S_A	5	LNFLGGSPV	0.405	0.346	1182.67	48.00	NA	<=WB
34	DRB1_0701	SWWTSLNFLGGSPVC	S_A	5	LNFLGGSPV	0.680	0.472	303.69	25.00	NA	<=WB
34	DRB1_1501	SWWTSLNFLGGSPVC	S_A	5	LNFLGGSPV	0.720	0.402	645.92	38.00	NA	<=WB
34	DRB1_0101	SWWTSLNFLGGTTVC	S_D	5	LNFLGGTTV	0.735	0.594	80.72	21.00	NA	<=WB
34	DRB1_0701	SWWTSLNFLGGTTVC	S_D	5	LNFLGGTTV	0.575	0.459	349.85	28.00	NA	<=WB
34	DRB1_1501	SWWTSLNFLGGTTVC	S_D	5	LNFLGGTTV	0.570	0.374	872.22	45.00	NA	<=WB
35	DRB1_0101	VPNTASHISSISSRT	PreS2_A	6	HISSISSRT	0.375	0.483	269.69	46.00	NA	<=WB
35	DRB1_0401	VPNTASHISSISSRT	PreS2_A	4	ASHISSISS	0.455	0.368	930.15	40.00	NA	<=WB
35	DRB1_0701	VPNTASHISSISSRT	PreS2_A	6	HISSISSRT	0.400	0.420	529.24	37.00	NA	<=WB
35	DRB1_0101	VPTTASPLSSIFSRI	PreS2_D	4	ASPLSSIFS	0.565	0.495	235.71	43.00	NA	<=WB
35	DRB1_0701	VPTTASPLSSIFSRI	PreS2_D	6	PLSSIFSRI	0.450	0.435	453.65	33.00	NA	<=WB
35	DRB1_0401	WWTSLNFLGGSPVCL	S_A	4	LNFLGGSPV	0.425	0.372	897.38	39.00	NA	<=WB
35	DRB1_0701	WWTSLNFLGGSPVCL	S_A	4	LNFLGGSPV	0.585	0.524	171.81	15.00	NA	<=WB
35	DRB1_1302	WWTSLNFLGGSPVCL	S_A	4	LNFLGGSPV	0.590	0.361	1002.56	48.00	NA	<=WB
35	DRB1_1501	WWTSLNFLGGSPVCL	S_A	4	LNFLGGSPV	0.780	0.451	379.40	27.00	NA	<=WB
35	DRB5_0101	WWTSLNFLGGSPVCL	S_A	4	LNFLGGSPV	0.475	0.350	1128.58	49.00	NA	<=WB
35	DRB1_0401	WWTSLNFLGGTTVCL	S_D	6	FLGGTTVCL	0.650	0.408	602.56	28.00	NA	<=WB
35	DRB1_0701	WWTSLNFLGGTTVCL	S_D	6	FLGGTTVCL	0.520	0.540	145.39	13.00	NA	<=WB
35	DRB1_1501	WWTSLNFLGGTTVCL	S_D	4	LNFLGGTTV	0.615	0.421	523.23	34.00	NA	<=WB
36	DRB1_0101	PNTASHISSISSRTG	PreS2_A	5	HISSISSRT	0.460	0.551	128.29	30.00	NA	<=WB
36	DRB1_0401	PNTASHISSISSRTG	PreS2_A	5	HISSISSRT	0.460	0.412	578.43	27.00	NA	<=WB
36	DRB1_0701	PNTASHISSISSRTG	PreS2_A	6	ISSISSRTG	0.450	0.470	307.88	25.00	NA	<=WB
36	DRB1_0802	PNTASHISSISSRTG	PreS2_A	6	ISSISSRTG	0.545	0.378	838.63	28.00	NA	<=WB
36	DRB1_1101	PNTASHISSISSRTG	PreS2_A	6	ISSISSRTG	0.630	0.344	1212.00	44.00	NA	<=WB
36	DRB5_0101	PNTASHISSISSRTG	PreS2_A	6	ISSISSRTG	0.490	0.397	684.50	38.00	NA	<=WB
36	DRB1_0101	PTTASPLSSIFSRIG	PreS2_D	3	ASPLSSIFS	0.365	0.525	171.31	36.00	NA	<=WB
36	DRB1_0401	PTTASPLSSIFSRIG	PreS2_D	3	ASPLSSIFS	0.435	0.342	1241.14	49.00	NA	<=WB
36	DRB1_0701	PTTASPLSSIFSRIG	PreS2_D	6	LSSIFSRIG	0.490	0.467	319.15	26.00	NA	<=WB
36	DRB1_0802	PTTASPLSSIFSRIG	PreS2_D	6	LSSIFSRIG	0.435	0.327	1456.72	45.00	NA	<=WB
36	DRB1_1101	PTTASPLSSIFSRIG	PreS2_D	6	LSSIFSRIG	0.595	0.336	1324.01	46.00	NA	<=WB
36	DRB1_1501	PTTASPLSSIFSRIG	PreS2_D	6	LSSIFSRIG	0.575	0.404	630.23	38.00	NA	<=WB
36	DRB5_0101	PTTASPLSSIFSRIG	PreS2_D	6	LSSIFSRIG	0.475	0.352	1108.22	48.00	NA	<=WB
36	DRB1_0401	WTSLNFLGGSPVCLG	S_A	5	FLGGSPVCL	0.420	0.379	831.19	37.00	NA	<=WB
36	DRB1_0701	WTSLNFLGGSPVCLG	S_A	3	LNFLGGSPV	0.505	0.518	183.24	16.00	NA	<=WB
36	DRB1_1302	WTSLNFLGGSPVCLG	S_A	3	LNFLGGSPV	0.540	0.353	1091.24	50.00	NA	<=WB
36	DRB1_1501	WTSLNFLGGSPVCLG	S_A	3	LNFLGGSPV	0.735	0.449	389.85	27.00	NA	<=WB
36	DRB5_0101	WTSLNFLGGSPVCLG	S_A	5	FLGGSPVCL	0.435	0.367	938.49	45.00	NA	<=WB
36	DRB1_0401	WTSLNFLGGTTVCLG	S_D	5	FLGGTTVCL	0.730	0.430	479.32	23.00	NA	<=WB
36	DRB1_0701	WTSLNFLGGTTVCLG	S_D	5	FLGGTTVCL	0.575	0.544	139.09	12.00	NA	<=WB
36	DRB1_1501	WTSLNFLGGTTVCLG	S_D	3	LNFLGGTTV	0.580	0.426	496.57	32.00	NA	<=WB
36	DRB5_0101	WTSLNFLGGTTVCLG	S_D	5	FLGGTTVCL	0.595	0.353	1093.56	48.00	NA	<=WB
37	DRB1_0101	NTASHISSISSRTGD	PreS2_A	5	ISSISSRTG	0.475	0.557	120.44	28.00	NA	<=WB
37	DRB1_0401	NTASHISSISSRTGD	PreS2_A	5	ISSISSRTG	0.480	0.426	496.45	24.00	NA	<=WB
37	DRB1_0701	NTASHISSISSRTGD	PreS2_A	5	ISSISSRTG	0.530	0.456	358.46	28.00	NA	<=WB
37	DRB1_0802	NTASHISSISSRTGD	PreS2_A	5	ISSISSRTG	0.620	0.398	676.72	23.00	NA	<=WB
37	DRB1_1101	NTASHISSISSRTGD	PreS2_A	5	ISSISSRTG	0.730	0.369	925.35	38.00	NA	<=WB
37	DRB5_0101	NTASHISSISSRTGD	PreS2_A	5	ISSISSRTG	0.635	0.409	598.39	35.00	NA	<=WB
37	DRB1_0101	TTASPLSSIFSRIGD	PreS2_D	5	LSSIFSRIG	0.475	0.532	158.35	34.00	NA	<=WB
37	DRB1_0401	TTASPLSSIFSRIGD	PreS2_D	5	LSSIFSRIG	0.440	0.349	1145.88	47.00	NA	<=WB
37	DRB1_0701	TTASPLSSIFSRIGD	PreS2_D	5	LSSIFSRIG	0.500	0.454	366.97	29.00	NA	<=WB
37	DRB1_0802	TTASPLSSIFSRIGD	PreS2_D	5	LSSIFSRIG	0.520	0.341	1250.98	40.00	NA	<=WB
37	DRB1_1101	TTASPLSSIFSRIGD	PreS2_D	5	LSSIFSRIG	0.645	0.357	1054.64	41.00	NA	<=WB
37	DRB1_1501	TTASPLSSIFSRIGD	PreS2_D	5	LSSIFSRIG	0.620	0.415	561.92	35.00	NA	<=WB
37	DRB5_0101	TTASPLSSIFSRIGD	PreS2_D	5	LSSIFSRIG	0.550	0.359	1028.27	47.00	NA	<=WB
37	DRB1_0401	TSLNFLGGSPVCLGQ	S_A	4	FLGGSPVCL	0.450	0.387	756.81	34.00	NA	<=WB
37	DRB1_0701	TSLNFLGGSPVCLGQ	S_A	2	LNFLGGSPV	0.430	0.513	194.08	17.00	NA	<=WB
37	DRB1_1501	TSLNFLGGSPVCLGQ	S_A	2	LNFLGGSPV	0.670	0.438	438.57	30.00	NA	<=WB
37	DRB5_0101	TSLNFLGGSPVCLGQ	S_A	4	FLGGSPVCL	0.480	0.376	858.51	43.00	NA	<=WB
37	DRB1_0401	TSLNFLGGTTVCLGQ	S_D	4	FLGGTTVCL	0.760	0.445	406.43	19.00	NA	<=WB
37	DRB1_0701	TSLNFLGGTTVCLGQ	S_D	4	FLGGTTVCL	0.600	0.544	138.58	12.00	NA	<=WB
37	DRB1_1501	TSLNFLGGTTVCLGQ	S_D	2	LNFLGGTTV	0.515	0.422	520.22	33.00	NA	<=WB
37	DRB5_0101	TSLNFLGGTTVCLGQ	S_D	4	FLGGTTVCL	0.670	0.364	969.81	46.00	NA	<=WB
38	DRB1_0101	TASHISSISSRTGDP	PreS2_A	4	ISSISSRTG	0.550	0.545	136.85	31.00	NA	<=WB
38	DRB1_0401	TASHISSISSRTGDP	PreS2_A	4	ISSISSRTG	0.540	0.424	510.99	24.00	NA	<=WB
38	DRB1_0701	TASHISSISSRTGDP	PreS2_A	4	ISSISSRTG	0.585	0.433	461.00	34.00	NA	<=WB
38	DRB1_0802	TASHISSISSRTGDP	PreS2_A	4	ISSISSRTG	0.665	0.397	679.80	23.00	NA	<=WB
38	DRB1_1101	TASHISSISSRTGDP	PreS2_A	4	ISSISSRTG	0.740	0.365	965.15	39.00	NA	<=WB
38	DRB5_0101	TASHISSISSRTGDP	PreS2_A	4	ISSISSRTG	0.645	0.400	662.29	37.00	NA	<=WB
38	DRB1_0101	TASPLSSIFSRIGDP	PreS2_D	4	LSSIFSRIG	0.545	0.518	184.71	37.00	NA	<=WB
38	DRB1_0401	TASPLSSIFSRIGDP	PreS2_D	4	LSSIFSRIG	0.510	0.340	1269.22	50.00	NA	<=WB
38	DRB1_0701	TASPLSSIFSRIGDP	PreS2_D	4	LSSIFSRIG	0.525	0.436	447.23	33.00	NA	<=WB
38	DRB1_0802	TASPLSSIFSRIGDP	PreS2_D	4	LSSIFSRIG	0.590	0.340	1268.78	41.00	NA	<=WB
38	DRB1_1101	TASPLSSIFSRIGDP	PreS2_D	4	LSSIFSRIG	0.680	0.357	1051.41	41.00	NA	<=WB
38	DRB1_1501	TASPLSSIFSRIGDP	PreS2_D	4	LSSIFSRIG	0.690	0.405	622.04	37.00	NA	<=WB
38	DRB5_0101	TASPLSSIFSRIGDP	PreS2_D	4	LSSIFSRIG	0.610	0.354	1089.07	48.00	NA	<=WB
38	DRB1_0401	SLNFLGGSPVCLGQN	S_A	3	FLGGSPVCL	0.500	0.379	829.47	37.00	NA	<=WB
38	DRB1_0701	SLNFLGGSPVCLGQN	S_A	3	FLGGSPVCL	0.475	0.496	233.07	20.00	NA	<=WB
38	DRB1_1501	SLNFLGGSPVCLGQN	S_A	1	LNFLGGSPV	0.585	0.408	604.66	37.00	NA	<=WB
38	DRB5_0101	SLNFLGGSPVCLGQN	S_A	3	FLGGSPVCL	0.555	0.366	949.61	45.00	NA	<=WB
38	DRB1_0401	SLNFLGGTTVCLGQN	S_D	3	FLGGTTVCL	0.800	0.446	400.75	19.00	NA	<=WB
38	DRB1_0701	SLNFLGGTTVCLGQN	S_D	3	FLGGTTVCL	0.635	0.532	158.20	14.00	NA	<=WB
38	DRB1_1501	SLNFLGGTTVCLGQN	S_D	3	FLGGTTVCL	0.435	0.397	681.51	39.00	NA	<=WB
38	DRB5_0101	SLNFLGGTTVCLGQN	S_D	3	FLGGTTVCL	0.715	0.360	1014.41	47.00	NA	<=WB
39	DRB1_0101	ASHISSISSRTGDPA	PreS2_A	3	ISSISSRTG	0.700	0.553	125.37	29.00	NA	<=WB
39	DRB1_0401	ASHISSISSRTGDPA	PreS2_A	3	ISSISSRTG	0.645	0.424	508.42	24.00	NA	<=WB
39	DRB1_0701	ASHISSISSRTGDPA	PreS2_A	3	ISSISSRTG	0.680	0.433	460.16	34.00	NA	<=WB
39	DRB1_0802	ASHISSISSRTGDPA	PreS2_A	3	ISSISSRTG	0.755	0.405	627.77	21.00	NA	<=WB
39	DRB1_1101	ASHISSISSRTGDPA	PreS2_A	3	ISSISSRTG	0.820	0.386	764.57	34.00	NA	<=WB
39	DRB1_1501	ASHISSISSRTGDPA	PreS2_A	3	ISSISSRTG	0.775	0.356	1061.00	49.00	NA	<=WB
39	DRB5_0101	ASHISSISSRTGDPA	PreS2_A	3	ISSISSRTG	0.775	0.413	573.04	34.00	NA	<=WB
39	DRB1_0101	ASPLSSIFSRIGDPA	PreS2_D	3	LSSIFSRIG	0.650	0.532	158.57	34.00	NA	<=WB
39	DRB1_0401	ASPLSSIFSRIGDPA	PreS2_D	3	LSSIFSRIG	0.495	0.358	1042.94	44.00	NA	<=WB
39	DRB1_0701	ASPLSSIFSRIGDPA	PreS2_D	3	LSSIFSRIG	0.555	0.438	437.95	32.00	NA	<=WB
39	DRB1_0802	ASPLSSIFSRIGDPA	PreS2_D	3	LSSIFSRIG	0.580	0.356	1058.19	35.00	NA	<=WB
39	DRB1_1101	ASPLSSIFSRIGDPA	PreS2_D	3	LSSIFSRIG	0.670	0.383	795.31	35.00	NA	<=WB
39	DRB1_1501	ASPLSSIFSRIGDPA	PreS2_D	3	LSSIFSRIG	0.640	0.430	478.52	31.00	NA	<=WB
39	DRB5_0101	ASPLSSIFSRIGDPA	PreS2_D	3	LSSIFSRIG	0.600	0.374	877.40	43.00	NA	<=WB
39	DRB1_0401	LNFLGGSPVCLGQNS	S_A	2	FLGGSPVCL	0.560	0.350	1127.78	46.00	NA	<=WB
39	DRB1_0701	LNFLGGSPVCLGQNS	S_A	2	FLGGSPVCL	0.570	0.459	348.48	28.00	NA	<=WB
39	DRB1_0101	LNFLGGTTVCLGQNS	S_D	2	FLGGTTVCL	0.715	0.653	42.77	11.00	NA	<=WB
39	DRB1_0401	LNFLGGTTVCLGQNS	S_D	2	FLGGTTVCL	0.815	0.426	498.32	24.00	NA	<=WB
39	DRB1_0701	LNFLGGTTVCLGQNS	S_D	2	FLGGTTVCL	0.705	0.500	224.59	19.00	NA	<=WB
40	DRB1_0101	SHISSISSRTGDPAL	PreS2_A	2	ISSISSRTG	0.720	0.524	171.82	36.00	NA	<=WB
40	DRB1_0401	SHISSISSRTGDPAL	PreS2_A	2	ISSISSRTG	0.665	0.399	666.45	31.00	NA	<=WB
40	DRB1_0701	SHISSISSRTGDPAL	PreS2_A	2	ISSISSRTG	0.665	0.405	627.06	41.00	NA	<=WB
40	DRB1_0802	SHISSISSRTGDPAL	PreS2_A	2	ISSISSRTG	0.780	0.386	767.38	26.00	NA	<=WB
40	DRB1_1101	SHISSISSRTGDPAL	PreS2_A	2	ISSISSRTG	0.815	0.365	962.99	39.00	NA	<=WB
40	DRB5_0101	SHISSISSRTGDPAL	PreS2_A	2	ISSISSRTG	0.775	0.386	763.72	40.00	NA	<=WB
40	DRB1_0101	SPLSSIFSRIGDPAL	PreS2_D	6	FSRIGDPAL	0.340	0.592	83.02	21.00	NA	<=WB
40	DRB1_0401	SPLSSIFSRIGDPAL	PreS2_D	6	FSRIGDPAL	0.595	0.447	397.91	19.00	NA	<=WB
40	DRB1_0701	SPLSSIFSRIGDPAL	PreS2_D	6	FSRIGDPAL	0.385	0.477	287.98	24.00	NA	<=WB
40	DRB1_0802	SPLSSIFSRIGDPAL	PreS2_D	2	LSSIFSRIG	0.415	0.378	834.50	28.00	NA	<=WB
40	DRB1_1101	SPLSSIFSRIGDPAL	PreS2_D	2	LSSIFSRIG	0.535	0.389	740.25	34.00	NA	<=WB
40	DRB1_1302	SPLSSIFSRIGDPAL	PreS2_D	5	IFSRIGDPA	0.430	0.384	780.89	42.00	NA	<=WB
40	DRB1_1501	SPLSSIFSRIGDPAL	PreS2_D	2	LSSIFSRIG	0.410	0.455	362.81	26.00	NA	<=WB
40	DRB5_0101	SPLSSIFSRIGDPAL	PreS2_D	2	LSSIFSRIG	0.450	0.393	708.69	39.00	NA	<=WB
40	DRB1_0101	NFLGGSPVCLGQNSQ	S_A	1	FLGGSPVCL	0.780	0.570	104.31	26.00	NA	<=WB
40	DRB1_0701	NFLGGSPVCLGQNSQ	S_A	1	FLGGSPVCL	0.715	0.372	889.93	49.00	NA	<=WB
40	DRB1_0101	NFLGGTTVCLGQNSQ	S_D	1	FLGGTTVCL	0.810	0.588	86.58	22.00	NA	<=WB
40	DRB1_0401	NFLGGTTVCLGQNSQ	S_D	1	FLGGTTVCL	0.785	0.384	784.65	35.00	NA	<=WB
40	DRB1_0701	NFLGGTTVCLGQNSQ	S_D	1	FLGGTTVCL	0.775	0.435	453.77	33.00	NA	<=WB
41	DRB1_0401	HISSISSRTGDPALN	PreS2_A	1	ISSISSRTG	0.650	0.341	1253.58	49.00	NA	<=WB
41	DRB1_0802	HISSISSRTGDPALN	PreS2_A	1	ISSISSRTG	0.725	0.349	1149.30	38.00	NA	<=WB
41	DRB1_0101	PLSSIFSRIGDPALN	PreS2_D	5	FSRIGDPAL	0.555	0.614	65.44	17.00	NA	<=WB
41	DRB1_0401	PLSSIFSRIGDPALN	PreS2_D	5	FSRIGDPAL	0.715	0.481	273.70	12.00	NA	<=WB
41	DRB1_0701	PLSSIFSRIGDPALN	PreS2_D	5	FSRIGDPAL	0.510	0.468	317.24	26.00	NA	<=WB
41	DRB1_0802	PLSSIFSRIGDPALN	PreS2_D	4	IFSRIGDPA	0.295	0.380	818.77	28.00	NA	<=WB
41	DRB1_1101	PLSSIFSRIGDPALN	PreS2_D	1	LSSIFSRIG	0.380	0.379	825.04	36.00	NA	<=WB
41	DRB1_1302	PLSSIFSRIGDPALN	PreS2_D	4	IFSRIGDPA	0.440	0.393	711.01	39.00	NA	<=WB
41	DRB1_1501	PLSSIFSRIGDPALN	PreS2_D	4	IFSRIGDPA	0.325	0.452	375.64	27.00	NA	<=WB
41	DRB5_0101	PLSSIFSRIGDPALN	PreS2_D	5	FSRIGDPAL	0.330	0.396	685.48	38.00	NA	<=WB
41	DRB1_0101	FLGGSPVCLGQNSQS	S_A	0	FLGGSPVCL	0.625	0.468	315.77	49.00	NA	<=WB
41	DRB1_0101	FLGGTTVCLGQNSQS	S_D	0	FLGGTTVCL	0.640	0.484	265.81	45.00	NA	<=WB
47	DRB1_0401	VGAGAFGLGFTPPHG	PreS1_D	5	FGLGFTPPH	0.860	0.366	951.93	41.00	NA	<=WB
48	DRB1_0401	GAGAFGLGFTPPHGG	PreS1_D	4	FGLGFTPPH	0.865	0.368	937.04	40.00	NA	<=WB
49	DRB1_0101	AGAFGLGFTPPHGGL	PreS1_D	3	FGLGFTPPH	0.650	0.491	247.73	44.00	NA	<=WB
49	DRB1_0401	AGAFGLGFTPPHGGL	PreS1_D	3	FGLGFTPPH	0.855	0.395	698.34	32.00	NA	<=WB
50	DRB1_0101	GAFGLGFTPPHGGLL	PreS1_D	2	FGLGFTPPH	0.415	0.507	207.60	40.00	NA	<=WB
50	DRB1_0401	GAFGLGFTPPHGGLL	PreS1_D	2	FGLGFTPPH	0.770	0.384	785.82	35.00	NA	<=WB
50	DRB1_0701	GAFGLGFTPPHGGLL	PreS1_D	6	FTPPHGGLL	0.355	0.379	830.63	47.00	NA	<=WB
50	DRB5_0101	GAFGLGFTPPHGGLL	PreS1_D	2	FGLGFTPPH	0.430	0.362	996.08	46.00	NA	<=WB
51	DRB1_0101	AFGLGFTPPHGGLLG	PreS1_D	1	FGLGFTPPH	0.300	0.495	235.08	43.00	NA	<=WB
51	DRB1_0401	AFGLGFTPPHGGLLG	PreS1_D	1	FGLGFTPPH	0.705	0.347	1166.42	47.00	NA	<=WB
51	DRB1_0701	AFGLGFTPPHGGLLG	PreS1_D	5	FTPPHGGLL	0.420	0.377	848.69	48.00	NA	<=WB
51	DRB5_0101	AFGLGFTPPHGGLLG	PreS1_D	1	FGLGFTPPH	0.290	0.351	1117.25	49.00	NA	<=WB
52	DRB1_0101	FGLGFTPPHGGLLGW	PreS1_D	4	FTPPHGGLL	0.450	0.464	329.08	50.00	NA	<=WB
52	DRB1_0701	FGLGFTPPHGGLLGW	PreS1_D	4	FTPPHGGLL	0.575	0.374	870.52	49.00	NA	<=WB
59	DRB1_1501	PHGGLLGWSPQAQGI	PreS1_D	4	LLGWSPQAQ	0.705	0.354	1079.89	50.00	NA	<=WB
60	DRB1_0101	HGGLLGWSPQAQGIL	PreS1_D	3	LLGWSPQAQ	0.430	0.479	279.40	46.00	NA	<=WB
60	DRB1_0401	HGGLLGWSPQAQGIL	PreS1_D	3	LLGWSPQAQ	0.485	0.340	1256.80	50.00	NA	<=WB
60	DRB1_0802	HGGLLGWSPQAQGIL	PreS1_D	3	LLGWSPQAQ	0.560	0.315	1660.42	49.00	NA	<=WB
60	DRB1_1501	HGGLLGWSPQAQGIL	PreS1_D	3	LLGWSPQAQ	0.640	0.391	723.36	41.00	NA	<=WB
61	DRB1_0101	GGLLGWSPQAQGILQ	PreS1_D	2	LLGWSPQAQ	0.355	0.485	262.94	45.00	NA	<=WB
61	DRB1_0401	GGLLGWSPQAQGILQ	PreS1_D	2	LLGWSPQAQ	0.445	0.338	1296.64	50.00	NA	<=WB
61	DRB1_0701	GGLLGWSPQAQGILQ	PreS1_D	5	WSPQAQGIL	0.470	0.374	871.47	49.00	NA	<=WB
61	DRB1_0802	GGLLGWSPQAQGILQ	PreS1_D	2	LLGWSPQAQ	0.525	0.314	1667.91	50.00	NA	<=WB
61	DRB1_1501	GGLLGWSPQAQGILQ	PreS1_D	2	LLGWSPQAQ	0.600	0.386	767.38	42.00	NA	<=WB
62	DRB1_0101	GLLGWSPQAQGILQT	PreS1_D	4	WSPQAQGIL	0.390	0.476	289.40	47.00	NA	<=WB
62	DRB1_0701	GLLGWSPQAQGILQT	PreS1_D	4	WSPQAQGIL	0.535	0.371	907.05	50.00	NA	<=WB
62	DRB1_1501	GLLGWSPQAQGILQT	PreS1_D	1	LLGWSPQAQ	0.525	0.360	1018.60	48.00	NA	<=WB
63	DRB1_0101	LLGWSPQAQGILQTL	PreS1_D	3	WSPQAQGIL	0.480	0.467	318.08	49.00	NA	<=WB
63	DRB1_0701	LLGWSPQAQGILQTL	PreS1_D	3	WSPQAQGIL	0.625	0.375	863.77	48.00	NA	<=WB
65	DRB1_1101	CPPICPGYRWMCLRR	S_A	3	ICPGYRWMC	0.300	0.406	620.54	30.00	NA	<=WB
65	DRB1_1501	CPPICPGYRWMCLRR	S_A	3	ICPGYRWMC	0.370	0.364	969.13	47.00	NA	<=WB
65	DRB5_0101	CPPICPGYRWMCLRR	S_A	6	GYRWMCLRR	0.350	0.373	880.59	43.00	NA	<=WB
65	DRB1_1101	CPPTCPGYRWMCLRR	S_D	6	GYRWMCLRR	0.435	0.353	1099.61	42.00	NA	<=WB
66	DRB1_0101	WSPQAQGILQTLPAN	PreS1_D	5	QGILQTLPA	0.525	0.471	304.82	48.00	NA	<=WB
66	DRB1_0101	PPICPGYRWMCLRRF	S_A	6	YRWMCLRRF	0.720	0.470	310.03	49.00	NA	<=WB
66	DRB1_0401	PPICPGYRWMCLRRF	S_A	6	YRWMCLRRF	0.645	0.348	1163.06	47.00	NA	<=WB
66	DRB1_0701	PPICPGYRWMCLRRF	S_A	6	YRWMCLRRF	0.725	0.414	569.66	38.00	NA	<=WB
66	DRB1_0802	PPICPGYRWMCLRRF	S_A	6	YRWMCLRRF	0.575	0.360	1011.76	34.00	NA	<=WB
66	DRB1_1501	PPICPGYRWMCLRRF	S_A	6	YRWMCLRRF	0.545	0.469	312.21	23.00	NA	<=WB
66	DRB5_0101	PPICPGYRWMCLRRF	S_A	6	YRWMCLRRF	0.670	0.528	165.93	14.00	NA	<=WB
66	DRB1_0701	PPTCPGYRWMCLRRF	S_D	6	YRWMCLRRF	0.790	0.406	618.47	40.00	NA	<=WB
66	DRB1_0802	PPTCPGYRWMCLRRF	S_D	6	YRWMCLRRF	0.645	0.341	1251.32	40.00	NA	<=WB
66	DRB1_1501	PPTCPGYRWMCLRRF	S_D	6	YRWMCLRRF	0.665	0.447	396.23	28.00	NA	<=WB
66	DRB5_0101	PPTCPGYRWMCLRRF	S_D	6	YRWMCLRRF	0.710	0.521	178.58	15.00	NA	<=WB
67	DRB1_0101	SPQAQGILQTLPANP	PreS1_D	6	ILQTLPANP	0.375	0.521	178.56	36.00	NA	<=WB
67	DRB1_0401	SPQAQGILQTLPANP	PreS1_D	6	ILQTLPANP	0.390	0.390	733.43	33.00	NA	<=WB
67	DRB1_0802	SPQAQGILQTLPANP	PreS1_D	6	ILQTLPANP	0.440	0.350	1137.64	37.00	NA	<=WB
67	DRB1_0101	PICPGYRWMCLRRFI	S_A	5	YRWMCLRRF	0.815	0.510	201.04	39.00	NA	<=WB
67	DRB1_0401	PICPGYRWMCLRRFI	S_A	5	YRWMCLRRF	0.680	0.376	851.11	38.00	NA	<=WB
67	DRB1_0701	PICPGYRWMCLRRFI	S_A	5	YRWMCLRRF	0.755	0.440	425.80	32.00	NA	<=WB
67	DRB1_0802	PICPGYRWMCLRRFI	S_A	5	YRWMCLRRF	0.535	0.399	669.35	22.00	NA	<=WB
67	DRB1_1302	PICPGYRWMCLRRFI	S_A	5	YRWMCLRRF	0.595	0.369	920.59	46.00	NA	<=WB
67	DRB1_1501	PICPGYRWMCLRRFI	S_A	5	YRWMCLRRF	0.595	0.504	214.01	16.00	NA	<=WB
67	DRB1_0101	PTCPGYRWMCLRRFI	S_D	5	YRWMCLRRF	0.825	0.506	209.55	40.00	NA	<=WB
67	DRB1_0401	PTCPGYRWMCLRRFI	S_D	5	YRWMCLRRF	0.740	0.369	918.76	40.00	NA	<=WB
67	DRB1_0701	PTCPGYRWMCLRRFI	S_D	5	YRWMCLRRF	0.755	0.438	437.14	32.00	NA	<=WB
67	DRB1_0802	PTCPGYRWMCLRRFI	S_D	5	YRWMCLRRF	0.590	0.387	755.37	26.00	NA	<=WB
67	DRB1_1501	PTCPGYRWMCLRRFI	S_D	5	YRWMCLRRF	0.665	0.492	244.91	18.00	NA	<=WB
68	DRB1_0101	PQAQGILQTLPANPP	PreS1_D	6	LQTLPANPP	0.410	0.573	101.91	25.00	NA	<=WB
68	DRB1_0401	PQAQGILQTLPANPP	PreS1_D	5	ILQTLPANP	0.375	0.447	395.36	19.00	NA	<=WB
68	DRB1_0802	PQAQGILQTLPANPP	PreS1_D	5	ILQTLPANP	0.510	0.392	722.95	24.00	NA	<=WB
68	DRB1_1302	PQAQGILQTLPANPP	PreS1_D	5	ILQTLPANP	0.665	0.369	921.96	46.00	NA	<=WB
68	DRB1_0101	ICPGYRWMCLRRFII	S_A	4	YRWMCLRRF	0.755	0.551	129.44	30.00	NA	<=WB
68	DRB1_0301	ICPGYRWMCLRRFII	S_A	4	YRWMCLRRF	0.345	0.279	2439.81	48.00	NA	<=WB
68	DRB1_0401	ICPGYRWMCLRRFII	S_A	4	YRWMCLRRF	0.660	0.398	676.12	31.00	NA	<=WB
68	DRB1_0701	ICPGYRWMCLRRFII	S_A	4	YRWMCLRRF	0.630	0.482	270.65	23.00	NA	<=WB
68	DRB1_0802	ICPGYRWMCLRRFII	S_A	4	YRWMCLRRF	0.485	0.425	504.66	16.00	NA	<=WB
68	DRB1_1302	ICPGYRWMCLRRFII	S_A	4	YRWMCLRRF	0.530	0.398	676.10	38.00	NA	<=WB
68	DRB1_0101	TCPGYRWMCLRRFII	S_D	4	YRWMCLRRF	0.760	0.549	132.09	30.00	NA	<=WB
68	DRB1_0301	TCPGYRWMCLRRFII	S_D	4	YRWMCLRRF	0.340	0.274	2575.38	50.00	NA	<=WB
68	DRB1_0401	TCPGYRWMCLRRFII	S_D	4	YRWMCLRRF	0.665	0.395	697.25	32.00	NA	<=WB
68	DRB1_0701	TCPGYRWMCLRRFII	S_D	4	YRWMCLRRF	0.625	0.481	273.88	23.00	NA	<=WB
68	DRB1_0802	TCPGYRWMCLRRFII	S_D	4	YRWMCLRRF	0.500	0.420	530.35	17.00	NA	<=WB
68	DRB1_1302	TCPGYRWMCLRRFII	S_D	4	YRWMCLRRF	0.540	0.392	722.45	40.00	NA	<=WB
68	DRB1_1501	TCPGYRWMCLRRFII	S_D	4	YRWMCLRRF	0.530	0.534	154.68	11.00	NA	<=WB
69	DRB1_0101	QAQGILQTLPANPPP	PreS1_D	5	LQTLPANPP	0.530	0.600	76.15	19.00	NA	<=WB
69	DRB1_0401	QAQGILQTLPANPPP	PreS1_D	5	LQTLPANPP	0.410	0.470	308.09	14.00	NA	<=WB
69	DRB1_0802	QAQGILQTLPANPPP	PreS1_D	4	ILQTLPANP	0.480	0.405	623.32	21.00	NA	<=WB
69	DRB1_1302	QAQGILQTLPANPPP	PreS1_D	4	ILQTLPANP	0.610	0.376	856.90	44.00	NA	<=WB
69	DRB1_0101	CPGYRWMCLRRFIIF	S_A	3	YRWMCLRRF	0.745	0.557	120.31	28.00	NA	<=WB
69	DRB1_0301	CPGYRWMCLRRFIIF	S_A	3	YRWMCLRRF	0.315	0.289	2181.99	44.00	NA	<=WB
69	DRB1_0401	CPGYRWMCLRRFIIF	S_A	3	YRWMCLRRF	0.650	0.399	666.62	31.00	NA	<=WB
69	DRB1_0701	CPGYRWMCLRRFIIF	S_A	3	YRWMCLRRF	0.615	0.490	250.41	21.00	NA	<=WB
69	DRB1_0802	CPGYRWMCLRRFIIF	S_A	3	YRWMCLRRF	0.440	0.429	483.76	15.00	NA	<=WB
69	DRB1_1302	CPGYRWMCLRRFIIF	S_A	3	YRWMCLRRF	0.480	0.406	617.48	36.00	NA	<=WB
69	DRB1_0101	CPGYRWMCLRRFIIF	S_D	3	YRWMCLRRF	0.745	0.557	120.31	28.00	NA	<=WB
69	DRB1_0301	CPGYRWMCLRRFIIF	S_D	3	YRWMCLRRF	0.315	0.289	2181.99	44.00	NA	<=WB
69	DRB1_0401	CPGYRWMCLRRFIIF	S_D	3	YRWMCLRRF	0.650	0.399	666.62	31.00	NA	<=WB
69	DRB1_0701	CPGYRWMCLRRFIIF	S_D	3	YRWMCLRRF	0.615	0.490	250.41	21.00	NA	<=WB
69	DRB1_0802	CPGYRWMCLRRFIIF	S_D	3	YRWMCLRRF	0.440	0.429	483.76	15.00	NA	<=WB
69	DRB1_1302	CPGYRWMCLRRFIIF	S_D	3	YRWMCLRRF	0.480	0.406	617.48	36.00	NA	<=WB
70	DRB1_0101	AQGILQTLPANPPPA	PreS1_D	4	LQTLPANPP	0.650	0.633	53.22	14.00	NA	<=WB
70	DRB1_0401	AQGILQTLPANPPPA	PreS1_D	4	LQTLPANPP	0.510	0.490	249.74	11.00	NA	<=WB
70	DRB1_0701	AQGILQTLPANPPPA	PreS1_D	3	ILQTLPANP	0.530	0.388	754.20	45.00	NA	<=WB
70	DRB1_0802	AQGILQTLPANPPPA	PreS1_D	3	ILQTLPANP	0.485	0.427	490.24	16.00	NA	<=WB
70	DRB1_1302	AQGILQTLPANPPPA	PreS1_D	3	ILQTLPANP	0.580	0.401	649.70	37.00	NA	<=WB
70	DRB5_0101	AQGILQTLPANPPPA	PreS1_D	4	LQTLPANPP	0.440	0.348	1153.31	49.00	NA	<=WB
70	DRB1_0101	PGYRWMCLRRFIIFL	S_A	2	YRWMCLRRF	0.735	0.555	122.66	29.00	NA	<=WB
70	DRB1_0301	PGYRWMCLRRFIIFL	S_A	2	YRWMCLRRF	0.315	0.292	2121.21	43.00	NA	<=WB
70	DRB1_0401	PGYRWMCLRRFIIFL	S_A	2	YRWMCLRRF	0.640	0.401	652.41	30.00	NA	<=WB
70	DRB1_0701	PGYRWMCLRRFIIFL	S_A	2	YRWMCLRRF	0.615	0.488	254.63	21.00	NA	<=WB
70	DRB1_0802	PGYRWMCLRRFIIFL	S_A	2	YRWMCLRRF	0.440	0.432	468.09	15.00	NA	<=WB
70	DRB1_1302	PGYRWMCLRRFIIFL	S_A	2	YRWMCLRRF	0.475	0.409	598.06	35.00	NA	<=WB
70	DRB1_0101	PGYRWMCLRRFIIFL	S_D	2	YRWMCLRRF	0.735	0.555	122.66	29.00	NA	<=WB
70	DRB1_0301	PGYRWMCLRRFIIFL	S_D	2	YRWMCLRRF	0.315	0.292	2121.21	43.00	NA	<=WB
70	DRB1_0401	PGYRWMCLRRFIIFL	S_D	2	YRWMCLRRF	0.640	0.401	652.41	30.00	NA	<=WB
70	DRB1_0701	PGYRWMCLRRFIIFL	S_D	2	YRWMCLRRF	0.615	0.488	254.63	21.00	NA	<=WB
70	DRB1_0802	PGYRWMCLRRFIIFL	S_D	2	YRWMCLRRF	0.440	0.432	468.09	15.00	NA	<=WB
70	DRB1_1302	PGYRWMCLRRFIIFL	S_D	2	YRWMCLRRF	0.475	0.409	598.06	35.00	NA	<=WB
71	DRB1_1501	HGGVLGWSPQAQGIL	PreS1_A	3	VLGWSPQAQ	0.580	0.371	904.49	46.00	NA	<=WB
71	DRB1_0101	QGILQTLPANPPPAS	PreS1_D	3	LQTLPANPP	0.695	0.635	51.97	13.00	NA	<=WB
71	DRB1_0401	QGILQTLPANPPPAS	PreS1_D	3	LQTLPANPP	0.585	0.484	265.47	12.00	NA	<=WB
71	DRB1_0701	QGILQTLPANPPPAS	PreS1_D	2	ILQTLPANP	0.480	0.380	820.57	47.00	NA	<=WB
71	DRB1_0802	QGILQTLPANPPPAS	PreS1_D	2	ILQTLPANP	0.435	0.425	504.47	16.00	NA	<=WB
71	DRB1_1302	QGILQTLPANPPPAS	PreS1_D	2	ILQTLPANP	0.505	0.396	689.24	39.00	NA	<=WB
71	DRB5_0101	QGILQTLPANPPPAS	PreS1_D	3	LQTLPANPP	0.485	0.347	1175.79	50.00	NA	<=WB
71	DRB1_0101	GYRWMCLRRFIIFLF	S_A	1	YRWMCLRRF	0.650	0.527	167.79	35.00	NA	<=WB
71	DRB1_0301	GYRWMCLRRFIIFLF	S_A	3	WMCLRRFII	0.340	0.277	2502.53	49.00	NA	<=WB
71	DRB1_0401	GYRWMCLRRFIIFLF	S_A	1	YRWMCLRRF	0.620	0.372	896.85	39.00	NA	<=WB
71	DRB1_0701	GYRWMCLRRFIIFLF	S_A	1	YRWMCLRRF	0.535	0.464	331.69	26.00	NA	<=WB
71	DRB1_0802	GYRWMCLRRFIIFLF	S_A	1	YRWMCLRRF	0.420	0.413	570.54	19.00	NA	<=WB
71	DRB1_1302	GYRWMCLRRFIIFLF	S_A	1	YRWMCLRRF	0.435	0.390	737.56	40.00	NA	<=WB
71	DRB1_1501	GYRWMCLRRFIIFLF	S_A	1	YRWMCLRRF	0.475	0.514	192.23	14.00	NA	<=WB
71	DRB1_0101	GYRWMCLRRFIIFLF	S_D	1	YRWMCLRRF	0.650	0.527	167.79	35.00	NA	<=WB
71	DRB1_0301	GYRWMCLRRFIIFLF	S_D	3	WMCLRRFII	0.340	0.277	2502.53	49.00	NA	<=WB
71	DRB1_0401	GYRWMCLRRFIIFLF	S_D	1	YRWMCLRRF	0.620	0.372	896.85	39.00	NA	<=WB
71	DRB1_0701	GYRWMCLRRFIIFLF	S_D	1	YRWMCLRRF	0.535	0.464	331.69	26.00	NA	<=WB
71	DRB1_0802	GYRWMCLRRFIIFLF	S_D	1	YRWMCLRRF	0.420	0.413	570.54	19.00	NA	<=WB
71	DRB1_1302	GYRWMCLRRFIIFLF	S_D	1	YRWMCLRRF	0.435	0.390	737.56	40.00	NA	<=WB
71	DRB1_1501	GYRWMCLRRFIIFLF	S_D	1	YRWMCLRRF	0.475	0.514	192.23	14.00	NA	<=WB
72	DRB1_0101	GGVLGWSPQAQGILA	PreS1_A	5	WSPQAQGIL	0.325	0.475	292.50	47.00	NA	<=WB
72	DRB1_0701	GGVLGWSPQAQGILA	PreS1_A	5	WSPQAQGIL	0.500	0.373	882.15	49.00	NA	<=WB
72	DRB1_1501	GGVLGWSPQAQGILA	PreS1_A	2	VLGWSPQAQ	0.525	0.371	901.23	46.00	NA	<=WB
72	DRB1_0101	GILQTLPANPPPAST	PreS1_D	2	LQTLPANPP	0.775	0.605	71.59	19.00	NA	<=WB
72	DRB1_0401	GILQTLPANPPPAST	PreS1_D	2	LQTLPANPP	0.650	0.447	398.66	19.00	NA	<=WB
72	DRB1_0802	GILQTLPANPPPAST	PreS1_D	2	LQTLPANPP	0.510	0.400	657.98	22.00	NA	<=WB
72	DRB1_1302	GILQTLPANPPPAST	PreS1_D	2	LQTLPANPP	0.415	0.368	928.98	46.00	NA	<=WB
72	DRB1_0701	YRWMCLRRFIIFLFI	S_A	2	WMCLRRFII	0.320	0.405	622.91	41.00	NA	<=WB
72	DRB1_0802	YRWMCLRRFIIFLFI	S_A	2	WMCLRRFII	0.365	0.335	1330.58	42.00	NA	<=WB
72	DRB1_1101	YRWMCLRRFIIFLFI	S_A	2	WMCLRRFII	0.400	0.499	226.12	15.00	NA	<=WB
72	DRB1_1501	YRWMCLRRFIIFLFI	S_A	2	WMCLRRFII	0.305	0.429	480.75	32.00	NA	<=WB
72	DRB5_0101	YRWMCLRRFIIFLFI	S_A	2	WMCLRRFII	0.290	0.439	434.48	29.00	NA	<=WB
72	DRB1_0701	YRWMCLRRFIIFLFI	S_D	2	WMCLRRFII	0.320	0.405	622.91	41.00	NA	<=WB
72	DRB1_0802	YRWMCLRRFIIFLFI	S_D	2	WMCLRRFII	0.365	0.335	1330.58	42.00	NA	<=WB
72	DRB1_1101	YRWMCLRRFIIFLFI	S_D	2	WMCLRRFII	0.400	0.499	226.12	15.00	NA	<=WB
72	DRB1_1501	YRWMCLRRFIIFLFI	S_D	2	WMCLRRFII	0.305	0.429	480.75	32.00	NA	<=WB
72	DRB5_0101	YRWMCLRRFIIFLFI	S_D	2	WMCLRRFII	0.290	0.439	434.48	29.00	NA	<=WB
73	DRB1_0101	GVLGWSPQAQGILAT	PreS1_A	4	WSPQAQGIL	0.435	0.475	292.62	47.00	NA	<=WB
73	DRB1_0701	GVLGWSPQAQGILAT	PreS1_A	4	WSPQAQGIL	0.570	0.372	889.52	49.00	NA	<=WB
73	DRB1_0101	ILQTLPANPPPASTN	PreS1_D	1	LQTLPANPP	0.855	0.543	140.72	31.00	NA	<=WB
73	DRB1_0401	ILQTLPANPPPASTN	PreS1_D	1	LQTLPANPP	0.745	0.379	825.53	37.00	NA	<=WB
73	DRB1_0802	ILQTLPANPPPASTN	PreS1_D	1	LQTLPANPP	0.625	0.335	1336.49	42.00	NA	<=WB
73	DRB1_1101	RWMCLRRFIIFLFIL	S_A	1	WMCLRRFII	0.655	0.419	535.94	28.00	NA	<=WB
73	DRB1_1501	RWMCLRRFIIFLFIL	S_A	1	WMCLRRFII	0.400	0.382	797.54	43.00	NA	<=WB
73	DRB1_1101	RWMCLRRFIIFLFIL	S_D	1	WMCLRRFII	0.655	0.419	535.94	28.00	NA	<=WB
73	DRB1_1501	RWMCLRRFIIFLFIL	S_D	1	WMCLRRFII	0.400	0.382	797.54	43.00	NA	<=WB
74	DRB1_0101	VLGWSPQAQGILATV	PreS1_A	3	WSPQAQGIL	0.475	0.477	285.71	47.00	NA	<=WB
74	DRB1_0701	VLGWSPQAQGILATV	PreS1_A	3	WSPQAQGIL	0.620	0.378	839.31	48.00	NA	<=WB
77	DRB1_0101	WSPQAQGILATVPAV	PreS1_A	5	QGILATVPA	0.425	0.505	211.29	40.00	NA	<=WB
77	DRB1_0802	WSPQAQGILATVPAV	PreS1_A	5	QGILATVPA	0.430	0.321	1544.08	47.00	NA	<=WB
78	DRB1_0101	SPQAQGILATVPAVP	PreS1_A	6	ILATVPAVP	0.390	0.554	124.96	29.00	NA	<=WB
78	DRB1_0401	SPQAQGILATVPAVP	PreS1_A	6	ILATVPAVP	0.375	0.388	748.64	34.00	NA	<=WB
78	DRB1_0701	SPQAQGILATVPAVP	PreS1_A	6	ILATVPAVP	0.745	0.444	408.63	31.00	NA	<=WB
78	DRB1_0802	SPQAQGILATVPAVP	PreS1_A	6	ILATVPAVP	0.480	0.409	599.54	20.00	NA	<=WB
78	DRB1_1302	SPQAQGILATVPAVP	PreS1_A	6	ILATVPAVP	0.675	0.436	445.57	29.00	NA	<=WB
79	DRB1_0101	PQAQGILATVPAVPP	PreS1_A	5	ILATVPAVP	0.475	0.591	83.76	21.00	NA	<=WB
79	DRB1_0401	PQAQGILATVPAVPP	PreS1_A	5	ILATVPAVP	0.395	0.436	448.05	21.00	NA	<=WB
79	DRB1_0701	PQAQGILATVPAVPP	PreS1_A	5	ILATVPAVP	0.675	0.484	265.08	22.00	NA	<=WB
79	DRB1_1302	PQAQGILATVPAVPP	PreS1_A	5	ILATVPAVP	0.705	0.475	294.12	22.00	NA	<=WB
80	DRB1_0101	QAQGILATVPAVPPT	PreS1_A	4	ILATVPAVP	0.415	0.632	53.63	14.00	NA	<=WB
80	DRB1_0401	QAQGILATVPAVPPT	PreS1_A	5	LATVPAVPP	0.380	0.470	309.48	14.00	NA	<=WB
80	DRB1_0701	QAQGILATVPAVPPT	PreS1_A	4	ILATVPAVP	0.610	0.513	194.70	17.00	NA	<=WB
80	DRB1_1101	QAQGILATVPAVPPT	PreS1_A	4	ILATVPAVP	0.480	0.325	1492.45	49.00	NA	<=WB
80	DRB1_1302	QAQGILATVPAVPPT	PreS1_A	4	ILATVPAVP	0.700	0.499	226.51	18.00	NA	<=WB
80	DRB1_1501	QAQGILATVPAVPPT	PreS1_A	4	ILATVPAVP	0.550	0.371	904.37	46.00	NA	<=WB
80	DRB5_0101	QAQGILATVPAVPPT	PreS1_A	4	ILATVPAVP	0.465	0.371	902.54	44.00	NA	<=WB
81	DRB1_0301	AQGILATVPAVPPTA	PreS1_A	3	ILATVPAVP	0.665	0.278	2459.90	48.00	NA	<=WB
81	DRB1_0401	AQGILATVPAVPPTA	PreS1_A	4	LATVPAVPP	0.460	0.488	254.48	11.00	NA	<=WB
81	DRB1_0701	AQGILATVPAVPPTA	PreS1_A	3	ILATVPAVP	0.600	0.532	157.97	14.00	NA	<=WB
81	DRB1_1101	AQGILATVPAVPPTA	PreS1_A	3	ILATVPAVP	0.460	0.357	1050.23	41.00	NA	<=WB
81	DRB1_1302	AQGILATVPAVPPTA	PreS1_A	3	ILATVPAVP	0.720	0.512	196.64	16.00	NA	<=WB
81	DRB1_1501	AQGILATVPAVPPTA	PreS1_A	3	ILATVPAVP	0.545	0.395	696.50	40.00	NA	<=WB
81	DRB5_0101	AQGILATVPAVPPTA	PreS1_A	3	ILATVPAVP	0.435	0.406	615.66	36.00	NA	<=WB
82	DRB1_0101	QGILATVPAVPPTAS	PreS1_A	3	LATVPAVPP	0.525	0.652	43.21	11.00	NA	<=WB
82	DRB1_0401	QGILATVPAVPPTAS	PreS1_A	3	LATVPAVPP	0.560	0.482	272.24	12.00	NA	<=WB
82	DRB1_0701	QGILATVPAVPPTAS	PreS1_A	2	ILATVPAVP	0.540	0.519	181.20	16.00	NA	<=WB
82	DRB1_1101	QGILATVPAVPPTAS	PreS1_A	3	LATVPAVPP	0.520	0.356	1060.06	41.00	NA	<=WB
82	DRB1_1302	QGILATVPAVPPTAS	PreS1_A	2	ILATVPAVP	0.690	0.494	237.62	19.00	NA	<=WB
82	DRB1_1501	QGILATVPAVPPTAS	PreS1_A	2	ILATVPAVP	0.485	0.385	775.66	42.00	NA	<=WB
82	DRB5_0101	QGILATVPAVPPTAS	PreS1_A	3	LATVPAVPP	0.545	0.404	630.49	36.00	NA	<=WB
83	DRB1_0101	GILATVPAVPPTAST	PreS1_A	2	LATVPAVPP	0.590	0.619	61.53	16.00	NA	<=WB
83	DRB1_0401	GILATVPAVPPTAST	PreS1_A	2	LATVPAVPP	0.625	0.446	401.64	19.00	NA	<=WB
83	DRB1_0701	GILATVPAVPPTAST	PreS1_A	1	ILATVPAVP	0.520	0.479	280.42	23.00	NA	<=WB
83	DRB1_1101	GILATVPAVPPTAST	PreS1_A	2	LATVPAVPP	0.590	0.325	1491.48	49.00	NA	<=WB
83	DRB1_1302	GILATVPAVPPTAST	PreS1_A	1	ILATVPAVP	0.630	0.445	406.14	28.00	NA	<=WB
83	DRB5_0101	GILATVPAVPPTAST	PreS1_A	2	LATVPAVPP	0.570	0.369	921.21	44.00	NA	<=WB
84	DRB1_0101	ILATVPAVPPTASTN	PreS1_A	1	LATVPAVPP	0.695	0.547	133.78	30.00	NA	<=WB
84	DRB1_0401	ILATVPAVPPTASTN	PreS1_A	1	LATVPAVPP	0.710	0.379	831.38	37.00	NA	<=WB
84	DRB1_0701	ILATVPAVPPTASTN	PreS1_A	1	LATVPAVPP	0.630	0.397	678.94	43.00	NA	<=WB
84	DRB1_0802	ILATVPAVPPTASTN	PreS1_A	1	LATVPAVPP	0.640	0.425	502.65	16.00	NA	<=WB
89	DRB1_0301	LCLIFLLVLLDYQGM	S_A	6	LVLLDYQGM	0.470	0.293	2092.81	43.00	NA	<=WB
89	DRB1_1501	LCLIFLLVLLDYQGM	S_A	6	LVLLDYQGM	0.555	0.387	760.42	42.00	NA	<=WB
89	DRB1_0301	LCLIFLLVLLDYQGM	S_D	6	LVLLDYQGM	0.470	0.293	2092.81	43.00	NA	<=WB
89	DRB1_1501	LCLIFLLVLLDYQGM	S_D	6	LVLLDYQGM	0.555	0.387	760.42	42.00	NA	<=WB
90	DRB1_0101	CLIFLLVLLDYQGML	S_A	5	LVLLDYQGM	0.630	0.474	295.90	48.00	NA	<=WB
90	DRB1_0401	CLIFLLVLLDYQGML	S_A	5	LVLLDYQGM	0.410	0.339	1278.08	50.00	NA	<=WB
90	DRB1_1302	CLIFLLVLLDYQGML	S_A	6	VLLDYQGML	0.580	0.403	641.53	37.00	NA	<=WB
90	DRB1_1501	CLIFLLVLLDYQGML	S_A	5	LVLLDYQGM	0.460	0.445	404.14	28.00	NA	<=WB
90	DRB1_0101	CLIFLLVLLDYQGML	S_D	5	LVLLDYQGM	0.630	0.474	295.90	48.00	NA	<=WB
90	DRB1_0401	CLIFLLVLLDYQGML	S_D	5	LVLLDYQGM	0.410	0.339	1278.08	50.00	NA	<=WB
90	DRB1_1302	CLIFLLVLLDYQGML	S_D	6	VLLDYQGML	0.580	0.403	641.53	37.00	NA	<=WB
90	DRB1_1501	CLIFLLVLLDYQGML	S_D	5	LVLLDYQGM	0.460	0.445	404.14	28.00	NA	<=WB
91	DRB1_0101	LIFLLVLLDYQGMLP	S_A	4	LVLLDYQGM	0.575	0.494	238.59	43.00	NA	<=WB
91	DRB1_0401	LIFLLVLLDYQGMLP	S_A	4	LVLLDYQGM	0.365	0.360	1019.87	43.00	NA	<=WB
91	DRB1_1101	LIFLLVLLDYQGMLP	S_A	4	LVLLDYQGM	0.480	0.321	1558.58	50.00	NA	<=WB
91	DRB1_1302	LIFLLVLLDYQGMLP	S_A	5	VLLDYQGML	0.585	0.425	505.57	32.00	NA	<=WB
91	DRB1_1501	LIFLLVLLDYQGMLP	S_A	4	LVLLDYQGM	0.400	0.475	293.66	22.00	NA	<=WB
91	DRB1_0101	LIFLLVLLDYQGMLP	S_D	4	LVLLDYQGM	0.575	0.494	238.59	43.00	NA	<=WB
91	DRB1_0401	LIFLLVLLDYQGMLP	S_D	4	LVLLDYQGM	0.365	0.360	1019.87	43.00	NA	<=WB
91	DRB1_1101	LIFLLVLLDYQGMLP	S_D	4	LVLLDYQGM	0.480	0.321	1558.58	50.00	NA	<=WB
91	DRB1_1302	LIFLLVLLDYQGMLP	S_D	5	VLLDYQGML	0.585	0.425	505.57	32.00	NA	<=WB
91	DRB1_1501	LIFLLVLLDYQGMLP	S_D	4	LVLLDYQGM	0.400	0.475	293.66	22.00	NA	<=WB
92	DRB1_0101	IFLLVLLDYQGMLPV	S_A	3	LVLLDYQGM	0.445	0.530	161.15	34.00	NA	<=WB
92	DRB1_0401	IFLLVLLDYQGMLPV	S_A	3	LVLLDYQGM	0.320	0.384	785.16	35.00	NA	<=WB
92	DRB1_0701	IFLLVLLDYQGMLPV	S_A	6	LDYQGMLPV	0.325	0.385	773.96	46.00	NA	<=WB
92	DRB1_0802	IFLLVLLDYQGMLPV	S_A	3	LVLLDYQGM	0.340	0.324	1506.32	46.00	NA	<=WB
92	DRB1_1101	IFLLVLLDYQGMLPV	S_A	3	LVLLDYQGM	0.445	0.333	1368.36	47.00	NA	<=WB
92	DRB1_1302	IFLLVLLDYQGMLPV	S_A	4	VLLDYQGML	0.530	0.467	320.30	23.00	NA	<=WB
92	DRB1_1501	IFLLVLLDYQGMLPV	S_A	3	LVLLDYQGM	0.325	0.508	206.04	15.00	NA	<=WB
92	DRB1_0101	IFLLVLLDYQGMLPV	S_D	3	LVLLDYQGM	0.445	0.530	161.15	34.00	NA	<=WB
92	DRB1_0401	IFLLVLLDYQGMLPV	S_D	3	LVLLDYQGM	0.320	0.384	785.16	35.00	NA	<=WB
92	DRB1_0701	IFLLVLLDYQGMLPV	S_D	6	LDYQGMLPV	0.325	0.385	773.96	46.00	NA	<=WB
92	DRB1_0802	IFLLVLLDYQGMLPV	S_D	3	LVLLDYQGM	0.340	0.324	1506.32	46.00	NA	<=WB
92	DRB1_1101	IFLLVLLDYQGMLPV	S_D	3	LVLLDYQGM	0.445	0.333	1368.36	47.00	NA	<=WB
92	DRB1_1302	IFLLVLLDYQGMLPV	S_D	4	VLLDYQGML	0.530	0.467	320.30	23.00	NA	<=WB
92	DRB1_1501	IFLLVLLDYQGMLPV	S_D	3	LVLLDYQGM	0.325	0.508	206.04	15.00	NA	<=WB
93	DRB1_0101	FLLVLLDYQGMLPVC	S_A	2	LVLLDYQGM	0.375	0.541	144.01	32.00	NA	<=WB
93	DRB1_0401	FLLVLLDYQGMLPVC	S_A	2	LVLLDYQGM	0.320	0.386	765.68	35.00	NA	<=WB
93	DRB1_0701	FLLVLLDYQGMLPVC	S_A	5	LDYQGMLPV	0.345	0.384	783.45	46.00	NA	<=WB
93	DRB1_0802	FLLVLLDYQGMLPVC	S_A	2	LVLLDYQGM	0.365	0.325	1477.46	46.00	NA	<=WB
93	DRB1_1101	FLLVLLDYQGMLPVC	S_A	2	LVLLDYQGM	0.460	0.328	1435.05	48.00	NA	<=WB
93	DRB1_1302	FLLVLLDYQGMLPVC	S_A	3	VLLDYQGML	0.510	0.460	346.01	25.00	NA	<=WB
93	DRB1_1501	FLLVLLDYQGMLPVC	S_A	2	LVLLDYQGM	0.335	0.504	215.16	16.00	NA	<=WB
93	DRB1_0101	FLLVLLDYQGMLPVC	S_D	2	LVLLDYQGM	0.375	0.541	144.01	32.00	NA	<=WB
93	DRB1_0401	FLLVLLDYQGMLPVC	S_D	2	LVLLDYQGM	0.320	0.386	765.68	35.00	NA	<=WB
93	DRB1_0701	FLLVLLDYQGMLPVC	S_D	5	LDYQGMLPV	0.345	0.384	783.45	46.00	NA	<=WB
93	DRB1_0802	FLLVLLDYQGMLPVC	S_D	2	LVLLDYQGM	0.365	0.325	1477.46	46.00	NA	<=WB
93	DRB1_1101	FLLVLLDYQGMLPVC	S_D	2	LVLLDYQGM	0.460	0.328	1435.05	48.00	NA	<=WB
93	DRB1_1302	FLLVLLDYQGMLPVC	S_D	3	VLLDYQGML	0.510	0.460	346.01	25.00	NA	<=WB
93	DRB1_1501	FLLVLLDYQGMLPVC	S_D	2	LVLLDYQGM	0.335	0.504	215.16	16.00	NA	<=WB
94	DRB1_0101	LLVLLDYQGMLPVCP	S_A	6	YQGMLPVCP	0.445	0.574	100.90	25.00	NA	<=WB
94	DRB1_0401	LLVLLDYQGMLPVCP	S_A	6	YQGMLPVCP	0.360	0.405	625.29	29.00	NA	<=WB
94	DRB1_0701	LLVLLDYQGMLPVCP	S_A	4	LDYQGMLPV	0.305	0.381	811.95	47.00	NA	<=WB
94	DRB1_0802	LLVLLDYQGMLPVCP	S_A	1	LVLLDYQGM	0.330	0.314	1670.78	50.00	NA	<=WB
94	DRB1_1302	LLVLLDYQGMLPVCP	S_A	2	VLLDYQGML	0.490	0.438	435.05	29.00	NA	<=WB
94	DRB1_1501	LLVLLDYQGMLPVCP	S_A	3	LLDYQGMLP	0.325	0.484	266.71	20.00	NA	<=WB
94	DRB1_0101	LLVLLDYQGMLPVCP	S_D	6	YQGMLPVCP	0.445	0.574	100.90	25.00	NA	<=WB
94	DRB1_0401	LLVLLDYQGMLPVCP	S_D	6	YQGMLPVCP	0.360	0.405	625.29	29.00	NA	<=WB
94	DRB1_0701	LLVLLDYQGMLPVCP	S_D	4	LDYQGMLPV	0.305	0.381	811.95	47.00	NA	<=WB
94	DRB1_0802	LLVLLDYQGMLPVCP	S_D	1	LVLLDYQGM	0.330	0.314	1670.78	50.00	NA	<=WB
94	DRB1_1302	LLVLLDYQGMLPVCP	S_D	2	VLLDYQGML	0.490	0.438	435.05	29.00	NA	<=WB
94	DRB1_1501	LLVLLDYQGMLPVCP	S_D	3	LLDYQGMLP	0.325	0.484	266.71	20.00	NA	<=WB
95	DRB1_0101	LVLLDYQGMLPVCPL	S_A	5	YQGMLPVCP	0.595	0.624	58.34	15.00	NA	<=WB
95	DRB1_0401	LVLLDYQGMLPVCPL	S_A	5	YQGMLPVCP	0.590	0.431	472.70	22.00	NA	<=WB
95	DRB1_0701	LVLLDYQGMLPVCPL	S_A	3	LDYQGMLPV	0.275	0.411	584.11	39.00	NA	<=WB
95	DRB1_1101	LVLLDYQGMLPVCPL	S_A	5	YQGMLPVCP	0.470	0.323	1514.76	49.00	NA	<=WB
95	DRB1_1302	LVLLDYQGMLPVCPL	S_A	1	VLLDYQGML	0.450	0.407	612.39	36.00	NA	<=WB
95	DRB1_1501	LVLLDYQGMLPVCPL	S_A	2	LLDYQGMLP	0.360	0.458	353.40	25.00	NA	<=WB
95	DRB5_0101	LVLLDYQGMLPVCPL	S_A	5	YQGMLPVCP	0.565	0.360	1019.01	47.00	NA	<=WB
95	DRB1_0101	LVLLDYQGMLPVCPL	S_D	5	YQGMLPVCP	0.595	0.624	58.34	15.00	NA	<=WB
95	DRB1_0401	LVLLDYQGMLPVCPL	S_D	5	YQGMLPVCP	0.590	0.431	472.70	22.00	NA	<=WB
95	DRB1_0701	LVLLDYQGMLPVCPL	S_D	3	LDYQGMLPV	0.275	0.411	584.11	39.00	NA	<=WB
95	DRB1_1101	LVLLDYQGMLPVCPL	S_D	5	YQGMLPVCP	0.470	0.323	1514.76	49.00	NA	<=WB
95	DRB1_1302	LVLLDYQGMLPVCPL	S_D	1	VLLDYQGML	0.450	0.407	612.39	36.00	NA	<=WB
95	DRB1_1501	LVLLDYQGMLPVCPL	S_D	2	LLDYQGMLP	0.360	0.458	353.40	25.00	NA	<=WB
95	DRB5_0101	LVLLDYQGMLPVCPL	S_D	5	YQGMLPVCP	0.565	0.360	1019.01	47.00	NA	<=WB
96	DRB1_0101	VLLDYQGMLPVCPLI	S_A	4	YQGMLPVCP	0.690	0.644	47.22	12.00	NA	<=WB
96	DRB1_0301	VLLDYQGMLPVCPLI	S_A	0	VLLDYQGML	0.595	0.309	1771.14	38.00	NA	<=WB
96	DRB1_0401	VLLDYQGMLPVCPLI	S_A	4	YQGMLPVCP	0.655	0.439	433.28	21.00	NA	<=WB
96	DRB1_0701	VLLDYQGMLPVCPLI	S_A	4	YQGMLPVCP	0.395	0.424	508.19	36.00	NA	<=WB
96	DRB1_1101	VLLDYQGMLPVCPLI	S_A	4	YQGMLPVCP	0.590	0.332	1375.62	47.00	NA	<=WB
96	DRB1_1501	VLLDYQGMLPVCPLI	S_A	1	LLDYQGMLP	0.325	0.421	524.39	34.00	NA	<=WB
96	DRB5_0101	VLLDYQGMLPVCPLI	S_A	4	YQGMLPVCP	0.635	0.378	833.89	42.00	NA	<=WB
96	DRB1_0101	VLLDYQGMLPVCPLI	S_D	4	YQGMLPVCP	0.690	0.644	47.22	12.00	NA	<=WB
96	DRB1_0301	VLLDYQGMLPVCPLI	S_D	0	VLLDYQGML	0.595	0.309	1771.14	38.00	NA	<=WB
96	DRB1_0401	VLLDYQGMLPVCPLI	S_D	4	YQGMLPVCP	0.655	0.439	433.28	21.00	NA	<=WB
96	DRB1_0701	VLLDYQGMLPVCPLI	S_D	4	YQGMLPVCP	0.395	0.424	508.19	36.00	NA	<=WB
96	DRB1_1101	VLLDYQGMLPVCPLI	S_D	4	YQGMLPVCP	0.590	0.332	1375.62	47.00	NA	<=WB
96	DRB1_1501	VLLDYQGMLPVCPLI	S_D	1	LLDYQGMLP	0.325	0.421	524.39	34.00	NA	<=WB
96	DRB5_0101	VLLDYQGMLPVCPLI	S_D	4	YQGMLPVCP	0.635	0.378	833.89	42.00	NA	<=WB
97	DRB1_0101	LLDYQGMLPVCPLIP	S_A	3	YQGMLPVCP	0.710	0.634	52.24	14.00	NA	<=WB
97	DRB1_0401	LLDYQGMLPVCPLIP	S_A	3	YQGMLPVCP	0.700	0.435	450.91	21.00	NA	<=WB
97	DRB1_0701	LLDYQGMLPVCPLIP	S_A	3	YQGMLPVCP	0.330	0.418	543.45	37.00	NA	<=WB
97	DRB1_1101	LLDYQGMLPVCPLIP	S_A	3	YQGMLPVCP	0.595	0.327	1453.65	48.00	NA	<=WB
97	DRB1_1501	LLDYQGMLPVCPLIP	S_A	3	YQGMLPVCP	0.310	0.374	871.66	45.00	NA	<=WB
97	DRB5_0101	LLDYQGMLPVCPLIP	S_A	3	YQGMLPVCP	0.620	0.372	894.77	44.00	NA	<=WB
97	DRB1_0101	LLDYQGMLPVCPLIP	S_D	3	YQGMLPVCP	0.710	0.634	52.24	14.00	NA	<=WB
97	DRB1_0401	LLDYQGMLPVCPLIP	S_D	3	YQGMLPVCP	0.700	0.435	450.91	21.00	NA	<=WB
97	DRB1_0701	LLDYQGMLPVCPLIP	S_D	3	YQGMLPVCP	0.330	0.418	543.45	37.00	NA	<=WB
97	DRB1_1101	LLDYQGMLPVCPLIP	S_D	3	YQGMLPVCP	0.595	0.327	1453.65	48.00	NA	<=WB
97	DRB1_1501	LLDYQGMLPVCPLIP	S_D	3	YQGMLPVCP	0.310	0.374	871.66	45.00	NA	<=WB
97	DRB5_0101	LLDYQGMLPVCPLIP	S_D	3	YQGMLPVCP	0.620	0.372	894.77	44.00	NA	<=WB
98	DRB1_0101	LDYQGMLPVCPLIPG	S_A	2	YQGMLPVCP	0.665	0.612	66.35	17.00	NA	<=WB
98	DRB1_0401	LDYQGMLPVCPLIPG	S_A	2	YQGMLPVCP	0.630	0.413	572.70	27.00	NA	<=WB
98	DRB1_0701	LDYQGMLPVCPLIPG	S_A	5	MLPVCPLIP	0.385	0.395	694.21	43.00	NA	<=WB
98	DRB1_0802	LDYQGMLPVCPLIPG	S_A	5	MLPVCPLIP	0.400	0.315	1655.85	49.00	NA	<=WB
98	DRB5_0101	LDYQGMLPVCPLIPG	S_A	2	YQGMLPVCP	0.570	0.349	1142.84	49.00	NA	<=WB
98	DRB1_0101	LDYQGMLPVCPLIPG	S_D	2	YQGMLPVCP	0.665	0.612	66.35	17.00	NA	<=WB
98	DRB1_0401	LDYQGMLPVCPLIPG	S_D	2	YQGMLPVCP	0.630	0.413	572.70	27.00	NA	<=WB
98	DRB1_0701	LDYQGMLPVCPLIPG	S_D	5	MLPVCPLIP	0.385	0.395	694.21	43.00	NA	<=WB
98	DRB1_0802	LDYQGMLPVCPLIPG	S_D	5	MLPVCPLIP	0.400	0.315	1655.85	49.00	NA	<=WB
98	DRB5_0101	LDYQGMLPVCPLIPG	S_D	2	YQGMLPVCP	0.570	0.349	1142.84	49.00	NA	<=WB
99	DRB1_0101	DYQGMLPVCPLIPGS	S_A	1	YQGMLPVCP	0.530	0.574	100.63	25.00	NA	<=WB
99	DRB1_0401	DYQGMLPVCPLIPGS	S_A	1	YQGMLPVCP	0.535	0.375	863.24	38.00	NA	<=WB
99	DRB1_0701	DYQGMLPVCPLIPGS	S_A	4	MLPVCPLIP	0.565	0.370	914.86	50.00	NA	<=WB
99	DRB1_0802	DYQGMLPVCPLIPGS	S_A	4	MLPVCPLIP	0.565	0.316	1634.42	49.00	NA	<=WB
99	DRB1_0101	DYQGMLPVCPLIPGS	S_D	1	YQGMLPVCP	0.530	0.574	100.63	25.00	NA	<=WB
99	DRB1_0401	DYQGMLPVCPLIPGS	S_D	1	YQGMLPVCP	0.535	0.375	863.24	38.00	NA	<=WB
99	DRB1_0701	DYQGMLPVCPLIPGS	S_D	4	MLPVCPLIP	0.565	0.370	914.86	50.00	NA	<=WB
99	DRB1_0802	DYQGMLPVCPLIPGS	S_D	4	MLPVCPLIP	0.565	0.316	1634.42	49.00	NA	<=WB
100	DRB1_0101	YQGMLPVCPLIPGST	S_A	3	MLPVCPLIP	0.410	0.537	149.21	33.00	NA	<=WB
100	DRB1_0802	YQGMLPVCPLIPGST	S_A	3	MLPVCPLIP	0.570	0.322	1529.79	47.00	NA	<=WB
100	DRB1_0101	YQGMLPVCPLIPGSS	S_D	3	MLPVCPLIP	0.420	0.539	147.12	32.00	NA	<=WB
100	DRB1_0401	YQGMLPVCPLIPGSS	S_D	3	MLPVCPLIP	0.385	0.340	1264.67	50.00	NA	<=WB
100	DRB1_0802	YQGMLPVCPLIPGSS	S_D	3	MLPVCPLIP	0.545	0.329	1424.07	45.00	NA	<=WB
101	DRB1_0802	QGMLPVCPLIPGSST	S_D	2	MLPVCPLIP	0.445	0.316	1641.77	49.00	NA	<=WB
144	DRB1_0101	DGNCTCIPIPSSWAF	S_A	5	CIPIPSSWA	0.805	0.540	145.19	32.00	NA	<=WB
144	DRB1_0401	DGNCTCIPIPSSWAF	S_A	5	CIPIPSSWA	0.780	0.391	728.78	33.00	NA	<=WB
144	DRB1_0802	DGNCTCIPIPSSWAF	S_A	5	CIPIPSSWA	0.655	0.314	1679.16	50.00	NA	<=WB
144	DRB1_0101	DGNCTCIPIPSSWAF	S_D	5	CIPIPSSWA	0.805	0.540	145.19	32.00	NA	<=WB
144	DRB1_0401	DGNCTCIPIPSSWAF	S_D	5	CIPIPSSWA	0.780	0.391	728.78	33.00	NA	<=WB
144	DRB1_0802	DGNCTCIPIPSSWAF	S_D	5	CIPIPSSWA	0.655	0.314	1679.16	50.00	NA	<=WB
145	DRB1_0101	GNCTCIPIPSSWAFA	S_A	4	CIPIPSSWA	0.795	0.583	91.15	23.00	NA	<=WB
145	DRB1_0401	GNCTCIPIPSSWAFA	S_A	4	CIPIPSSWA	0.780	0.422	520.15	25.00	NA	<=WB
145	DRB1_0701	GNCTCIPIPSSWAFA	S_A	4	CIPIPSSWA	0.650	0.408	604.51	40.00	NA	<=WB
145	DRB1_0802	GNCTCIPIPSSWAFA	S_A	4	CIPIPSSWA	0.660	0.349	1151.28	38.00	NA	<=WB
145	DRB1_1501	GNCTCIPIPSSWAFA	S_A	4	CIPIPSSWA	0.760	0.370	910.65	46.00	NA	<=WB
145	DRB1_0101	GNCTCIPIPSSWAFG	S_D	4	CIPIPSSWA	0.815	0.551	129.09	30.00	NA	<=WB
145	DRB1_0401	GNCTCIPIPSSWAFG	S_D	4	CIPIPSSWA	0.750	0.394	706.16	32.00	NA	<=WB
145	DRB1_0802	GNCTCIPIPSSWAFG	S_D	4	CIPIPSSWA	0.625	0.330	1412.92	44.00	NA	<=WB
146	DRB1_0101	NCTCIPIPSSWAFAK	S_A	3	CIPIPSSWA	0.805	0.606	71.38	18.00	NA	<=WB
146	DRB1_0401	NCTCIPIPSSWAFAK	S_A	3	CIPIPSSWA	0.780	0.438	439.49	21.00	NA	<=WB
146	DRB1_0701	NCTCIPIPSSWAFAK	S_A	3	CIPIPSSWA	0.595	0.429	479.91	35.00	NA	<=WB
146	DRB1_0802	NCTCIPIPSSWAFAK	S_A	3	CIPIPSSWA	0.695	0.370	913.51	31.00	NA	<=WB
146	DRB1_1501	NCTCIPIPSSWAFAK	S_A	3	CIPIPSSWA	0.645	0.409	598.78	36.00	NA	<=WB
146	DRB5_0101	NCTCIPIPSSWAFAK	S_A	3	CIPIPSSWA	0.505	0.367	942.59	45.00	NA	<=WB
146	DRB1_0101	NCTCIPIPSSWAFGK	S_D	3	CIPIPSSWA	0.800	0.573	101.85	25.00	NA	<=WB
146	DRB1_0401	NCTCIPIPSSWAFGK	S_D	3	CIPIPSSWA	0.765	0.406	618.19	29.00	NA	<=WB
146	DRB1_0701	NCTCIPIPSSWAFGK	S_D	3	CIPIPSSWA	0.620	0.387	761.21	45.00	NA	<=WB
146	DRB1_0802	NCTCIPIPSSWAFGK	S_D	3	CIPIPSSWA	0.690	0.347	1171.35	38.00	NA	<=WB
146	DRB1_1501	NCTCIPIPSSWAFGK	S_D	3	CIPIPSSWA	0.670	0.368	935.72	46.00	NA	<=WB
147	DRB1_0101	CTCIPIPSSWAFAKY	S_A	2	CIPIPSSWA	0.735	0.602	74.38	19.00	NA	<=WB
147	DRB1_0401	CTCIPIPSSWAFAKY	S_A	2	CIPIPSSWA	0.735	0.427	492.19	23.00	NA	<=WB
147	DRB1_0701	CTCIPIPSSWAFAKY	S_A	2	CIPIPSSWA	0.515	0.438	439.01	32.00	NA	<=WB
147	DRB1_0802	CTCIPIPSSWAFAKY	S_A	2	CIPIPSSWA	0.630	0.373	887.55	30.00	NA	<=WB
147	DRB1_1501	CTCIPIPSSWAFAKY	S_A	2	CIPIPSSWA	0.515	0.424	507.90	33.00	NA	<=WB
147	DRB5_0101	CTCIPIPSSWAFAKY	S_A	5	IPSSWAFAK	0.495	0.403	640.30	37.00	NA	<=WB
147	DRB1_0101	CTCIPIPSSWAFGKF	S_D	2	CIPIPSSWA	0.765	0.568	106.87	26.00	NA	<=WB
147	DRB1_0401	CTCIPIPSSWAFGKF	S_D	2	CIPIPSSWA	0.765	0.390	732.61	33.00	NA	<=WB
147	DRB1_0701	CTCIPIPSSWAFGKF	S_D	2	CIPIPSSWA	0.480	0.400	662.14	42.00	NA	<=WB
147	DRB1_0802	CTCIPIPSSWAFGKF	S_D	2	CIPIPSSWA	0.655	0.343	1224.89	40.00	NA	<=WB
147	DRB1_1501	CTCIPIPSSWAFGKF	S_D	2	CIPIPSSWA	0.545	0.382	798.92	43.00	NA	<=WB
147	DRB5_0101	CTCIPIPSSWAFGKF	S_D	5	IPSSWAFGK	0.440	0.363	983.75	46.00	NA	<=WB
148	DRB1_0101	TCIPIPSSWAFAKYL	S_A	1	CIPIPSSWA	0.670	0.595	80.35	20.00	NA	<=WB
148	DRB1_0401	TCIPIPSSWAFAKYL	S_A	1	CIPIPSSWA	0.670	0.416	556.63	26.00	NA	<=WB
148	DRB1_0701	TCIPIPSSWAFAKYL	S_A	4	IPSSWAFAK	0.295	0.468	315.27	26.00	NA	<=WB
148	DRB1_0802	TCIPIPSSWAFAKYL	S_A	1	CIPIPSSWA	0.525	0.376	857.13	29.00	NA	<=WB
148	DRB1_1101	TCIPIPSSWAFAKYL	S_A	1	CIPIPSSWA	0.360	0.330	1408.73	47.00	NA	<=WB
148	DRB1_1501	TCIPIPSSWAFAKYL	S_A	4	IPSSWAFAK	0.335	0.441	423.91	29.00	NA	<=WB
148	DRB5_0101	TCIPIPSSWAFAKYL	S_A	4	IPSSWAFAK	0.530	0.432	468.65	30.00	NA	<=WB
148	DRB1_0101	TCIPIPSSWAFGKFL	S_D	1	CIPIPSSWA	0.710	0.557	121.02	28.00	NA	<=WB
148	DRB1_0401	TCIPIPSSWAFGKFL	S_D	1	CIPIPSSWA	0.675	0.376	855.26	38.00	NA	<=WB
148	DRB1_0701	TCIPIPSSWAFGKFL	S_D	1	CIPIPSSWA	0.300	0.428	486.39	35.00	NA	<=WB
148	DRB1_0802	TCIPIPSSWAFGKFL	S_D	1	CIPIPSSWA	0.595	0.339	1275.46	41.00	NA	<=WB
148	DRB1_1501	TCIPIPSSWAFGKFL	S_D	4	IPSSWAFGK	0.340	0.395	699.23	40.00	NA	<=WB
148	DRB5_0101	TCIPIPSSWAFGKFL	S_D	4	IPSSWAFGK	0.540	0.390	737.03	39.00	NA	<=WB
149	DRB1_0101	CIPIPSSWAFAKYLW	S_A	3	IPSSWAFAK	0.270	0.544	139.07	31.00	NA	<=WB
149	DRB1_0401	CIPIPSSWAFAKYLW	S_A	3	IPSSWAFAK	0.285	0.355	1076.72	45.00	NA	<=WB
149	DRB1_0701	CIPIPSSWAFAKYLW	S_A	3	IPSSWAFAK	0.350	0.467	321.02	26.00	NA	<=WB
149	DRB1_0802	CIPIPSSWAFAKYLW	S_A	3	IPSSWAFAK	0.295	0.346	1187.93	39.00	NA	<=WB
149	DRB1_1101	CIPIPSSWAFAKYLW	S_A	3	IPSSWAFAK	0.370	0.349	1144.88	43.00	NA	<=WB
149	DRB1_1501	CIPIPSSWAFAKYLW	S_A	3	IPSSWAFAK	0.395	0.441	423.63	29.00	NA	<=WB
149	DRB5_0101	CIPIPSSWAFAKYLW	S_A	3	IPSSWAFAK	0.585	0.443	413.42	28.00	NA	<=WB
149	DRB1_0101	CIPIPSSWAFGKFLW	S_D	0	CIPIPSSWA	0.455	0.498	229.32	42.00	NA	<=WB
149	DRB1_0701	CIPIPSSWAFGKFLW	S_D	3	IPSSWAFGK	0.320	0.427	492.35	35.00	NA	<=WB
149	DRB1_1501	CIPIPSSWAFGKFLW	S_D	3	IPSSWAFGK	0.360	0.393	710.09	40.00	NA	<=WB
149	DRB5_0101	CIPIPSSWAFGKFLW	S_D	3	IPSSWAFGK	0.580	0.399	669.99	37.00	NA	<=WB
150	DRB1_0101	IPIPSSWAFAKYLWE	S_A	2	IPSSWAFAK	0.380	0.480	277.69	46.00	NA	<=WB
150	DRB1_0701	IPIPSSWAFAKYLWE	S_A	2	IPSSWAFAK	0.340	0.463	335.24	27.00	NA	<=WB
150	DRB1_1101	IPIPSSWAFAKYLWE	S_A	2	IPSSWAFAK	0.430	0.358	1039.16	41.00	NA	<=WB
150	DRB1_1501	IPIPSSWAFAKYLWE	S_A	2	IPSSWAFAK	0.405	0.430	476.54	31.00	NA	<=WB
150	DRB5_0101	IPIPSSWAFAKYLWE	S_A	2	IPSSWAFAK	0.590	0.450	383.43	27.00	NA	<=WB
150	DRB1_0701	IPIPSSWAFGKFLWE	S_D	2	IPSSWAFGK	0.365	0.415	559.85	38.00	NA	<=WB
150	DRB1_1501	IPIPSSWAFGKFLWE	S_D	2	IPSSWAFGK	0.375	0.382	799.59	43.00	NA	<=WB
150	DRB5_0101	IPIPSSWAFGKFLWE	S_D	2	IPSSWAFGK	0.600	0.398	676.33	38.00	NA	<=WB
151	DRB1_0701	PIPSSWAFAKYLWEW	S_A	3	SSWAFAKYL	0.290	0.448	391.59	30.00	NA	<=WB
151	DRB1_1101	PIPSSWAFAKYLWEW	S_A	5	WAFAKYLWE	0.340	0.350	1130.54	43.00	NA	<=WB
151	DRB1_1501	PIPSSWAFAKYLWEW	S_A	1	IPSSWAFAK	0.290	0.406	615.47	37.00	NA	<=WB
151	DRB5_0101	PIPSSWAFAKYLWEW	S_A	1	IPSSWAFAK	0.480	0.422	522.81	32.00	NA	<=WB
151	DRB1_0701	PIPSSWAFGKFLWEW	S_D	3	SSWAFGKFL	0.330	0.400	660.50	42.00	NA	<=WB
151	DRB1_1501	PIPSSWAFGKFLWEW	S_D	4	SWAFGKFLW	0.305	0.366	951.66	47.00	NA	<=WB
151	DRB5_0101	PIPSSWAFGKFLWEW	S_D	1	IPSSWAFGK	0.445	0.369	921.57	44.00	NA	<=WB
152	DRB1_0101	IPSSWAFAKYLWEWA	S_A	4	WAFAKYLWE	0.285	0.463	334.98	50.00	NA	<=WB
152	DRB1_0701	IPSSWAFAKYLWEWA	S_A	4	WAFAKYLWE	0.320	0.446	403.15	31.00	NA	<=WB
152	DRB1_1101	IPSSWAFAKYLWEWA	S_A	4	WAFAKYLWE	0.365	0.364	976.10	39.00	NA	<=WB
152	DRB1_1501	IPSSWAFAKYLWEWA	S_A	6	FAKYLWEWA	0.340	0.430	474.55	31.00	NA	<=WB
152	DRB5_0101	IPSSWAFAKYLWEWA	S_A	4	WAFAKYLWE	0.325	0.401	652.49	37.00	NA	<=WB
152	DRB1_0701	IPSSWAFGKFLWEWA	S_D	2	SSWAFGKFL	0.315	0.398	677.24	42.00	NA	<=WB
152	DRB1_1501	IPSSWAFGKFLWEWA	S_D	3	SWAFGKFLW	0.325	0.376	857.51	44.00	NA	<=WB
152	DRB5_0101	IPSSWAFGKFLWEWA	S_D	3	SWAFGKFLW	0.235	0.350	1137.17	49.00	NA	<=WB
153	DRB1_0701	PSSWAFAKYLWEWAS	S_A	3	WAFAKYLWE	0.370	0.424	510.58	36.00	NA	<=WB
153	DRB1_1101	PSSWAFAKYLWEWAS	S_A	3	WAFAKYLWE	0.360	0.367	943.61	39.00	NA	<=WB
153	DRB1_1501	PSSWAFAKYLWEWAS	S_A	5	FAKYLWEWA	0.430	0.438	439.67	30.00	NA	<=WB
153	DRB5_0101	PSSWAFAKYLWEWAS	S_A	3	WAFAKYLWE	0.405	0.377	846.09	42.00	NA	<=WB
153	DRB1_0701	PSSWAFGKFLWEWAS	S_D	3	WAFGKFLWE	0.280	0.379	829.13	47.00	NA	<=WB
153	DRB1_1501	PSSWAFGKFLWEWAS	S_D	2	SWAFGKFLW	0.290	0.373	881.61	45.00	NA	<=WB
154	DRB1_0101	SSWAFAKYLWEWASV	S_A	4	FAKYLWEWA	0.295	0.492	243.41	43.00	NA	<=WB
154	DRB1_0401	SSWAFAKYLWEWASV	S_A	2	WAFAKYLWE	0.340	0.352	1103.22	46.00	NA	<=WB
154	DRB1_0701	SSWAFAKYLWEWASV	S_A	2	WAFAKYLWE	0.305	0.433	460.23	34.00	NA	<=WB
154	DRB1_0802	SSWAFAKYLWEWASV	S_A	2	WAFAKYLWE	0.280	0.319	1588.30	48.00	NA	<=WB
154	DRB1_1101	SSWAFAKYLWEWASV	S_A	2	WAFAKYLWE	0.310	0.375	864.92	37.00	NA	<=WB
154	DRB1_1501	SSWAFAKYLWEWASV	S_A	4	FAKYLWEWA	0.400	0.464	329.28	24.00	NA	<=WB
154	DRB5_0101	SSWAFAKYLWEWASV	S_A	2	WAFAKYLWE	0.335	0.391	727.45	39.00	NA	<=WB
154	DRB1_0101	SSWAFGKFLWEWASA	S_D	4	FGKFLWEWA	0.275	0.474	295.33	48.00	NA	<=WB
154	DRB1_0701	SSWAFGKFLWEWASA	S_D	4	FGKFLWEWA	0.200	0.386	764.37	46.00	NA	<=WB
154	DRB1_1101	SSWAFGKFLWEWASA	S_D	4	FGKFLWEWA	0.295	0.331	1395.89	47.00	NA	<=WB
154	DRB1_1501	SSWAFGKFLWEWASA	S_D	4	FGKFLWEWA	0.300	0.405	622.28	37.00	NA	<=WB
154	DRB5_0101	SSWAFGKFLWEWASA	S_D	4	FGKFLWEWA	0.240	0.355	1069.40	48.00	NA	<=WB
155	DRB1_0101	SWAFAKYLWEWASVR	S_A	6	YLWEWASVR	0.470	0.563	113.66	27.00	NA	<=WB
155	DRB1_0401	SWAFAKYLWEWASVR	S_A	6	YLWEWASVR	0.505	0.417	546.06	26.00	NA	<=WB
155	DRB1_0701	SWAFAKYLWEWASVR	S_A	6	YLWEWASVR	0.465	0.475	294.30	24.00	NA	<=WB
155	DRB1_0802	SWAFAKYLWEWASVR	S_A	6	YLWEWASVR	0.270	0.355	1073.10	36.00	NA	<=WB
155	DRB1_1101	SWAFAKYLWEWASVR	S_A	6	YLWEWASVR	0.325	0.422	521.24	27.00	NA	<=WB
155	DRB1_1501	SWAFAKYLWEWASVR	S_A	3	FAKYLWEWA	0.340	0.495	234.89	18.00	NA	<=WB
155	DRB5_0101	SWAFAKYLWEWASVR	S_A	6	YLWEWASVR	0.620	0.516	187.06	16.00	NA	<=WB
155	DRB1_0101	SWAFGKFLWEWASAR	S_D	6	FLWEWASAR	0.650	0.592	83.06	21.00	NA	<=WB
155	DRB1_0301	SWAFGKFLWEWASAR	S_D	6	FLWEWASAR	0.805	0.295	2063.09	42.00	NA	<=WB
155	DRB1_0401	SWAFGKFLWEWASAR	S_D	6	FLWEWASAR	0.690	0.457	356.59	17.00	NA	<=WB
155	DRB1_0701	SWAFGKFLWEWASAR	S_D	6	FLWEWASAR	0.610	0.477	286.12	24.00	NA	<=WB
155	DRB1_0802	SWAFGKFLWEWASAR	S_D	6	FLWEWASAR	0.435	0.355	1069.43	36.00	NA	<=WB
155	DRB1_1101	SWAFGKFLWEWASAR	S_D	6	FLWEWASAR	0.420	0.419	535.97	28.00	NA	<=WB
155	DRB1_1501	SWAFGKFLWEWASAR	S_D	6	FLWEWASAR	0.445	0.475	292.97	22.00	NA	<=WB
156	DRB1_0101	WAFAKYLWEWASVRF	S_A	5	YLWEWASVR	0.610	0.602	74.00	19.00	NA	<=WB
156	DRB1_0301	WAFAKYLWEWASVRF	S_A	5	YLWEWASVR	0.660	0.303	1889.87	40.00	NA	<=WB
156	DRB1_0401	WAFAKYLWEWASVRF	S_A	5	YLWEWASVR	0.595	0.445	405.14	19.00	NA	<=WB
156	DRB1_0701	WAFAKYLWEWASVRF	S_A	5	YLWEWASVR	0.445	0.521	178.15	16.00	NA	<=WB
156	DRB1_0802	WAFAKYLWEWASVRF	S_A	5	YLWEWASVR	0.330	0.375	866.64	29.00	NA	<=WB
156	DRB1_1101	WAFAKYLWEWASVRF	S_A	5	YLWEWASVR	0.410	0.442	418.76	23.00	NA	<=WB
156	DRB1_1302	WAFAKYLWEWASVRF	S_A	5	YLWEWASVR	0.510	0.379	825.31	43.00	NA	<=WB
156	DRB1_0101	WAFGKFLWEWASARF	S_D	5	FLWEWASAR	0.710	0.649	44.44	11.00	NA	<=WB
156	DRB1_0301	WAFGKFLWEWASARF	S_D	5	FLWEWASAR	0.805	0.358	1036.55	24.00	NA	<=WB
156	DRB1_0701	WAFGKFLWEWASARF	S_D	5	FLWEWASAR	0.565	0.541	142.73	13.00	NA	<=WB
156	DRB1_0802	WAFGKFLWEWASARF	S_D	5	FLWEWASAR	0.505	0.400	658.93	22.00	NA	<=WB
156	DRB1_1101	WAFGKFLWEWASARF	S_D	5	FLWEWASAR	0.540	0.469	312.51	19.00	NA	<=WB
156	DRB1_1302	WAFGKFLWEWASARF	S_D	5	FLWEWASAR	0.670	0.406	621.11	36.00	NA	<=WB
157	DRB1_0101	AFAKYLWEWASVRFS	S_A	4	YLWEWASVR	0.540	0.630	54.61	14.00	NA	<=WB
157	DRB1_0301	AFAKYLWEWASVRFS	S_A	4	YLWEWASVR	0.610	0.330	1413.93	31.00	NA	<=WB
157	DRB1_0401	AFAKYLWEWASVRFS	S_A	4	YLWEWASVR	0.535	0.475	293.43	13.00	NA	<=WB
157	DRB1_0802	AFAKYLWEWASVRFS	S_A	4	YLWEWASVR	0.275	0.409	596.22	20.00	NA	<=WB
157	DRB1_1101	AFAKYLWEWASVRFS	S_A	4	YLWEWASVR	0.370	0.476	291.42	18.00	NA	<=WB
157	DRB1_1302	AFAKYLWEWASVRFS	S_A	4	YLWEWASVR	0.485	0.405	627.66	36.00	NA	<=WB
157	DRB1_0301	AFGKFLWEWASARFS	S_D	4	FLWEWASAR	0.775	0.382	799.32	19.00	NA	<=WB
157	DRB1_0802	AFGKFLWEWASARFS	S_D	4	FLWEWASAR	0.450	0.444	409.69	12.00	NA	<=WB
157	DRB1_1101	AFGKFLWEWASARFS	S_D	4	FLWEWASAR	0.480	0.510	201.31	13.00	NA	<=WB
157	DRB1_1302	AFGKFLWEWASARFS	S_D	4	FLWEWASAR	0.605	0.432	468.22	30.00	NA	<=WB
158	DRB1_0101	FAKYLWEWASVRFSW	S_A	3	YLWEWASVR	0.520	0.643	47.60	12.00	NA	<=WB
158	DRB1_0301	FAKYLWEWASVRFSW	S_A	3	YLWEWASVR	0.550	0.352	1106.34	26.00	NA	<=WB
158	DRB1_0401	FAKYLWEWASVRFSW	S_A	3	YLWEWASVR	0.500	0.490	249.70	11.00	NA	<=WB
158	DRB1_0802	FAKYLWEWASVRFSW	S_A	5	WEWASVRFS	0.260	0.424	508.27	16.00	NA	<=WB
158	DRB1_1101	FAKYLWEWASVRFSW	S_A	3	YLWEWASVR	0.350	0.494	239.57	15.00	NA	<=WB
158	DRB1_1302	FAKYLWEWASVRFSW	S_A	3	YLWEWASVR	0.480	0.415	561.26	34.00	NA	<=WB
158	DRB1_0301	FGKFLWEWASARFSW	S_D	3	FLWEWASAR	0.735	0.398	675.41	16.00	NA	<=WB
158	DRB1_1302	FGKFLWEWASARFSW	S_D	3	FLWEWASAR	0.590	0.442	417.00	28.00	NA	<=WB
159	DRB1_0101	AKYLWEWASVRFSWL	S_A	2	YLWEWASVR	0.410	0.641	48.40	12.00	NA	<=WB
159	DRB1_0301	AKYLWEWASVRFSWL	S_A	2	YLWEWASVR	0.485	0.354	1083.57	25.00	NA	<=WB
159	DRB1_0401	AKYLWEWASVRFSWL	S_A	2	YLWEWASVR	0.415	0.486	259.13	12.00	NA	<=WB
159	DRB1_0802	AKYLWEWASVRFSWL	S_A	4	WEWASVRFS	0.310	0.426	499.11	16.00	NA	<=WB
159	DRB1_1101	AKYLWEWASVRFSWL	S_A	4	WEWASVRFS	0.335	0.495	236.50	15.00	NA	<=WB
159	DRB1_1302	AKYLWEWASVRFSWL	S_A	2	YLWEWASVR	0.360	0.414	565.98	34.00	NA	<=WB
159	DRB1_0301	GKFLWEWASARFSWL	S_D	2	FLWEWASAR	0.650	0.388	751.98	18.00	NA	<=WB
159	DRB1_0802	GKFLWEWASARFSWL	S_D	2	FLWEWASAR	0.365	0.455	365.62	11.00	NA	<=WB
159	DRB1_1302	GKFLWEWASARFSWL	S_D	2	FLWEWASAR	0.490	0.442	417.52	28.00	NA	<=WB
160	DRB1_0101	KYLWEWASVRFSWLS	S_A	3	WEWASVRFS	0.385	0.632	53.61	14.00	NA	<=WB
160	DRB1_0301	KYLWEWASVRFSWLS	S_A	1	YLWEWASVR	0.415	0.340	1257.50	29.00	NA	<=WB
160	DRB1_0401	KYLWEWASVRFSWLS	S_A	3	WEWASVRFS	0.350	0.474	296.62	14.00	NA	<=WB
160	DRB1_0802	KYLWEWASVRFSWLS	S_A	3	WEWASVRFS	0.385	0.424	509.39	16.00	NA	<=WB
160	DRB1_1101	KYLWEWASVRFSWLS	S_A	3	WEWASVRFS	0.400	0.494	238.88	15.00	NA	<=WB
160	DRB1_1302	KYLWEWASVRFSWLS	S_A	1	YLWEWASVR	0.300	0.398	675.60	38.00	NA	<=WB
160	DRB1_0301	KFLWEWASARFSWLS	S_D	1	FLWEWASAR	0.590	0.364	973.54	23.00	NA	<=WB
160	DRB1_0802	KFLWEWASARFSWLS	S_D	3	WEWASARFS	0.345	0.444	408.16	12.00	NA	<=WB
160	DRB1_1101	KFLWEWASARFSWLS	S_D	3	WEWASARFS	0.425	0.526	169.11	11.00	NA	<=WB
160	DRB1_1302	KFLWEWASARFSWLS	S_D	1	FLWEWASAR	0.390	0.423	515.73	32.00	NA	<=WB
161	DRB1_0101	YLWEWASVRFSWLSL	S_A	2	WEWASVRFS	0.395	0.587	87.08	22.00	NA	<=WB
161	DRB1_0301	YLWEWASVRFSWLSL	S_A	3	EWASVRFSW	0.270	0.301	1924.43	40.00	NA	<=WB
161	DRB1_0401	YLWEWASVRFSWLSL	S_A	2	WEWASVRFS	0.380	0.427	494.77	23.00	NA	<=WB
161	DRB1_0802	YLWEWASVRFSWLSL	S_A	2	WEWASVRFS	0.360	0.397	681.51	23.00	NA	<=WB
161	DRB1_1101	YLWEWASVRFSWLSL	S_A	2	WEWASVRFS	0.320	0.464	329.04	20.00	NA	<=WB
161	DRB1_1302	YLWEWASVRFSWLSL	S_A	2	WEWASVRFS	0.215	0.366	953.69	46.00	NA	<=WB
161	DRB1_1501	YLWEWASVRFSWLSL	S_A	1	LWEWASVRF	0.310	0.511	198.35	15.00	NA	<=WB
161	DRB5_0101	YLWEWASVRFSWLSL	S_A	2	WEWASVRFS	0.265	0.536	151.52	13.00	NA	<=WB
161	DRB1_0101	FLWEWASARFSWLSL	S_D	2	WEWASARFS	0.540	0.650	44.30	11.00	NA	<=WB
161	DRB1_0301	FLWEWASARFSWLSL	S_D	0	FLWEWASAR	0.365	0.305	1846.89	39.00	NA	<=WB
161	DRB1_0401	FLWEWASARFSWLSL	S_D	2	WEWASARFS	0.350	0.453	371.70	18.00	NA	<=WB
161	DRB1_0802	FLWEWASARFSWLSL	S_D	2	WEWASARFS	0.345	0.402	648.50	22.00	NA	<=WB
161	DRB1_1101	FLWEWASARFSWLSL	S_D	2	WEWASARFS	0.390	0.481	275.05	17.00	NA	<=WB
161	DRB1_1302	FLWEWASARFSWLSL	S_D	2	WEWASARFS	0.270	0.371	902.22	45.00	NA	<=WB
161	DRB1_1501	FLWEWASARFSWLSL	S_D	1	LWEWASARF	0.340	0.524	172.74	13.00	NA	<=WB
162	DRB1_0101	LWEWASVRFSWLSLL	S_A	1	WEWASVRFS	0.340	0.562	114.40	27.00	NA	<=WB
162	DRB1_0301	LWEWASVRFSWLSLL	S_A	6	VRFSWLSLL	0.320	0.285	2295.08	46.00	NA	<=WB
162	DRB1_0401	LWEWASVRFSWLSLL	S_A	1	WEWASVRFS	0.315	0.399	666.91	31.00	NA	<=WB
162	DRB1_0802	LWEWASVRFSWLSLL	S_A	1	WEWASVRFS	0.285	0.383	797.02	27.00	NA	<=WB
162	DRB1_1101	LWEWASVRFSWLSLL	S_A	1	WEWASVRFS	0.280	0.437	440.23	24.00	NA	<=WB
162	DRB1_1302	LWEWASVRFSWLSLL	S_A	6	VRFSWLSLL	0.605	0.418	540.59	33.00	NA	<=WB
162	DRB1_1501	LWEWASVRFSWLSLL	S_A	6	VRFSWLSLL	0.285	0.514	191.30	14.00	NA	<=WB
162	DRB5_0101	LWEWASVRFSWLSLL	S_A	1	WEWASVRFS	0.285	0.472	302.34	23.00	NA	<=WB
162	DRB1_0101	LWEWASARFSWLSLL	S_D	1	WEWASARFS	0.470	0.610	67.83	18.00	NA	<=WB
162	DRB1_0401	LWEWASARFSWLSLL	S_D	3	WASARFSWL	0.395	0.401	650.22	30.00	NA	<=WB
162	DRB1_0802	LWEWASARFSWLSLL	S_D	1	WEWASARFS	0.335	0.368	934.44	31.00	NA	<=WB
162	DRB1_1101	LWEWASARFSWLSLL	S_D	1	WEWASARFS	0.390	0.433	462.85	25.00	NA	<=WB
162	DRB1_1302	LWEWASARFSWLSLL	S_D	6	ARFSWLSLL	0.265	0.352	1112.31	50.00	NA	<=WB
162	DRB1_1501	LWEWASARFSWLSLL	S_D	3	WASARFSWL	0.215	0.486	260.68	19.00	NA	<=WB
162	DRB5_0101	LWEWASARFSWLSLL	S_D	1	WEWASARFS	0.460	0.508	205.89	17.00	NA	<=WB
163	DRB1_0101	WEWASVRFSWLSLLV	S_A	5	VRFSWLSLL	0.340	0.567	108.05	26.00	NA	<=WB
163	DRB1_0301	WEWASVRFSWLSLLV	S_A	5	VRFSWLSLL	0.490	0.277	2495.85	49.00	NA	<=WB
163	DRB1_0401	WEWASVRFSWLSLLV	S_A	5	VRFSWLSLL	0.275	0.398	674.25	31.00	NA	<=WB
163	DRB1_0802	WEWASVRFSWLSLLV	S_A	5	VRFSWLSLL	0.260	0.372	892.12	30.00	NA	<=WB
163	DRB1_1101	WEWASVRFSWLSLLV	S_A	1	EWASVRFSW	0.225	0.417	549.92	28.00	NA	<=WB
163	DRB1_1302	WEWASVRFSWLSLLV	S_A	5	VRFSWLSLL	0.705	0.445	405.22	28.00	NA	<=WB
163	DRB1_1501	WEWASVRFSWLSLLV	S_A	5	VRFSWLSLL	0.435	0.533	156.99	11.00	NA	<=WB
163	DRB5_0101	WEWASVRFSWLSLLV	S_A	2	WASVRFSWL	0.175	0.446	399.51	28.00	NA	<=WB
163	DRB1_0101	WEWASARFSWLSLLV	S_D	2	WASARFSWL	0.350	0.576	98.64	24.00	NA	<=WB
163	DRB1_0401	WEWASARFSWLSLLV	S_D	2	WASARFSWL	0.375	0.389	745.52	34.00	NA	<=WB
163	DRB1_0802	WEWASARFSWLSLLV	S_D	2	WASARFSWL	0.195	0.352	1106.32	37.00	NA	<=WB
163	DRB1_1101	WEWASARFSWLSLLV	S_D	2	WASARFSWL	0.255	0.396	686.00	32.00	NA	<=WB
163	DRB1_1302	WEWASARFSWLSLLV	S_D	5	ARFSWLSLL	0.395	0.353	1093.83	50.00	NA	<=WB
163	DRB1_1501	WEWASARFSWLSLLV	S_D	6	RFSWLSLLV	0.220	0.495	236.66	18.00	NA	<=WB
163	DRB5_0101	WEWASARFSWLSLLV	S_D	2	WASARFSWL	0.295	0.456	360.51	26.00	NA	<=WB
164	DRB1_0101	EWASVRFSWLSLLVP	S_A	4	VRFSWLSLL	0.355	0.572	103.15	25.00	NA	<=WB
164	DRB1_0401	EWASVRFSWLSLLVP	S_A	4	VRFSWLSLL	0.335	0.402	643.25	30.00	NA	<=WB
164	DRB1_0802	EWASVRFSWLSLLVP	S_A	4	VRFSWLSLL	0.310	0.345	1192.00	39.00	NA	<=WB
164	DRB1_1101	EWASVRFSWLSLLVP	S_A	4	VRFSWLSLL	0.230	0.390	737.49	33.00	NA	<=WB
164	DRB1_1302	EWASVRFSWLSLLVP	S_A	4	VRFSWLSLL	0.720	0.444	411.87	28.00	NA	<=WB
164	DRB1_1501	EWASVRFSWLSLLVP	S_A	4	VRFSWLSLL	0.420	0.537	150.53	11.00	NA	<=WB
164	DRB5_0101	EWASVRFSWLSLLVP	S_A	4	VRFSWLSLL	0.280	0.408	601.93	35.00	NA	<=WB
164	DRB1_0101	EWASARFSWLSLLVP	S_D	1	WASARFSWL	0.270	0.554	124.37	29.00	NA	<=WB
164	DRB1_0401	EWASARFSWLSLLVP	S_D	1	WASARFSWL	0.260	0.381	810.16	36.00	NA	<=WB
164	DRB1_0701	EWASARFSWLSLLVP	S_D	1	WASARFSWL	0.360	0.542	141.67	12.00	NA	<=WB
164	DRB1_0802	EWASARFSWLSLLVP	S_D	1	WASARFSWL	0.185	0.323	1511.91	47.00	NA	<=WB
164	DRB1_1101	EWASARFSWLSLLVP	S_D	6	FSWLSLLVP	0.290	0.371	907.65	38.00	NA	<=WB
164	DRB1_1501	EWASARFSWLSLLVP	S_D	5	RFSWLSLLV	0.290	0.491	245.69	18.00	NA	<=WB
164	DRB5_0101	EWASARFSWLSLLVP	S_D	1	WASARFSWL	0.315	0.393	713.80	39.00	NA	<=WB
165	DRB1_0101	WASVRFSWLSLLVPF	S_A	3	VRFSWLSLL	0.350	0.583	91.18	23.00	NA	<=WB
165	DRB1_0401	WASVRFSWLSLLVPF	S_A	3	VRFSWLSLL	0.340	0.412	579.55	27.00	NA	<=WB
165	DRB1_0802	WASVRFSWLSLLVPF	S_A	3	VRFSWLSLL	0.315	0.346	1185.05	39.00	NA	<=WB
165	DRB1_1101	WASVRFSWLSLLVPF	S_A	5	FSWLSLLVP	0.285	0.391	723.79	33.00	NA	<=WB
165	DRB1_1302	WASVRFSWLSLLVPF	S_A	3	VRFSWLSLL	0.750	0.448	390.89	27.00	NA	<=WB
165	DRB5_0101	WASVRFSWLSLLVPF	S_A	3	VRFSWLSLL	0.340	0.400	660.79	37.00	NA	<=WB
165	DRB1_0101	WASARFSWLSLLVPF	S_D	5	FSWLSLLVP	0.340	0.561	115.39	27.00	NA	<=WB
165	DRB1_0401	WASARFSWLSLLVPF	S_D	5	FSWLSLLVP	0.355	0.393	714.51	33.00	NA	<=WB
165	DRB1_0701	WASARFSWLSLLVPF	S_D	3	ARFSWLSLL	0.265	0.543	140.29	12.00	NA	<=WB
165	DRB1_0802	WASARFSWLSLLVPF	S_D	5	FSWLSLLVP	0.250	0.326	1467.92	46.00	NA	<=WB
165	DRB1_1101	WASARFSWLSLLVPF	S_D	5	FSWLSLLVP	0.380	0.373	887.81	37.00	NA	<=WB
165	DRB1_1501	WASARFSWLSLLVPF	S_D	4	RFSWLSLLV	0.285	0.495	236.63	18.00	NA	<=WB
165	DRB5_0101	WASARFSWLSLLVPF	S_D	5	FSWLSLLVP	0.295	0.374	878.81	43.00	NA	<=WB
166	DRB1_0101	ASVRFSWLSLLVPFV	S_A	6	WLSLLVPFV	0.330	0.617	63.20	16.00	NA	<=WB
166	DRB1_0401	ASVRFSWLSLLVPFV	S_A	6	WLSLLVPFV	0.330	0.442	418.26	20.00	NA	<=WB
166	DRB1_0802	ASVRFSWLSLLVPFV	S_A	2	VRFSWLSLL	0.275	0.360	1021.50	34.00	NA	<=WB
166	DRB1_1101	ASVRFSWLSLLVPFV	S_A	4	FSWLSLLVP	0.245	0.405	624.23	30.00	NA	<=WB
166	DRB1_1302	ASVRFSWLSLLVPFV	S_A	2	VRFSWLSLL	0.680	0.446	403.06	27.00	NA	<=WB
166	DRB5_0101	ASVRFSWLSLLVPFV	S_A	2	VRFSWLSLL	0.295	0.409	601.19	35.00	NA	<=WB
166	DRB1_0101	ASARFSWLSLLVPFV	S_D	6	WLSLLVPFV	0.410	0.608	69.44	18.00	NA	<=WB
166	DRB1_0401	ASARFSWLSLLVPFV	S_D	6	WLSLLVPFV	0.370	0.430	474.75	23.00	NA	<=WB
166	DRB1_0701	ASARFSWLSLLVPFV	S_D	6	WLSLLVPFV	0.260	0.552	128.08	11.00	NA	<=WB
166	DRB1_0802	ASARFSWLSLLVPFV	S_D	6	WLSLLVPFV	0.295	0.345	1192.82	39.00	NA	<=WB
166	DRB1_1101	ASARFSWLSLLVPFV	S_D	4	FSWLSLLVP	0.325	0.392	719.57	33.00	NA	<=WB
166	DRB1_1302	ASARFSWLSLLVPFV	S_D	2	ARFSWLSLL	0.325	0.361	1008.68	48.00	NA	<=WB
166	DRB1_1501	ASARFSWLSLLVPFV	S_D	3	RFSWLSLLV	0.245	0.514	193.10	14.00	NA	<=WB
166	DRB5_0101	ASARFSWLSLLVPFV	S_D	6	WLSLLVPFV	0.265	0.387	758.23	40.00	NA	<=WB
167	DRB1_0101	SVRFSWLSLLVPFVQ	S_A	5	WLSLLVPFV	0.450	0.627	56.54	15.00	NA	<=WB
167	DRB1_0401	SVRFSWLSLLVPFVQ	S_A	5	WLSLLVPFV	0.415	0.454	366.88	17.00	NA	<=WB
167	DRB1_0802	SVRFSWLSLLVPFVQ	S_A	5	WLSLLVPFV	0.310	0.378	841.34	28.00	NA	<=WB
167	DRB1_1101	SVRFSWLSLLVPFVQ	S_A	5	WLSLLVPFV	0.285	0.411	587.90	29.00	NA	<=WB
167	DRB1_1302	SVRFSWLSLLVPFVQ	S_A	1	VRFSWLSLL	0.530	0.418	545.27	33.00	NA	<=WB
167	DRB5_0101	SVRFSWLSLLVPFVQ	S_A	5	WLSLLVPFV	0.275	0.409	599.45	35.00	NA	<=WB
167	DRB1_0101	SARFSWLSLLVPFVQ	S_D	5	WLSLLVPFV	0.465	0.624	58.54	15.00	NA	<=WB
167	DRB1_0401	SARFSWLSLLVPFVQ	S_D	5	WLSLLVPFV	0.435	0.451	379.78	18.00	NA	<=WB
167	DRB1_0701	SARFSWLSLLVPFVQ	S_D	5	WLSLLVPFV	0.295	0.547	134.42	12.00	NA	<=WB
167	DRB1_0802	SARFSWLSLLVPFVQ	S_D	5	WLSLLVPFV	0.375	0.369	922.21	31.00	NA	<=WB
167	DRB1_1101	SARFSWLSLLVPFVQ	S_D	5	WLSLLVPFV	0.315	0.408	608.28	30.00	NA	<=WB
167	DRB1_1302	SARFSWLSLLVPFVQ	S_D	1	ARFSWLSLL	0.235	0.356	1063.01	49.00	NA	<=WB
167	DRB1_1501	SARFSWLSLLVPFVQ	S_D	5	WLSLLVPFV	0.260	0.516	187.29	14.00	NA	<=WB
167	DRB5_0101	SARFSWLSLLVPFVQ	S_D	5	WLSLLVPFV	0.320	0.399	667.68	37.00	NA	<=WB
168	DRB1_0101	VRFSWLSLLVPFVQW	S_A	4	WLSLLVPFV	0.535	0.617	63.12	16.00	NA	<=WB
168	DRB1_0401	VRFSWLSLLVPFVQW	S_A	4	WLSLLVPFV	0.465	0.443	412.23	20.00	NA	<=WB
168	DRB1_0701	VRFSWLSLLVPFVQW	S_A	4	WLSLLVPFV	0.310	0.536	151.94	13.00	NA	<=WB
168	DRB1_0802	VRFSWLSLLVPFVQW	S_A	4	WLSLLVPFV	0.365	0.374	872.86	30.00	NA	<=WB
168	DRB1_1101	VRFSWLSLLVPFVQW	S_A	4	WLSLLVPFV	0.300	0.404	634.97	30.00	NA	<=WB
168	DRB1_1302	VRFSWLSLLVPFVQW	S_A	4	WLSLLVPFV	0.240	0.360	1019.46	48.00	NA	<=WB
168	DRB1_1501	VRFSWLSLLVPFVQW	S_A	4	WLSLLVPFV	0.275	0.513	193.39	15.00	NA	<=WB
168	DRB5_0101	VRFSWLSLLVPFVQW	S_A	4	WLSLLVPFV	0.330	0.398	671.51	38.00	NA	<=WB
168	DRB1_0101	ARFSWLSLLVPFVQW	S_D	4	WLSLLVPFV	0.530	0.619	61.76	16.00	NA	<=WB
168	DRB1_0401	ARFSWLSLLVPFVQW	S_D	4	WLSLLVPFV	0.475	0.446	400.95	19.00	NA	<=WB
168	DRB1_0701	ARFSWLSLLVPFVQW	S_D	4	WLSLLVPFV	0.320	0.528	165.69	14.00	NA	<=WB
168	DRB1_0802	ARFSWLSLLVPFVQW	S_D	4	WLSLLVPFV	0.385	0.373	884.41	30.00	NA	<=WB
168	DRB1_1101	ARFSWLSLLVPFVQW	S_D	4	WLSLLVPFV	0.315	0.406	620.73	30.00	NA	<=WB
168	DRB1_1501	ARFSWLSLLVPFVQW	S_D	4	WLSLLVPFV	0.280	0.506	210.63	16.00	NA	<=WB
168	DRB5_0101	ARFSWLSLLVPFVQW	S_D	4	WLSLLVPFV	0.335	0.400	660.98	37.00	NA	<=WB
169	DRB1_0101	RFSWLSLLVPFVQWF	S_A	3	WLSLLVPFV	0.530	0.607	70.54	18.00	NA	<=WB
169	DRB1_0401	RFSWLSLLVPFVQWF	S_A	3	WLSLLVPFV	0.495	0.431	470.64	22.00	NA	<=WB
169	DRB1_0701	RFSWLSLLVPFVQWF	S_A	3	WLSLLVPFV	0.350	0.503	216.66	19.00	NA	<=WB
169	DRB1_0802	RFSWLSLLVPFVQWF	S_A	3	WLSLLVPFV	0.400	0.367	945.20	32.00	NA	<=WB
169	DRB1_1101	RFSWLSLLVPFVQWF	S_A	3	WLSLLVPFV	0.320	0.395	699.99	32.00	NA	<=WB
169	DRB1_1501	RFSWLSLLVPFVQWF	S_A	3	WLSLLVPFV	0.330	0.491	247.45	18.00	NA	<=WB
169	DRB5_0101	RFSWLSLLVPFVQWF	S_A	3	WLSLLVPFV	0.360	0.386	769.45	40.00	NA	<=WB
169	DRB1_0101	RFSWLSLLVPFVQWF	S_D	3	WLSLLVPFV	0.530	0.607	70.54	18.00	NA	<=WB
169	DRB1_0401	RFSWLSLLVPFVQWF	S_D	3	WLSLLVPFV	0.495	0.431	470.64	22.00	NA	<=WB
169	DRB1_0701	RFSWLSLLVPFVQWF	S_D	3	WLSLLVPFV	0.350	0.503	216.66	19.00	NA	<=WB
169	DRB1_0802	RFSWLSLLVPFVQWF	S_D	3	WLSLLVPFV	0.400	0.367	945.20	32.00	NA	<=WB
169	DRB1_1101	RFSWLSLLVPFVQWF	S_D	3	WLSLLVPFV	0.320	0.395	699.99	32.00	NA	<=WB
169	DRB1_1501	RFSWLSLLVPFVQWF	S_D	3	WLSLLVPFV	0.330	0.491	247.45	18.00	NA	<=WB
169	DRB5_0101	RFSWLSLLVPFVQWF	S_D	3	WLSLLVPFV	0.360	0.386	769.45	40.00	NA	<=WB
170	DRB1_0101	FSWLSLLVPFVQWFV	S_A	2	WLSLLVPFV	0.585	0.551	128.67	30.00	NA	<=WB
170	DRB1_0401	FSWLSLLVPFVQWFV	S_A	2	WLSLLVPFV	0.510	0.369	921.83	40.00	NA	<=WB
170	DRB1_0701	FSWLSLLVPFVQWFV	S_A	2	WLSLLVPFV	0.325	0.449	389.27	30.00	NA	<=WB
170	DRB1_0802	FSWLSLLVPFVQWFV	S_A	2	WLSLLVPFV	0.325	0.337	1303.93	42.00	NA	<=WB
170	DRB1_1101	FSWLSLLVPFVQWFV	S_A	2	WLSLLVPFV	0.365	0.339	1279.47	45.00	NA	<=WB
170	DRB1_1501	FSWLSLLVPFVQWFV	S_A	6	LVPFVQWFV	0.275	0.472	303.83	22.00	NA	<=WB
170	DRB1_0101	FSWLSLLVPFVQWFV	S_D	2	WLSLLVPFV	0.585	0.551	128.67	30.00	NA	<=WB
170	DRB1_0401	FSWLSLLVPFVQWFV	S_D	2	WLSLLVPFV	0.510	0.369	921.83	40.00	NA	<=WB
170	DRB1_0701	FSWLSLLVPFVQWFV	S_D	2	WLSLLVPFV	0.325	0.449	389.27	30.00	NA	<=WB
170	DRB1_0802	FSWLSLLVPFVQWFV	S_D	2	WLSLLVPFV	0.325	0.337	1303.93	42.00	NA	<=WB
170	DRB1_1101	FSWLSLLVPFVQWFV	S_D	2	WLSLLVPFV	0.365	0.339	1279.47	45.00	NA	<=WB
170	DRB1_1501	FSWLSLLVPFVQWFV	S_D	6	LVPFVQWFV	0.275	0.472	303.83	22.00	NA	<=WB
171	DRB1_0101	SWLSLLVPFVQWFVG	S_A	1	WLSLLVPFV	0.505	0.515	190.26	38.00	NA	<=WB
171	DRB1_0401	SWLSLLVPFVQWFVG	S_A	1	WLSLLVPFV	0.515	0.341	1245.51	49.00	NA	<=WB
171	DRB1_0701	SWLSLLVPFVQWFVG	S_A	1	WLSLLVPFV	0.320	0.412	578.63	39.00	NA	<=WB
171	DRB1_0802	SWLSLLVPFVQWFVG	S_A	2	LSLLVPFVQ	0.360	0.326	1472.59	46.00	NA	<=WB
171	DRB1_1501	SWLSLLVPFVQWFVG	S_A	5	LVPFVQWFV	0.345	0.461	341.58	25.00	NA	<=WB
171	DRB1_0101	SWLSLLVPFVQWFVG	S_D	1	WLSLLVPFV	0.505	0.515	190.26	38.00	NA	<=WB
171	DRB1_0401	SWLSLLVPFVQWFVG	S_D	1	WLSLLVPFV	0.515	0.341	1245.51	49.00	NA	<=WB
171	DRB1_0701	SWLSLLVPFVQWFVG	S_D	1	WLSLLVPFV	0.320	0.412	578.63	39.00	NA	<=WB
171	DRB1_0802	SWLSLLVPFVQWFVG	S_D	2	LSLLVPFVQ	0.360	0.326	1472.59	46.00	NA	<=WB
171	DRB1_1501	SWLSLLVPFVQWFVG	S_D	5	LVPFVQWFV	0.345	0.461	341.58	25.00	NA	<=WB
172	DRB1_1501	WLSLLVPFVQWFVGL	S_A	4	LVPFVQWFV	0.410	0.437	439.91	30.00	NA	<=WB
172	DRB1_1501	WLSLLVPFVQWFVGL	S_D	4	LVPFVQWFV	0.410	0.437	439.91	30.00	NA	<=WB
173	DRB1_1501	LSLLVPFVQWFVGLS	S_A	3	LVPFVQWFV	0.325	0.474	297.76	22.00	NA	<=WB
173	DRB1_1501	LSLLVPFVQWFVGLS	S_D	3	LVPFVQWFV	0.325	0.474	297.76	22.00	NA	<=WB
174	DRB1_0101	SLLVPFVQWFVGLSP	S_A	5	FVQWFVGLS	0.375	0.465	326.17	50.00	NA	<=WB
174	DRB1_0401	SLLVPFVQWFVGLSP	S_A	5	FVQWFVGLS	0.505	0.355	1077.68	45.00	NA	<=WB
174	DRB1_0701	SLLVPFVQWFVGLSP	S_A	6	VQWFVGLSP	0.340	0.398	676.20	42.00	NA	<=WB
174	DRB1_0802	SLLVPFVQWFVGLSP	S_A	5	FVQWFVGLS	0.390	0.324	1501.57	46.00	NA	<=WB
174	DRB1_1101	SLLVPFVQWFVGLSP	S_A	5	FVQWFVGLS	0.415	0.332	1372.19	47.00	NA	<=WB
174	DRB1_1501	SLLVPFVQWFVGLSP	S_A	5	FVQWFVGLS	0.310	0.507	207.06	16.00	NA	<=WB
174	DRB1_0101	SLLVPFVQWFVGLSP	S_D	5	FVQWFVGLS	0.375	0.465	326.17	50.00	NA	<=WB
174	DRB1_0401	SLLVPFVQWFVGLSP	S_D	5	FVQWFVGLS	0.505	0.355	1077.68	45.00	NA	<=WB
174	DRB1_0701	SLLVPFVQWFVGLSP	S_D	6	VQWFVGLSP	0.340	0.398	676.20	42.00	NA	<=WB
174	DRB1_0802	SLLVPFVQWFVGLSP	S_D	5	FVQWFVGLS	0.390	0.324	1501.57	46.00	NA	<=WB
174	DRB1_1101	SLLVPFVQWFVGLSP	S_D	5	FVQWFVGLS	0.415	0.332	1372.19	47.00	NA	<=WB
174	DRB1_1501	SLLVPFVQWFVGLSP	S_D	5	FVQWFVGLS	0.310	0.507	207.06	16.00	NA	<=WB
175	DRB1_0101	LLVPFVQWFVGLSPT	S_A	5	VQWFVGLSP	0.310	0.489	251.31	44.00	NA	<=WB
175	DRB1_0401	LLVPFVQWFVGLSPT	S_A	4	FVQWFVGLS	0.485	0.382	802.04	36.00	NA	<=WB
175	DRB1_0701	LLVPFVQWFVGLSPT	S_A	5	VQWFVGLSP	0.395	0.407	611.24	40.00	NA	<=WB
175	DRB1_0802	LLVPFVQWFVGLSPT	S_A	4	FVQWFVGLS	0.355	0.344	1203.78	39.00	NA	<=WB
175	DRB1_1101	LLVPFVQWFVGLSPT	S_A	4	FVQWFVGLS	0.440	0.349	1139.63	43.00	NA	<=WB
175	DRB1_1501	LLVPFVQWFVGLSPT	S_A	5	VQWFVGLSP	0.395	0.520	180.81	13.00	NA	<=WB
175	DRB1_0101	LLVPFVQWFVGLSPT	S_D	5	VQWFVGLSP	0.310	0.489	251.31	44.00	NA	<=WB
175	DRB1_0401	LLVPFVQWFVGLSPT	S_D	4	FVQWFVGLS	0.485	0.382	802.04	36.00	NA	<=WB
175	DRB1_0701	LLVPFVQWFVGLSPT	S_D	5	VQWFVGLSP	0.395	0.407	611.24	40.00	NA	<=WB
175	DRB1_0802	LLVPFVQWFVGLSPT	S_D	4	FVQWFVGLS	0.355	0.344	1203.78	39.00	NA	<=WB
175	DRB1_1101	LLVPFVQWFVGLSPT	S_D	4	FVQWFVGLS	0.440	0.349	1139.63	43.00	NA	<=WB
175	DRB1_1501	LLVPFVQWFVGLSPT	S_D	5	VQWFVGLSP	0.395	0.520	180.81	13.00	NA	<=WB
176	DRB1_0101	LVPFVQWFVGLSPTV	S_A	6	WFVGLSPTV	0.500	0.593	81.47	21.00	NA	<=WB
176	DRB1_0401	LVPFVQWFVGLSPTV	S_A	6	WFVGLSPTV	0.350	0.446	399.96	19.00	NA	<=WB
176	DRB1_0701	LVPFVQWFVGLSPTV	S_A	6	WFVGLSPTV	0.595	0.518	183.99	16.00	NA	<=WB
176	DRB1_0802	LVPFVQWFVGLSPTV	S_A	6	WFVGLSPTV	0.245	0.380	821.14	28.00	NA	<=WB
176	DRB1_1101	LVPFVQWFVGLSPTV	S_A	3	FVQWFVGLS	0.335	0.379	830.85	36.00	NA	<=WB
176	DRB1_1501	LVPFVQWFVGLSPTV	S_A	4	VQWFVGLSP	0.375	0.538	148.19	11.00	NA	<=WB
176	DRB5_0101	LVPFVQWFVGLSPTV	S_A	6	WFVGLSPTV	0.310	0.370	916.84	44.00	NA	<=WB
176	DRB1_0101	LVPFVQWFVGLSPTV	S_D	6	WFVGLSPTV	0.500	0.593	81.47	21.00	NA	<=WB
176	DRB1_0401	LVPFVQWFVGLSPTV	S_D	6	WFVGLSPTV	0.350	0.446	399.96	19.00	NA	<=WB
176	DRB1_0701	LVPFVQWFVGLSPTV	S_D	6	WFVGLSPTV	0.595	0.518	183.99	16.00	NA	<=WB
176	DRB1_0802	LVPFVQWFVGLSPTV	S_D	6	WFVGLSPTV	0.245	0.380	821.14	28.00	NA	<=WB
176	DRB1_1101	LVPFVQWFVGLSPTV	S_D	3	FVQWFVGLS	0.335	0.379	830.85	36.00	NA	<=WB
176	DRB1_1501	LVPFVQWFVGLSPTV	S_D	4	VQWFVGLSP	0.375	0.538	148.19	11.00	NA	<=WB
176	DRB5_0101	LVPFVQWFVGLSPTV	S_D	6	WFVGLSPTV	0.310	0.370	916.84	44.00	NA	<=WB
177	DRB1_0101	VPFVQWFVGLSPTVW	S_A	5	WFVGLSPTV	0.485	0.649	44.41	11.00	NA	<=WB
177	DRB1_0401	VPFVQWFVGLSPTVW	S_A	5	WFVGLSPTV	0.390	0.479	281.00	13.00	NA	<=WB
177	DRB1_0701	VPFVQWFVGLSPTVW	S_A	5	WFVGLSPTV	0.525	0.554	124.55	11.00	NA	<=WB
177	DRB1_0802	VPFVQWFVGLSPTVW	S_A	5	WFVGLSPTV	0.275	0.391	726.34	25.00	NA	<=WB
177	DRB1_1101	VPFVQWFVGLSPTVW	S_A	5	WFVGLSPTV	0.255	0.393	708.94	33.00	NA	<=WB
177	DRB1_1501	VPFVQWFVGLSPTVW	S_A	3	VQWFVGLSP	0.375	0.536	152.12	11.00	NA	<=WB
177	DRB5_0101	VPFVQWFVGLSPTVW	S_A	5	WFVGLSPTV	0.355	0.416	552.84	34.00	NA	<=WB
177	DRB1_0101	VPFVQWFVGLSPTVW	S_D	5	WFVGLSPTV	0.485	0.649	44.41	11.00	NA	<=WB
177	DRB1_0401	VPFVQWFVGLSPTVW	S_D	5	WFVGLSPTV	0.390	0.479	281.00	13.00	NA	<=WB
177	DRB1_0701	VPFVQWFVGLSPTVW	S_D	5	WFVGLSPTV	0.525	0.554	124.55	11.00	NA	<=WB
177	DRB1_0802	VPFVQWFVGLSPTVW	S_D	5	WFVGLSPTV	0.275	0.391	726.34	25.00	NA	<=WB
177	DRB1_1101	VPFVQWFVGLSPTVW	S_D	5	WFVGLSPTV	0.255	0.393	708.94	33.00	NA	<=WB
177	DRB1_1501	VPFVQWFVGLSPTVW	S_D	3	VQWFVGLSP	0.375	0.536	152.12	11.00	NA	<=WB
177	DRB5_0101	VPFVQWFVGLSPTVW	S_D	5	WFVGLSPTV	0.355	0.416	552.84	34.00	NA	<=WB
178	DRB1_0802	PFVQWFVGLSPTVWL	S_A	4	WFVGLSPTV	0.280	0.407	614.81	20.00	NA	<=WB
178	DRB1_1101	PFVQWFVGLSPTVWL	S_A	5	FVGLSPTVW	0.335	0.414	567.82	29.00	NA	<=WB
178	DRB1_1302	PFVQWFVGLSPTVWL	S_A	6	VGLSPTVWL	0.475	0.447	398.25	27.00	NA	<=WB
178	DRB5_0101	PFVQWFVGLSPTVWL	S_A	5	FVGLSPTVW	0.415	0.454	367.73	26.00	NA	<=WB
178	DRB1_0802	PFVQWFVGLSPTVWL	S_D	4	WFVGLSPTV	0.280	0.407	614.81	20.00	NA	<=WB
178	DRB1_1101	PFVQWFVGLSPTVWL	S_D	5	FVGLSPTVW	0.335	0.414	567.82	29.00	NA	<=WB
178	DRB1_1302	PFVQWFVGLSPTVWL	S_D	6	VGLSPTVWL	0.475	0.447	398.25	27.00	NA	<=WB
178	DRB5_0101	PFVQWFVGLSPTVWL	S_D	5	FVGLSPTVW	0.415	0.454	367.73	26.00	NA	<=WB
179	DRB1_0802	FVQWFVGLSPTVWLS	S_A	3	WFVGLSPTV	0.290	0.416	555.31	18.00	NA	<=WB
179	DRB1_1101	FVQWFVGLSPTVWLS	S_A	4	FVGLSPTVW	0.425	0.422	520.09	27.00	NA	<=WB
179	DRB1_1302	FVQWFVGLSPTVWLS	S_A	5	VGLSPTVWL	0.625	0.479	280.34	21.00	NA	<=WB
179	DRB1_1501	FVQWFVGLSPTVWLS	S_A	3	WFVGLSPTV	0.275	0.530	161.89	12.00	NA	<=WB
179	DRB5_0101	FVQWFVGLSPTVWLS	S_A	4	FVGLSPTVW	0.495	0.475	293.80	22.00	NA	<=WB
179	DRB1_0802	FVQWFVGLSPTVWLS	S_D	3	WFVGLSPTV	0.290	0.416	555.31	18.00	NA	<=WB
179	DRB1_1101	FVQWFVGLSPTVWLS	S_D	4	FVGLSPTVW	0.425	0.422	520.09	27.00	NA	<=WB
179	DRB1_1302	FVQWFVGLSPTVWLS	S_D	5	VGLSPTVWL	0.625	0.479	280.34	21.00	NA	<=WB
179	DRB1_1501	FVQWFVGLSPTVWLS	S_D	3	WFVGLSPTV	0.275	0.530	161.89	12.00	NA	<=WB
179	DRB5_0101	FVQWFVGLSPTVWLS	S_D	4	FVGLSPTVW	0.495	0.475	293.80	22.00	NA	<=WB
180	DRB1_0301	VQWFVGLSPTVWLSV	S_A	4	VGLSPTVWL	0.520	0.280	2404.46	47.00	NA	<=WB
180	DRB1_0802	VQWFVGLSPTVWLSV	S_A	3	FVGLSPTVW	0.295	0.404	629.96	21.00	NA	<=WB
180	DRB1_1101	VQWFVGLSPTVWLSV	S_A	3	FVGLSPTVW	0.500	0.409	598.10	30.00	NA	<=WB
180	DRB1_1302	VQWFVGLSPTVWLSV	S_A	4	VGLSPTVWL	0.620	0.514	191.15	16.00	NA	<=WB
180	DRB1_1501	VQWFVGLSPTVWLSV	S_A	4	VGLSPTVWL	0.250	0.506	209.68	16.00	NA	<=WB
180	DRB5_0101	VQWFVGLSPTVWLSV	S_A	3	FVGLSPTVW	0.500	0.474	296.07	22.00	NA	<=WB
180	DRB1_0301	VQWFVGLSPTVWLSV	S_D	4	VGLSPTVWL	0.520	0.280	2404.46	47.00	NA	<=WB
180	DRB1_0802	VQWFVGLSPTVWLSV	S_D	3	FVGLSPTVW	0.295	0.404	629.96	21.00	NA	<=WB
180	DRB1_1101	VQWFVGLSPTVWLSV	S_D	3	FVGLSPTVW	0.500	0.409	598.10	30.00	NA	<=WB
180	DRB1_1302	VQWFVGLSPTVWLSV	S_D	4	VGLSPTVWL	0.620	0.514	191.15	16.00	NA	<=WB
180	DRB1_1501	VQWFVGLSPTVWLSV	S_D	4	VGLSPTVWL	0.250	0.506	209.68	16.00	NA	<=WB
180	DRB5_0101	VQWFVGLSPTVWLSV	S_D	3	FVGLSPTVW	0.500	0.474	296.07	22.00	NA	<=WB
181	DRB1_0301	QWFVGLSPTVWLSVI	S_A	3	VGLSPTVWL	0.515	0.290	2170.41	44.00	NA	<=WB
181	DRB1_0802	QWFVGLSPTVWLSVI	S_A	3	VGLSPTVWL	0.265	0.398	675.19	23.00	NA	<=WB
181	DRB1_1101	QWFVGLSPTVWLSVI	S_A	2	FVGLSPTVW	0.470	0.396	687.55	32.00	NA	<=WB
181	DRB1_1302	QWFVGLSPTVWLSVI	S_A	3	VGLSPTVWL	0.640	0.523	174.30	14.00	NA	<=WB
181	DRB1_1501	QWFVGLSPTVWLSVI	S_A	3	VGLSPTVWL	0.360	0.488	254.81	19.00	NA	<=WB
181	DRB5_0101	QWFVGLSPTVWLSVI	S_A	2	FVGLSPTVW	0.505	0.460	346.17	25.00	NA	<=WB
181	DRB1_0301	QWFVGLSPTVWLSVI	S_D	3	VGLSPTVWL	0.515	0.290	2170.41	44.00	NA	<=WB
181	DRB1_0802	QWFVGLSPTVWLSVI	S_D	3	VGLSPTVWL	0.265	0.398	675.19	23.00	NA	<=WB
181	DRB1_1101	QWFVGLSPTVWLSVI	S_D	2	FVGLSPTVW	0.470	0.396	687.55	32.00	NA	<=WB
181	DRB1_1302	QWFVGLSPTVWLSVI	S_D	3	VGLSPTVWL	0.640	0.523	174.30	14.00	NA	<=WB
181	DRB1_1501	QWFVGLSPTVWLSVI	S_D	3	VGLSPTVWL	0.360	0.488	254.81	19.00	NA	<=WB
181	DRB5_0101	QWFVGLSPTVWLSVI	S_D	2	FVGLSPTVW	0.505	0.460	346.17	25.00	NA	<=WB
182	DRB1_0301	WFVGLSPTVWLSVIW	S_A	2	VGLSPTVWL	0.505	0.275	2539.88	49.00	NA	<=WB
182	DRB1_0401	WFVGLSPTVWLSVIW	S_A	2	VGLSPTVWL	0.395	0.452	375.07	18.00	NA	<=WB
182	DRB1_0802	WFVGLSPTVWLSVIW	S_A	2	VGLSPTVWL	0.300	0.374	876.79	30.00	NA	<=WB
182	DRB1_1101	WFVGLSPTVWLSVIW	S_A	1	FVGLSPTVW	0.425	0.361	1001.44	40.00	NA	<=WB
182	DRB1_1302	WFVGLSPTVWLSVIW	S_A	2	VGLSPTVWL	0.640	0.494	237.53	19.00	NA	<=WB
182	DRB1_1501	WFVGLSPTVWLSVIW	S_A	2	VGLSPTVWL	0.335	0.466	321.91	23.00	NA	<=WB
182	DRB5_0101	WFVGLSPTVWLSVIW	S_A	1	FVGLSPTVW	0.440	0.416	555.74	34.00	NA	<=WB
182	DRB1_0301	WFVGLSPTVWLSVIW	S_D	2	VGLSPTVWL	0.505	0.275	2539.88	49.00	NA	<=WB
182	DRB1_0401	WFVGLSPTVWLSVIW	S_D	2	VGLSPTVWL	0.395	0.452	375.07	18.00	NA	<=WB
182	DRB1_0802	WFVGLSPTVWLSVIW	S_D	2	VGLSPTVWL	0.300	0.374	876.79	30.00	NA	<=WB
182	DRB1_1101	WFVGLSPTVWLSVIW	S_D	1	FVGLSPTVW	0.425	0.361	1001.44	40.00	NA	<=WB
182	DRB1_1302	WFVGLSPTVWLSVIW	S_D	2	VGLSPTVWL	0.640	0.494	237.53	19.00	NA	<=WB
182	DRB1_1501	WFVGLSPTVWLSVIW	S_D	2	VGLSPTVWL	0.335	0.466	321.91	23.00	NA	<=WB
182	DRB5_0101	WFVGLSPTVWLSVIW	S_D	1	FVGLSPTVW	0.440	0.416	555.74	34.00	NA	<=WB
183	DRB1_0101	FVGLSPTVWLSVIWM	S_A	1	VGLSPTVWL	0.325	0.580	93.74	23.00	NA	<=WB
183	DRB1_0401	FVGLSPTVWLSVIWM	S_A	1	VGLSPTVWL	0.500	0.388	751.44	34.00	NA	<=WB
183	DRB1_0701	FVGLSPTVWLSVIWM	S_A	3	LSPTVWLSV	0.415	0.556	122.16	11.00	NA	<=WB
183	DRB1_0802	FVGLSPTVWLSVIWM	S_A	3	LSPTVWLSV	0.325	0.339	1272.07	41.00	NA	<=WB
183	DRB1_1302	FVGLSPTVWLSVIWM	S_A	1	VGLSPTVWL	0.550	0.461	342.43	24.00	NA	<=WB
183	DRB1_1501	FVGLSPTVWLSVIWM	S_A	3	LSPTVWLSV	0.340	0.432	465.27	31.00	NA	<=WB
183	DRB5_0101	FVGLSPTVWLSVIWM	S_A	3	LSPTVWLSV	0.360	0.351	1125.42	49.00	NA	<=WB
183	DRB1_0101	FVGLSPTVWLSVIWM	S_D	1	VGLSPTVWL	0.325	0.580	93.74	23.00	NA	<=WB
183	DRB1_0401	FVGLSPTVWLSVIWM	S_D	1	VGLSPTVWL	0.500	0.388	751.44	34.00	NA	<=WB
183	DRB1_0701	FVGLSPTVWLSVIWM	S_D	3	LSPTVWLSV	0.415	0.556	122.16	11.00	NA	<=WB
183	DRB1_0802	FVGLSPTVWLSVIWM	S_D	3	LSPTVWLSV	0.325	0.339	1272.07	41.00	NA	<=WB
183	DRB1_1302	FVGLSPTVWLSVIWM	S_D	1	VGLSPTVWL	0.550	0.461	342.43	24.00	NA	<=WB
183	DRB1_1501	FVGLSPTVWLSVIWM	S_D	3	LSPTVWLSV	0.340	0.432	465.27	31.00	NA	<=WB
183	DRB5_0101	FVGLSPTVWLSVIWM	S_D	3	LSPTVWLSV	0.360	0.351	1125.42	49.00	NA	<=WB
184	DRB1_0101	VGLSPTVWLSVIWMM	S_A	2	LSPTVWLSV	0.435	0.467	318.83	49.00	NA	<=WB
184	DRB1_0701	VGLSPTVWLSVIWMM	S_A	2	LSPTVWLSV	0.525	0.501	220.12	19.00	NA	<=WB
184	DRB1_1302	VGLSPTVWLSVIWMM	S_A	2	LSPTVWLSV	0.485	0.383	793.22	42.00	NA	<=WB
184	DRB1_1501	VGLSPTVWLSVIWMM	S_A	2	LSPTVWLSV	0.345	0.398	674.53	39.00	NA	<=WB
184	DRB1_0101	VGLSPTVWLSVIWMM	S_D	2	LSPTVWLSV	0.435	0.467	318.83	49.00	NA	<=WB
184	DRB1_0701	VGLSPTVWLSVIWMM	S_D	2	LSPTVWLSV	0.525	0.501	220.12	19.00	NA	<=WB
184	DRB1_1302	VGLSPTVWLSVIWMM	S_D	2	LSPTVWLSV	0.485	0.383	793.22	42.00	NA	<=WB
184	DRB1_1501	VGLSPTVWLSVIWMM	S_D	2	LSPTVWLSV	0.345	0.398	674.53	39.00	NA	<=WB
185	DRB1_0701	GLSPTVWLSVIWMMW	S_A	1	LSPTVWLSV	0.540	0.451	381.67	29.00	NA	<=WB
185	DRB1_1501	GLSPTVWLSVIWMMW	S_A	1	LSPTVWLSV	0.280	0.382	803.81	43.00	NA	<=WB
185	DRB1_0701	GLSPTVWLSVIWMMW	S_D	1	LSPTVWLSV	0.540	0.451	381.67	29.00	NA	<=WB
185	DRB1_1501	GLSPTVWLSVIWMMW	S_D	1	LSPTVWLSV	0.280	0.382	803.81	43.00	NA	<=WB
186	DRB1_0701	LSPTVWLSVIWMMWY	S_A	0	LSPTVWLSV	0.330	0.399	666.58	42.00	NA	<=WB
186	DRB1_1501	LSPTVWLSVIWMMWY	S_A	2	PTVWLSVIW	0.280	0.362	991.46	48.00	NA	<=WB
186	DRB1_0701	LSPTVWLSVIWMMWY	S_D	0	LSPTVWLSV	0.330	0.399	666.58	42.00	NA	<=WB
186	DRB1_1501	LSPTVWLSVIWMMWY	S_D	2	PTVWLSVIW	0.280	0.362	991.46	48.00	NA	<=WB
190	DRB1_1501	VWLSVIWMMWYWGPS	S_A	6	WMMWYWGPS	0.330	0.371	901.54	46.00	NA	<=WB
190	DRB1_1501	VWLSVIWMMWYWGPS	S_D	6	WMMWYWGPS	0.330	0.371	901.54	46.00	NA	<=WB
191	DRB1_1501	WLSVIWMMWYWGPSL	S_A	6	MMWYWGPSL	0.535	0.499	225.41	17.00	NA	<=WB
191	DRB1_1501	WLSVIWMMWYWGPSL	S_D	6	MMWYWGPSL	0.535	0.499	225.41	17.00	NA	<=WB
192	DRB1_0101	LSVIWMMWYWGPSLY	S_A	5	MMWYWGPSL	0.460	0.463	332.66	50.00	NA	<=WB
192	DRB1_0701	LSVIWMMWYWGPSLY	S_A	5	MMWYWGPSL	0.425	0.416	557.46	38.00	NA	<=WB
192	DRB1_0101	LSVIWMMWYWGPSLY	S_D	5	MMWYWGPSL	0.460	0.463	332.66	50.00	NA	<=WB
192	DRB1_0701	LSVIWMMWYWGPSLY	S_D	5	MMWYWGPSL	0.425	0.416	557.46	38.00	NA	<=WB
193	DRB1_0101	SVIWMMWYWGPSLYN	S_A	6	WYWGPSLYN	0.390	0.525	170.56	36.00	NA	<=WB
193	DRB1_0401	SVIWMMWYWGPSLYN	S_A	6	WYWGPSLYN	0.515	0.376	853.18	38.00	NA	<=WB
193	DRB1_0701	SVIWMMWYWGPSLYN	S_A	6	WYWGPSLYN	0.365	0.464	329.87	26.00	NA	<=WB
193	DRB1_1101	SVIWMMWYWGPSLYN	S_A	6	WYWGPSLYN	0.250	0.351	1122.34	42.00	NA	<=WB
193	DRB5_0101	SVIWMMWYWGPSLYN	S_A	6	WYWGPSLYN	0.350	0.397	680.30	38.00	NA	<=WB
193	DRB1_0101	SVIWMMWYWGPSLYS	S_D	6	WYWGPSLYS	0.525	0.555	122.88	29.00	NA	<=WB
193	DRB1_0401	SVIWMMWYWGPSLYS	S_D	6	WYWGPSLYS	0.575	0.398	671.48	31.00	NA	<=WB
193	DRB1_0701	SVIWMMWYWGPSLYS	S_D	6	WYWGPSLYS	0.435	0.483	268.85	22.00	NA	<=WB
193	DRB1_0802	SVIWMMWYWGPSLYS	S_D	6	WYWGPSLYS	0.290	0.318	1606.78	48.00	NA	<=WB
193	DRB1_1101	SVIWMMWYWGPSLYS	S_D	6	WYWGPSLYS	0.340	0.369	921.25	38.00	NA	<=WB
193	DRB5_0101	SVIWMMWYWGPSLYS	S_D	6	WYWGPSLYS	0.435	0.413	570.12	34.00	NA	<=WB
194	DRB1_0101	VIWMMWYWGPSLYNI	S_A	5	WYWGPSLYN	0.515	0.569	105.91	26.00	NA	<=WB
194	DRB1_0401	VIWMMWYWGPSLYNI	S_A	5	WYWGPSLYN	0.575	0.415	562.37	26.00	NA	<=WB
194	DRB1_0701	VIWMMWYWGPSLYNI	S_A	5	WYWGPSLYN	0.430	0.505	212.78	18.00	NA	<=WB
194	DRB1_0802	VIWMMWYWGPSLYNI	S_A	5	WYWGPSLYN	0.300	0.321	1547.72	47.00	NA	<=WB
194	DRB1_1101	VIWMMWYWGPSLYNI	S_A	5	WYWGPSLYN	0.380	0.371	902.37	38.00	NA	<=WB
194	DRB5_0101	VIWMMWYWGPSLYNI	S_A	5	WYWGPSLYN	0.505	0.431	470.97	31.00	NA	<=WB
194	DRB1_0101	VIWMMWYWGPSLYSI	S_D	5	WYWGPSLYS	0.630	0.605	71.82	19.00	NA	<=WB
194	DRB1_0401	VIWMMWYWGPSLYSI	S_D	5	WYWGPSLYS	0.645	0.438	434.99	21.00	NA	<=WB
194	DRB1_0701	VIWMMWYWGPSLYSI	S_D	5	WYWGPSLYS	0.505	0.520	179.86	16.00	NA	<=WB
194	DRB1_0802	VIWMMWYWGPSLYSI	S_D	5	WYWGPSLYS	0.375	0.336	1321.34	42.00	NA	<=WB
194	DRB1_1101	VIWMMWYWGPSLYSI	S_D	5	WYWGPSLYS	0.490	0.393	708.44	33.00	NA	<=WB
194	DRB5_0101	VIWMMWYWGPSLYSI	S_D	5	WYWGPSLYS	0.560	0.447	398.76	27.00	NA	<=WB
195	DRB1_0101	IWMMWYWGPSLYNIL	S_A	4	WYWGPSLYN	0.550	0.600	75.67	19.00	NA	<=WB
195	DRB1_0401	IWMMWYWGPSLYNIL	S_A	4	WYWGPSLYN	0.605	0.444	411.63	19.00	NA	<=WB
195	DRB1_0802	IWMMWYWGPSLYNIL	S_A	4	WYWGPSLYN	0.350	0.330	1399.73	44.00	NA	<=WB
195	DRB1_1101	IWMMWYWGPSLYNIL	S_A	4	WYWGPSLYN	0.465	0.385	779.49	35.00	NA	<=WB
195	DRB1_1302	IWMMWYWGPSLYNIL	S_A	2	MMWYWGPSL	0.205	0.379	830.66	43.00	NA	<=WB
195	DRB5_0101	IWMMWYWGPSLYNIL	S_A	4	WYWGPSLYN	0.520	0.453	372.27	26.00	NA	<=WB
195	DRB1_0101	IWMMWYWGPSLYSIL	S_D	4	WYWGPSLYS	0.615	0.629	55.20	14.00	NA	<=WB
195	DRB1_0401	IWMMWYWGPSLYSIL	S_D	4	WYWGPSLYS	0.645	0.460	344.42	16.00	NA	<=WB
195	DRB1_0802	IWMMWYWGPSLYSIL	S_D	4	WYWGPSLYS	0.405	0.345	1197.61	39.00	NA	<=WB
195	DRB1_1101	IWMMWYWGPSLYSIL	S_D	4	WYWGPSLYS	0.560	0.406	615.65	30.00	NA	<=WB
195	DRB1_1302	IWMMWYWGPSLYSIL	S_D	4	WYWGPSLYS	0.310	0.367	943.07	46.00	NA	<=WB
195	DRB5_0101	IWMMWYWGPSLYSIL	S_D	4	WYWGPSLYS	0.590	0.470	309.31	23.00	NA	<=WB
196	DRB1_0101	WMMWYWGPSLYNILS	S_A	3	WYWGPSLYN	0.560	0.610	68.20	18.00	NA	<=WB
196	DRB1_0401	WMMWYWGPSLYNILS	S_A	3	WYWGPSLYN	0.600	0.451	379.97	18.00	NA	<=WB
196	DRB1_0802	WMMWYWGPSLYNILS	S_A	3	WYWGPSLYN	0.390	0.331	1388.90	44.00	NA	<=WB
196	DRB1_1101	WMMWYWGPSLYNILS	S_A	3	WYWGPSLYN	0.500	0.384	784.42	35.00	NA	<=WB
196	DRB1_1302	WMMWYWGPSLYNILS	S_A	5	WGPSLYNIL	0.355	0.375	863.71	44.00	NA	<=WB
196	DRB5_0101	WMMWYWGPSLYNILS	S_A	3	WYWGPSLYN	0.550	0.454	368.08	26.00	NA	<=WB
196	DRB1_0101	WMMWYWGPSLYSILS	S_D	3	WYWGPSLYS	0.645	0.638	50.30	13.00	NA	<=WB
196	DRB1_0401	WMMWYWGPSLYSILS	S_D	3	WYWGPSLYS	0.665	0.465	326.15	15.00	NA	<=WB
196	DRB1_0802	WMMWYWGPSLYSILS	S_D	3	WYWGPSLYS	0.460	0.343	1219.30	40.00	NA	<=WB
196	DRB1_1101	WMMWYWGPSLYSILS	S_D	3	WYWGPSLYS	0.570	0.406	615.80	30.00	NA	<=WB
196	DRB1_1302	WMMWYWGPSLYSILS	S_D	3	WYWGPSLYS	0.340	0.354	1080.76	50.00	NA	<=WB
196	DRB5_0101	WMMWYWGPSLYSILS	S_D	3	WYWGPSLYS	0.620	0.475	293.74	22.00	NA	<=WB
197	DRB1_0101	MMWYWGPSLYNILSP	S_A	2	WYWGPSLYN	0.585	0.589	84.95	22.00	NA	<=WB
197	DRB1_0401	MMWYWGPSLYNILSP	S_A	2	WYWGPSLYN	0.620	0.435	449.86	21.00	NA	<=WB
197	DRB1_0701	MMWYWGPSLYNILSP	S_A	4	WGPSLYNIL	0.415	0.544	138.51	12.00	NA	<=WB
197	DRB1_1101	MMWYWGPSLYNILSP	S_A	2	WYWGPSLYN	0.515	0.359	1031.32	40.00	NA	<=WB
197	DRB1_1501	MMWYWGPSLYNILSP	S_A	1	MWYWGPSLY	0.325	0.513	193.39	15.00	NA	<=WB
197	DRB5_0101	MMWYWGPSLYNILSP	S_A	2	WYWGPSLYN	0.585	0.430	475.60	31.00	NA	<=WB
197	DRB1_0101	MMWYWGPSLYSILSP	S_D	2	WYWGPSLYS	0.660	0.622	59.79	16.00	NA	<=WB
197	DRB1_0401	MMWYWGPSLYSILSP	S_D	2	WYWGPSLYS	0.675	0.450	384.28	18.00	NA	<=WB
197	DRB1_0701	MMWYWGPSLYSILSP	S_D	2	WYWGPSLYS	0.445	0.550	130.08	11.00	NA	<=WB
197	DRB1_0802	MMWYWGPSLYSILSP	S_D	2	WYWGPSLYS	0.500	0.318	1604.51	48.00	NA	<=WB
197	DRB1_1101	MMWYWGPSLYSILSP	S_D	2	WYWGPSLYS	0.590	0.382	800.37	35.00	NA	<=WB
197	DRB1_1501	MMWYWGPSLYSILSP	S_D	2	WYWGPSLYS	0.330	0.524	172.25	13.00	NA	<=WB
197	DRB5_0101	MMWYWGPSLYSILSP	S_D	2	WYWGPSLYS	0.660	0.451	380.80	27.00	NA	<=WB
198	DRB1_0101	MWYWGPSLYNILSPF	S_A	1	WYWGPSLYN	0.470	0.564	111.69	27.00	NA	<=WB
198	DRB1_0401	MWYWGPSLYNILSPF	S_A	1	WYWGPSLYN	0.445	0.426	499.90	24.00	NA	<=WB
198	DRB1_0701	MWYWGPSLYNILSPF	S_A	3	WGPSLYNIL	0.510	0.534	155.46	14.00	NA	<=WB
198	DRB1_1101	MWYWGPSLYNILSPF	S_A	1	WYWGPSLYN	0.465	0.333	1355.61	47.00	NA	<=WB
198	DRB1_1302	MWYWGPSLYNILSPF	S_A	6	SLYNILSPF	0.470	0.397	679.97	38.00	NA	<=WB
198	DRB1_1501	MWYWGPSLYNILSPF	S_A	1	WYWGPSLYN	0.295	0.418	541.84	34.00	NA	<=WB
198	DRB5_0101	MWYWGPSLYNILSPF	S_A	1	WYWGPSLYN	0.505	0.397	680.58	38.00	NA	<=WB
198	DRB1_0101	MWYWGPSLYSILSPF	S_D	1	WYWGPSLYS	0.575	0.595	79.76	20.00	NA	<=WB
198	DRB1_0401	MWYWGPSLYSILSPF	S_D	1	WYWGPSLYS	0.535	0.444	411.86	19.00	NA	<=WB
198	DRB1_0701	MWYWGPSLYSILSPF	S_D	3	WGPSLYSIL	0.335	0.545	137.95	12.00	NA	<=WB
198	DRB1_0802	MWYWGPSLYSILSPF	S_D	1	WYWGPSLYS	0.390	0.319	1580.20	48.00	NA	<=WB
198	DRB1_1101	MWYWGPSLYSILSPF	S_D	1	WYWGPSLYS	0.520	0.349	1140.66	43.00	NA	<=WB
198	DRB1_1501	MWYWGPSLYSILSPF	S_D	1	WYWGPSLYS	0.370	0.432	464.54	31.00	NA	<=WB
198	DRB5_0101	MWYWGPSLYSILSPF	S_D	1	WYWGPSLYS	0.580	0.416	557.83	34.00	NA	<=WB
199	DRB1_0101	WYWGPSLYNILSPFI	S_A	6	LYNILSPFI	0.530	0.580	94.58	23.00	NA	<=WB
199	DRB1_0401	WYWGPSLYNILSPFI	S_A	6	LYNILSPFI	0.430	0.437	441.56	21.00	NA	<=WB
199	DRB1_0701	WYWGPSLYNILSPFI	S_A	6	LYNILSPFI	0.420	0.553	126.63	11.00	NA	<=WB
199	DRB1_0802	WYWGPSLYNILSPFI	S_A	6	LYNILSPFI	0.405	0.344	1211.34	39.00	NA	<=WB
199	DRB1_1101	WYWGPSLYNILSPFI	S_A	6	LYNILSPFI	0.345	0.337	1303.71	46.00	NA	<=WB
199	DRB1_1302	WYWGPSLYNILSPFI	S_A	5	SLYNILSPF	0.450	0.464	328.85	24.00	NA	<=WB
199	DRB1_1501	WYWGPSLYNILSPFI	S_A	6	LYNILSPFI	0.665	0.490	249.43	19.00	NA	<=WB
199	DRB5_0101	WYWGPSLYNILSPFI	S_A	6	LYNILSPFI	0.315	0.371	899.74	44.00	NA	<=WB
199	DRB1_0101	WYWGPSLYSILSPFL	S_D	6	LYSILSPFL	0.620	0.630	54.82	14.00	NA	<=WB
199	DRB1_0401	WYWGPSLYSILSPFL	S_D	6	LYSILSPFL	0.525	0.468	315.37	15.00	NA	<=WB
199	DRB1_0802	WYWGPSLYSILSPFL	S_D	6	LYSILSPFL	0.475	0.347	1172.27	38.00	NA	<=WB
199	DRB1_1101	WYWGPSLYSILSPFL	S_D	6	LYSILSPFL	0.415	0.366	951.97	39.00	NA	<=WB
199	DRB1_1302	WYWGPSLYSILSPFL	S_D	6	LYSILSPFL	0.655	0.381	812.89	42.00	NA	<=WB
199	DRB1_1501	WYWGPSLYSILSPFL	S_D	6	LYSILSPFL	0.730	0.527	167.54	12.00	NA	<=WB
199	DRB5_0101	WYWGPSLYSILSPFL	S_D	6	LYSILSPFL	0.395	0.410	589.37	35.00	NA	<=WB
200	DRB1_0101	YWGPSLYNILSPFIP	S_A	5	LYNILSPFI	0.530	0.619	61.49	16.00	NA	<=WB
200	DRB1_0401	YWGPSLYNILSPFIP	S_A	5	LYNILSPFI	0.555	0.452	376.46	18.00	NA	<=WB
200	DRB1_0701	YWGPSLYNILSPFIP	S_A	5	LYNILSPFI	0.475	0.556	122.17	11.00	NA	<=WB
200	DRB1_0802	YWGPSLYNILSPFIP	S_A	5	LYNILSPFI	0.525	0.361	1007.43	34.00	NA	<=WB
200	DRB1_1101	YWGPSLYNILSPFIP	S_A	5	LYNILSPFI	0.475	0.349	1149.65	43.00	NA	<=WB
200	DRB1_1302	YWGPSLYNILSPFIP	S_A	5	LYNILSPFI	0.450	0.470	310.70	23.00	NA	<=WB
200	DRB1_1501	YWGPSLYNILSPFIP	S_A	5	LYNILSPFI	0.735	0.518	184.59	14.00	NA	<=WB
200	DRB5_0101	YWGPSLYNILSPFIP	S_A	6	YNILSPFIP	0.380	0.380	820.73	42.00	NA	<=WB
200	DRB1_0802	YWGPSLYSILSPFLP	S_D	5	LYSILSPFL	0.575	0.375	866.06	29.00	NA	<=WB
200	DRB1_1101	YWGPSLYSILSPFLP	S_D	5	LYSILSPFL	0.475	0.388	753.50	34.00	NA	<=WB
200	DRB1_1302	YWGPSLYSILSPFLP	S_D	5	LYSILSPFL	0.685	0.392	721.81	40.00	NA	<=WB
200	DRB5_0101	YWGPSLYSILSPFLP	S_D	5	LYSILSPFL	0.465	0.442	419.73	28.00	NA	<=WB
201	DRB1_0401	WGPSLYNILSPFIPL	S_A	4	LYNILSPFI	0.480	0.470	308.59	14.00	NA	<=WB
201	DRB1_0802	WGPSLYNILSPFIPL	S_A	4	LYNILSPFI	0.420	0.389	739.91	25.00	NA	<=WB
201	DRB1_1101	WGPSLYNILSPFIPL	S_A	5	YNILSPFIP	0.395	0.387	763.08	34.00	NA	<=WB
201	DRB1_1302	WGPSLYNILSPFIPL	S_A	4	LYNILSPFI	0.365	0.506	210.66	17.00	NA	<=WB
201	DRB5_0101	WGPSLYNILSPFIPL	S_A	5	YNILSPFIP	0.485	0.431	473.11	31.00	NA	<=WB
201	DRB1_0802	WGPSLYSILSPFLPL	S_D	4	LYSILSPFL	0.480	0.400	662.56	22.00	NA	<=WB
201	DRB1_1101	WGPSLYSILSPFLPL	S_D	5	YSILSPFLP	0.460	0.425	500.74	26.00	NA	<=WB
201	DRB1_1302	WGPSLYSILSPFLPL	S_D	4	LYSILSPFL	0.475	0.435	450.51	30.00	NA	<=WB
201	DRB5_0101	WGPSLYSILSPFLPL	S_D	5	YSILSPFLP	0.460	0.487	256.14	20.00	NA	<=WB
202	DRB1_0401	GPSLYNILSPFIPLL	S_A	3	LYNILSPFI	0.450	0.473	298.74	14.00	NA	<=WB
202	DRB1_0802	GPSLYNILSPFIPLL	S_A	3	LYNILSPFI	0.390	0.401	649.55	22.00	NA	<=WB
202	DRB1_1101	GPSLYNILSPFIPLL	S_A	4	YNILSPFIP	0.405	0.401	649.63	31.00	NA	<=WB
202	DRB1_1302	GPSLYNILSPFIPLL	S_A	3	LYNILSPFI	0.315	0.515	190.17	15.00	NA	<=WB
202	DRB5_0101	GPSLYNILSPFIPLL	S_A	4	YNILSPFIP	0.475	0.449	386.73	27.00	NA	<=WB
202	DRB1_0802	GPSLYSILSPFLPLL	S_D	3	LYSILSPFL	0.410	0.407	610.82	20.00	NA	<=WB
202	DRB1_1101	GPSLYSILSPFLPLL	S_D	4	YSILSPFLP	0.460	0.437	442.49	24.00	NA	<=WB
202	DRB1_1302	GPSLYSILSPFLPLL	S_D	3	LYSILSPFL	0.390	0.445	404.75	28.00	NA	<=WB
202	DRB5_0101	GPSLYSILSPFLPLL	S_D	4	YSILSPFLP	0.505	0.503	216.47	18.00	NA	<=WB
203	DRB1_0401	PSLYNILSPFIPLLP	S_A	2	LYNILSPFI	0.390	0.465	325.08	15.00	NA	<=WB
203	DRB1_0802	PSLYNILSPFIPLLP	S_A	2	LYNILSPFI	0.285	0.401	652.97	22.00	NA	<=WB
203	DRB1_1101	PSLYNILSPFIPLLP	S_A	3	YNILSPFIP	0.420	0.397	680.53	32.00	NA	<=WB
203	DRB1_1302	PSLYNILSPFIPLLP	S_A	4	NILSPFIPL	0.305	0.501	220.85	18.00	NA	<=WB
203	DRB5_0101	PSLYNILSPFIPLLP	S_A	3	YNILSPFIP	0.465	0.443	412.78	28.00	NA	<=WB
203	DRB1_0802	PSLYSILSPFLPLLP	S_D	2	LYSILSPFL	0.330	0.402	643.23	22.00	NA	<=WB
203	DRB1_1101	PSLYSILSPFLPLLP	S_D	3	YSILSPFLP	0.470	0.431	471.71	25.00	NA	<=WB
203	DRB1_1302	PSLYSILSPFLPLLP	S_D	2	LYSILSPFL	0.340	0.432	468.22	30.00	NA	<=WB
203	DRB5_0101	PSLYSILSPFLPLLP	S_D	3	YSILSPFLP	0.520	0.494	237.72	19.00	NA	<=WB
204	DRB1_0401	SLYNILSPFIPLLPI	S_A	2	YNILSPFIP	0.275	0.448	391.68	19.00	NA	<=WB
204	DRB1_0802	SLYNILSPFIPLLPI	S_A	3	NILSPFIPL	0.230	0.392	718.95	24.00	NA	<=WB
204	DRB1_1101	SLYNILSPFIPLLPI	S_A	2	YNILSPFIP	0.415	0.396	692.37	32.00	NA	<=WB
204	DRB1_1302	SLYNILSPFIPLLPI	S_A	3	NILSPFIPL	0.400	0.489	250.55	19.00	NA	<=WB
204	DRB5_0101	SLYNILSPFIPLLPI	S_A	2	YNILSPFIP	0.415	0.443	414.42	28.00	NA	<=WB
204	DRB1_0401	SLYSILSPFLPLLPI	S_D	2	YSILSPFLP	0.445	0.492	244.58	11.00	NA	<=WB
204	DRB1_0802	SLYSILSPFLPLLPI	S_D	2	YSILSPFLP	0.275	0.393	714.09	24.00	NA	<=WB
204	DRB1_1101	SLYSILSPFLPLLPI	S_D	2	YSILSPFLP	0.445	0.426	495.76	26.00	NA	<=WB
204	DRB1_1302	SLYSILSPFLPLLPI	S_D	3	SILSPFLPL	0.405	0.423	513.50	32.00	NA	<=WB
204	DRB5_0101	SLYSILSPFLPLLPI	S_D	2	YSILSPFLP	0.490	0.485	263.19	21.00	NA	<=WB
205	DRB1_0101	LYNILSPFIPLLPIF	S_A	1	YNILSPFIP	0.420	0.639	49.65	13.00	NA	<=WB
205	DRB1_0401	LYNILSPFIPLLPIF	S_A	4	LSPFIPLLP	0.255	0.412	577.98	27.00	NA	<=WB
205	DRB1_0802	LYNILSPFIPLLPIF	S_A	2	NILSPFIPL	0.275	0.377	848.50	29.00	NA	<=WB
205	DRB1_1101	LYNILSPFIPLLPIF	S_A	1	YNILSPFIP	0.310	0.382	800.48	35.00	NA	<=WB
205	DRB1_1302	LYNILSPFIPLLPIF	S_A	2	NILSPFIPL	0.450	0.453	373.69	26.00	NA	<=WB
205	DRB5_0101	LYNILSPFIPLLPIF	S_A	1	YNILSPFIP	0.345	0.423	515.36	32.00	NA	<=WB
205	DRB1_0401	LYSILSPFLPLLPIF	S_D	1	YSILSPFLP	0.445	0.442	420.04	20.00	NA	<=WB
205	DRB1_0802	LYSILSPFLPLLPIF	S_D	2	SILSPFLPL	0.255	0.374	878.17	30.00	NA	<=WB
205	DRB1_1101	LYSILSPFLPLLPIF	S_D	1	YSILSPFLP	0.400	0.406	618.91	30.00	NA	<=WB
205	DRB1_1302	LYSILSPFLPLLPIF	S_D	2	SILSPFLPL	0.440	0.396	685.28	39.00	NA	<=WB
205	DRB5_0101	LYSILSPFLPLLPIF	S_D	1	YSILSPFLP	0.445	0.453	370.33	26.00	NA	<=WB
206	DRB1_0101	YNILSPFIPLLPIFF	S_A	6	FIPLLPIFF	0.435	0.631	54.07	14.00	NA	<=WB
206	DRB1_0401	YNILSPFIPLLPIFF	S_A	6	FIPLLPIFF	0.365	0.421	522.97	25.00	NA	<=WB
206	DRB1_0802	YNILSPFIPLLPIFF	S_A	3	LSPFIPLLP	0.240	0.382	798.34	27.00	NA	<=WB
206	DRB1_1101	YNILSPFIPLLPIFF	S_A	6	FIPLLPIFF	0.430	0.399	665.79	32.00	NA	<=WB
206	DRB1_1302	YNILSPFIPLLPIFF	S_A	1	NILSPFIPL	0.405	0.432	464.72	30.00	NA	<=WB
206	DRB5_0101	YNILSPFIPLLPIFF	S_A	6	FIPLLPIFF	0.405	0.436	447.73	30.00	NA	<=WB
206	DRB1_0101	YSILSPFLPLLPIFF	S_D	6	FLPLLPIFF	0.380	0.652	43.28	11.00	NA	<=WB
206	DRB1_0401	YSILSPFLPLLPIFF	S_D	6	FLPLLPIFF	0.400	0.423	512.42	24.00	NA	<=WB
206	DRB1_0802	YSILSPFLPLLPIFF	S_D	3	LSPFLPLLP	0.220	0.373	879.91	30.00	NA	<=WB
206	DRB1_1101	YSILSPFLPLLPIFF	S_D	6	FLPLLPIFF	0.415	0.409	597.34	30.00	NA	<=WB
206	DRB1_1302	YSILSPFLPLLPIFF	S_D	1	SILSPFLPL	0.320	0.387	758.84	41.00	NA	<=WB
206	DRB5_0101	YSILSPFLPLLPIFF	S_D	6	FLPLLPIFF	0.385	0.447	397.75	27.00	NA	<=WB
207	DRB1_0101	NILSPFIPLLPIFFC	S_A	5	FIPLLPIFF	0.585	0.608	69.70	18.00	NA	<=WB
207	DRB1_0401	NILSPFIPLLPIFFC	S_A	5	FIPLLPIFF	0.460	0.400	662.05	30.00	NA	<=WB
207	DRB1_0701	NILSPFIPLLPIFFC	S_A	5	FIPLLPIFF	0.380	0.522	176.47	15.00	NA	<=WB
207	DRB1_0802	NILSPFIPLLPIFFC	S_A	5	FIPLLPIFF	0.345	0.363	980.48	33.00	NA	<=WB
207	DRB1_1101	NILSPFIPLLPIFFC	S_A	5	FIPLLPIFF	0.540	0.381	814.10	35.00	NA	<=WB
207	DRB1_1302	NILSPFIPLLPIFFC	S_A	5	FIPLLPIFF	0.290	0.380	816.34	43.00	NA	<=WB
207	DRB1_1501	NILSPFIPLLPIFFC	S_A	2	LSPFIPLLP	0.455	0.529	162.95	12.00	NA	<=WB
207	DRB5_0101	NILSPFIPLLPIFFC	S_A	5	FIPLLPIFF	0.530	0.400	656.29	37.00	NA	<=WB
207	DRB1_0101	SILSPFLPLLPIFFC	S_D	5	FLPLLPIFF	0.575	0.625	57.71	15.00	NA	<=WB
207	DRB1_0401	SILSPFLPLLPIFFC	S_D	5	FLPLLPIFF	0.475	0.395	699.93	32.00	NA	<=WB
207	DRB1_0701	SILSPFLPLLPIFFC	S_D	5	FLPLLPIFF	0.375	0.520	180.98	16.00	NA	<=WB
207	DRB1_0802	SILSPFLPLLPIFFC	S_D	5	FLPLLPIFF	0.375	0.353	1099.53	36.00	NA	<=WB
207	DRB1_1101	SILSPFLPLLPIFFC	S_D	5	FLPLLPIFF	0.530	0.388	754.97	34.00	NA	<=WB
207	DRB1_1501	SILSPFLPLLPIFFC	S_D	2	LSPFLPLLP	0.435	0.524	172.60	13.00	NA	<=WB
207	DRB5_0101	SILSPFLPLLPIFFC	S_D	5	FLPLLPIFF	0.545	0.407	611.83	36.00	NA	<=WB
208	DRB1_0101	ILSPFIPLLPIFFCL	S_A	4	FIPLLPIFF	0.680	0.602	74.09	19.00	NA	<=WB
208	DRB1_0401	ILSPFIPLLPIFFCL	S_A	4	FIPLLPIFF	0.535	0.389	741.09	34.00	NA	<=WB
208	DRB1_0701	ILSPFIPLLPIFFCL	S_A	4	FIPLLPIFF	0.510	0.495	235.65	20.00	NA	<=WB
208	DRB1_0802	ILSPFIPLLPIFFCL	S_A	4	FIPLLPIFF	0.415	0.348	1153.45	38.00	NA	<=WB
208	DRB1_1101	ILSPFIPLLPIFFCL	S_A	4	FIPLLPIFF	0.575	0.371	903.83	38.00	NA	<=WB
208	DRB1_1501	ILSPFIPLLPIFFCL	S_A	4	FIPLLPIFF	0.425	0.512	196.28	15.00	NA	<=WB
208	DRB5_0101	ILSPFIPLLPIFFCL	S_A	4	FIPLLPIFF	0.625	0.385	779.43	41.00	NA	<=WB
208	DRB1_0101	ILSPFLPLLPIFFCL	S_D	4	FLPLLPIFF	0.650	0.613	65.63	17.00	NA	<=WB
208	DRB1_0401	ILSPFLPLLPIFFCL	S_D	4	FLPLLPIFF	0.570	0.386	764.78	35.00	NA	<=WB
208	DRB1_0701	ILSPFLPLLPIFFCL	S_D	4	FLPLLPIFF	0.535	0.489	252.48	21.00	NA	<=WB
208	DRB1_0802	ILSPFLPLLPIFFCL	S_D	4	FLPLLPIFF	0.450	0.339	1271.46	41.00	NA	<=WB
208	DRB1_1101	ILSPFLPLLPIFFCL	S_D	4	FLPLLPIFF	0.565	0.379	823.95	36.00	NA	<=WB
208	DRB1_1501	ILSPFLPLLPIFFCL	S_D	4	FLPLLPIFF	0.465	0.511	199.14	15.00	NA	<=WB
208	DRB5_0101	ILSPFLPLLPIFFCL	S_D	4	FLPLLPIFF	0.605	0.390	733.19	39.00	NA	<=WB
209	DRB1_0101	LSPFIPLLPIFFCLW	S_A	3	FIPLLPIFF	0.725	0.588	86.36	22.00	NA	<=WB
209	DRB1_0401	LSPFIPLLPIFFCLW	S_A	3	FIPLLPIFF	0.645	0.370	911.62	40.00	NA	<=WB
209	DRB1_0701	LSPFIPLLPIFFCLW	S_A	3	FIPLLPIFF	0.580	0.471	304.52	25.00	NA	<=WB
209	DRB1_0802	LSPFIPLLPIFFCLW	S_A	3	FIPLLPIFF	0.520	0.332	1379.85	44.00	NA	<=WB
209	DRB1_1101	LSPFIPLLPIFFCLW	S_A	3	FIPLLPIFF	0.615	0.359	1028.09	40.00	NA	<=WB
209	DRB1_1501	LSPFIPLLPIFFCLW	S_A	3	FIPLLPIFF	0.540	0.479	280.30	21.00	NA	<=WB
209	DRB5_0101	LSPFIPLLPIFFCLW	S_A	3	FIPLLPIFF	0.685	0.372	892.31	44.00	NA	<=WB
209	DRB1_0101	LSPFLPLLPIFFCLW	S_D	3	FLPLLPIFF	0.725	0.598	77.11	20.00	NA	<=WB
209	DRB1_0401	LSPFLPLLPIFFCLW	S_D	3	FLPLLPIFF	0.620	0.371	901.07	39.00	NA	<=WB
209	DRB1_0701	LSPFLPLLPIFFCLW	S_D	3	FLPLLPIFF	0.615	0.465	327.34	26.00	NA	<=WB
209	DRB1_0802	LSPFLPLLPIFFCLW	S_D	3	FLPLLPIFF	0.565	0.325	1488.76	46.00	NA	<=WB
209	DRB1_1101	LSPFLPLLPIFFCLW	S_D	3	FLPLLPIFF	0.630	0.366	948.70	39.00	NA	<=WB
209	DRB1_1501	LSPFLPLLPIFFCLW	S_D	3	FLPLLPIFF	0.560	0.483	268.18	20.00	NA	<=WB
209	DRB5_0101	LSPFLPLLPIFFCLW	S_D	3	FLPLLPIFF	0.675	0.375	860.36	43.00	NA	<=WB
210	DRB1_0101	SPFIPLLPIFFCLWV	S_A	2	FIPLLPIFF	0.770	0.577	97.06	24.00	NA	<=WB
210	DRB1_0401	SPFIPLLPIFFCLWV	S_A	2	FIPLLPIFF	0.735	0.351	1122.24	46.00	NA	<=WB
210	DRB1_0701	SPFIPLLPIFFCLWV	S_A	2	FIPLLPIFF	0.705	0.444	411.82	31.00	NA	<=WB
210	DRB1_1101	SPFIPLLPIFFCLWV	S_A	2	FIPLLPIFF	0.710	0.345	1200.64	44.00	NA	<=WB
210	DRB1_1501	SPFIPLLPIFFCLWV	S_A	2	FIPLLPIFF	0.655	0.453	373.16	26.00	NA	<=WB
210	DRB5_0101	SPFIPLLPIFFCLWV	S_A	2	FIPLLPIFF	0.750	0.359	1031.46	47.00	NA	<=WB
210	DRB1_0101	SPFLPLLPIFFCLWV	S_D	2	FLPLLPIFF	0.805	0.587	87.21	22.00	NA	<=WB
210	DRB1_0401	SPFLPLLPIFFCLWV	S_D	2	FLPLLPIFF	0.735	0.354	1084.50	45.00	NA	<=WB
210	DRB1_0701	SPFLPLLPIFFCLWV	S_D	2	FLPLLPIFF	0.745	0.443	413.63	31.00	NA	<=WB
210	DRB1_1101	SPFLPLLPIFFCLWV	S_D	2	FLPLLPIFF	0.740	0.351	1115.62	42.00	NA	<=WB
210	DRB1_1501	SPFLPLLPIFFCLWV	S_D	2	FLPLLPIFF	0.660	0.456	358.31	26.00	NA	<=WB
210	DRB5_0101	SPFLPLLPIFFCLWV	S_D	2	FLPLLPIFF	0.770	0.361	1000.70	46.00	NA	<=WB
211	DRB1_0101	PFIPLLPIFFCLWVY	S_A	1	FIPLLPIFF	0.750	0.539	147.08	32.00	NA	<=WB
211	DRB1_0701	PFIPLLPIFFCLWVY	S_A	1	FIPLLPIFF	0.675	0.412	576.99	39.00	NA	<=WB
211	DRB1_1101	PFIPLLPIFFCLWVY	S_A	1	FIPLLPIFF	0.635	0.320	1575.37	50.00	NA	<=WB
211	DRB1_1501	PFIPLLPIFFCLWVY	S_A	1	FIPLLPIFF	0.520	0.435	450.59	30.00	NA	<=WB
211	DRB1_0101	PFLPLLPIFFCLWVY	S_D	1	FLPLLPIFF	0.745	0.550	130.00	30.00	NA	<=WB
211	DRB1_0701	PFLPLLPIFFCLWVY	S_D	1	FLPLLPIFF	0.685	0.412	576.42	39.00	NA	<=WB
211	DRB1_1101	PFLPLLPIFFCLWVY	S_D	1	FLPLLPIFF	0.680	0.326	1472.18	48.00	NA	<=WB
211	DRB1_1501	PFLPLLPIFFCLWVY	S_D	1	FLPLLPIFF	0.540	0.438	436.17	30.00	NA	<=WB
212	DRB1_1501	FIPLLPIFFCLWVYI	S_A	1	IPLLPIFFC	0.175	0.376	854.74	44.00	NA	<=WB
212	DRB1_1501	FLPLLPIFFCLWVYI	S_D	0	FLPLLPIFF	0.320	0.378	836.41	44.00	NA	<=WB
1	DRB1_0101	MGGWSAKPRKGMGTN	PreS1_A	3	WSAKPRKGM	0.370	0.268	2766.46	90.00	NA	
1	DRB1_0301	MGGWSAKPRKGMGTN	PreS1_A	3	WSAKPRKGM	0.400	0.161	8753.13	90.00	NA	
1	DRB1_0401	MGGWSAKPRKGMGTN	PreS1_A	3	WSAKPRKGM	0.330	0.149	9979.85	95.00	NA	
1	DRB1_0701	MGGWSAKPRKGMGTN	PreS1_A	3	WSAKPRKGM	0.385	0.194	6098.89	90.00	NA	
1	DRB1_0802	MGGWSAKPRKGMGTN	PreS1_A	3	WSAKPRKGM	0.445	0.239	3785.27	75.00	NA	
1	DRB1_1302	MGGWSAKPRKGMGTN	PreS1_A	3	WSAKPRKGM	0.495	0.162	8650.32	95.00	NA	
1	DRB1_1501	MGGWSAKPRKGMGTN	PreS1_A	3	WSAKPRKGM	0.370	0.196	6006.74	85.00	NA	
1	DRB1_0802	MGQNLSTSNPLGFFP	PreS1_D	3	NLSTSNPLG	0.340	0.299	1959.25	55.00	NA	
1	DRB1_1101	MGQNLSTSNPLGFFP	PreS1_D	4	LSTSNPLGF	0.320	0.233	4001.18	75.00	NA	
1	DRB1_1501	MGQNLSTSNPLGFFP	PreS1_D	4	LSTSNPLGF	0.410	0.337	1310.83	55.00	NA	
1	DRB5_0101	MGQNLSTSNPLGFFP	PreS1_D	4	LSTSNPLGF	0.345	0.302	1898.03	65.00	NA	
1	DRB1_0101	MQWNSTAFHQALQDP	PreS2_A	2	WNSTAFHQA	0.480	0.430	474.47	60.00	NA	
1	DRB1_0301	MQWNSTAFHQALQDP	PreS2_A	0	MQWNSTAFH	0.580	0.206	5374.56	75.00	NA	
1	DRB1_0802	MQWNSTAFHQALQDP	PreS2_A	2	WNSTAFHQA	0.320	0.279	2431.85	65.00	NA	
1	DRB1_1101	MQWNSTAFHQALQDP	PreS2_A	2	WNSTAFHQA	0.550	0.295	2046.99	60.00	NA	
1	DRB1_1501	MQWNSTAFHQALQDP	PreS2_A	2	WNSTAFHQA	0.310	0.291	2149.75	65.00	NA	
1	DRB5_0101	MQWNSTAFHQALQDP	PreS2_A	2	WNSTAFHQA	0.500	0.335	1338.07	55.00	NA	
1	DRB1_0101	MQWNSTTFHQTLQDP	PreS2_D	2	WNSTTFHQT	0.535	0.347	1174.95	80.00	NA	
1	DRB1_0301	MQWNSTTFHQTLQDP	PreS2_D	0	MQWNSTTFH	0.530	0.190	6398.54	85.00	NA	
1	DRB1_0401	MQWNSTTFHQTLQDP	PreS2_D	2	WNSTTFHQT	0.370	0.314	1681.90	60.00	NA	
1	DRB1_0802	MQWNSTTFHQTLQDP	PreS2_D	2	WNSTTFHQT	0.365	0.250	3352.94	75.00	NA	
1	DRB1_1101	MQWNSTTFHQTLQDP	PreS2_D	2	WNSTTFHQT	0.545	0.265	2844.75	65.00	NA	
1	DRB1_1302	MQWNSTTFHQTLQDP	PreS2_D	0	MQWNSTTFH	0.620	0.319	1582.73	60.00	NA	
1	DRB1_1501	MQWNSTTFHQTLQDP	PreS2_D	2	WNSTTFHQT	0.380	0.244	3576.32	80.00	NA	
1	DRB5_0101	MQWNSTTFHQTLQDP	PreS2_D	2	WNSTTFHQT	0.580	0.286	2262.56	65.00	NA	
1	DRB1_0301	MENITSGFLGPLLVL	S_A	3	ITSGFLGPL	0.350	0.142	10766.12	95.00	NA	
1	DRB1_0401	MENITSGFLGPLLVL	S_A	3	ITSGFLGPL	0.270	0.239	3770.47	85.00	NA	
1	DRB1_0802	MENITSGFLGPLLVL	S_A	3	ITSGFLGPL	0.305	0.230	4143.44	80.00	NA	
1	DRB1_1101	MENITSGFLGPLLVL	S_A	3	ITSGFLGPL	0.310	0.206	5407.34	80.00	NA	
1	DRB1_1302	MENITSGFLGPLLVL	S_A	3	ITSGFLGPL	0.430	0.268	2746.57	75.00	NA	
1	DRB5_0101	MENITSGFLGPLLVL	S_A	3	ITSGFLGPL	0.355	0.241	3672.83	80.00	NA	
1	DRB1_0301	MENITSGFLGPLLVL	S_D	3	ITSGFLGPL	0.350	0.142	10766.12	95.00	NA	
1	DRB1_0401	MENITSGFLGPLLVL	S_D	3	ITSGFLGPL	0.270	0.239	3770.47	85.00	NA	
1	DRB1_0802	MENITSGFLGPLLVL	S_D	3	ITSGFLGPL	0.305	0.230	4143.44	80.00	NA	
1	DRB1_1101	MENITSGFLGPLLVL	S_D	3	ITSGFLGPL	0.310	0.206	5407.34	80.00	NA	
1	DRB1_1302	MENITSGFLGPLLVL	S_D	3	ITSGFLGPL	0.430	0.268	2746.57	75.00	NA	
1	DRB5_0101	MENITSGFLGPLLVL	S_D	3	ITSGFLGPL	0.355	0.241	3672.83	80.00	NA	
2	DRB1_0101	GGWSAKPRKGMGTNL	PreS1_A	6	PRKGMGTNL	0.280	0.298	1989.24	85.00	NA	
2	DRB1_0301	GGWSAKPRKGMGTNL	PreS1_A	2	WSAKPRKGM	0.480	0.130	12287.19	95.00	NA	
2	DRB1_0401	GGWSAKPRKGMGTNL	PreS1_A	2	WSAKPRKGM	0.260	0.149	9953.87	95.00	NA	
2	DRB1_0701	GGWSAKPRKGMGTNL	PreS1_A	6	PRKGMGTNL	0.380	0.211	5117.16	90.00	NA	
2	DRB1_0802	GGWSAKPRKGMGTNL	PreS1_A	2	WSAKPRKGM	0.435	0.218	4739.34	85.00	NA	
2	DRB1_1302	GGWSAKPRKGMGTNL	PreS1_A	6	PRKGMGTNL	0.350	0.185	6755.84	95.00	NA	
2	DRB1_1501	GGWSAKPRKGMGTNL	PreS1_A	2	WSAKPRKGM	0.380	0.182	6964.85	90.00	NA	
2	DRB5_0101	GGWSAKPRKGMGTNL	PreS1_A	2	WSAKPRKGM	0.515	0.339	1274.36	55.00	NA	
2	DRB1_0301	GQNLSTSNPLGFFPD	PreS1_D	3	LSTSNPLGF	0.695	0.271	2672.09	55.00	NA	
2	DRB1_0802	GQNLSTSNPLGFFPD	PreS1_D	2	NLSTSNPLG	0.340	0.276	2513.79	65.00	NA	
2	DRB1_1101	GQNLSTSNPLGFFPD	PreS1_D	3	LSTSNPLGF	0.375	0.210	5162.20	80.00	NA	
2	DRB1_1501	GQNLSTSNPLGFFPD	PreS1_D	3	LSTSNPLGF	0.425	0.297	2007.18	65.00	NA	
2	DRB5_0101	GQNLSTSNPLGFFPD	PreS1_D	3	LSTSNPLGF	0.365	0.268	2742.12	70.00	NA	
2	DRB1_0101	QWNSTAFHQALQDPR	PreS2_A	1	WNSTAFHQA	0.520	0.379	831.25	70.00	NA	
2	DRB1_0301	QWNSTAFHQALQDPR	PreS2_A	6	FHQALQDPR	0.455	0.158	9072.98	90.00	NA	
2	DRB1_0401	QWNSTAFHQALQDPR	PreS2_A	1	WNSTAFHQA	0.380	0.286	2255.74	70.00	NA	
2	DRB1_0701	QWNSTAFHQALQDPR	PreS2_A	1	WNSTAFHQA	0.660	0.361	1005.81	55.00	NA	
2	DRB1_0802	QWNSTAFHQALQDPR	PreS2_A	1	WNSTAFHQA	0.375	0.227	4280.74	80.00	NA	
2	DRB1_1101	QWNSTAFHQALQDPR	PreS2_A	1	WNSTAFHQA	0.515	0.239	3766.39	75.00	NA	
2	DRB1_1302	QWNSTAFHQALQDPR	PreS2_A	1	WNSTAFHQA	0.395	0.186	6706.46	95.00	NA	
2	DRB1_1501	QWNSTAFHQALQDPR	PreS2_A	1	WNSTAFHQA	0.405	0.220	4626.96	85.00	NA	
2	DRB5_0101	QWNSTAFHQALQDPR	PreS2_A	1	WNSTAFHQA	0.460	0.293	2110.13	65.00	NA	
2	DRB1_0101	QWNSTTFHQTLQDPR	PreS2_D	1	WNSTTFHQT	0.525	0.296	2040.57	85.00	NA	
2	DRB1_0301	QWNSTTFHQTLQDPR	PreS2_D	6	FHQTLQDPR	0.490	0.155	9338.00	90.00	NA	
2	DRB1_0401	QWNSTTFHQTLQDPR	PreS2_D	1	WNSTTFHQT	0.375	0.257	3083.62	80.00	NA	
2	DRB1_0701	QWNSTTFHQTLQDPR	PreS2_D	1	WNSTTFHQT	0.660	0.331	1397.86	60.00	NA	
2	DRB1_0802	QWNSTTFHQTLQDPR	PreS2_D	1	WNSTTFHQT	0.430	0.201	5655.13	85.00	NA	
2	DRB1_1101	QWNSTTFHQTLQDPR	PreS2_D	1	WNSTTFHQT	0.555	0.214	4955.76	80.00	NA	
2	DRB1_1302	QWNSTTFHQTLQDPR	PreS2_D	1	WNSTTFHQT	0.385	0.164	8442.91	95.00	NA	
2	DRB1_1501	QWNSTTFHQTLQDPR	PreS2_D	1	WNSTTFHQT	0.440	0.185	6758.62	90.00	NA	
2	DRB5_0101	QWNSTTFHQTLQDPR	PreS2_D	1	WNSTTFHQT	0.505	0.247	3443.01	75.00	NA	
2	DRB1_0301	ENITSGFLGPLLVLQ	S_A	2	ITSGFLGPL	0.290	0.142	10761.00	95.00	NA	
2	DRB1_0401	ENITSGFLGPLLVLQ	S_A	6	FLGPLLVLQ	0.280	0.258	3053.47	80.00	NA	
2	DRB1_0802	ENITSGFLGPLLVLQ	S_A	2	ITSGFLGPL	0.220	0.230	4168.85	80.00	NA	
2	DRB1_1101	ENITSGFLGPLLVLQ	S_A	3	TSGFLGPLL	0.160	0.219	4681.34	80.00	NA	
2	DRB1_1302	ENITSGFLGPLLVLQ	S_A	2	ITSGFLGPL	0.435	0.243	3618.63	80.00	NA	
2	DRB5_0101	ENITSGFLGPLLVLQ	S_A	3	TSGFLGPLL	0.195	0.244	3577.79	75.00	NA	
2	DRB1_0301	ENITSGFLGPLLVLQ	S_D	2	ITSGFLGPL	0.290	0.142	10761.00	95.00	NA	
2	DRB1_0401	ENITSGFLGPLLVLQ	S_D	6	FLGPLLVLQ	0.280	0.258	3053.47	80.00	NA	
2	DRB1_0802	ENITSGFLGPLLVLQ	S_D	2	ITSGFLGPL	0.220	0.230	4168.85	80.00	NA	
2	DRB1_1101	ENITSGFLGPLLVLQ	S_D	3	TSGFLGPLL	0.160	0.219	4681.34	80.00	NA	
2	DRB1_1302	ENITSGFLGPLLVLQ	S_D	2	ITSGFLGPL	0.435	0.243	3618.63	80.00	NA	
2	DRB5_0101	ENITSGFLGPLLVLQ	S_D	3	TSGFLGPLL	0.195	0.244	3577.79	75.00	NA	
3	DRB1_0101	GWSAKPRKGMGTNLS	PreS1_A	6	RKGMGTNLS	0.450	0.362	998.92	75.00	NA	
3	DRB1_0301	GWSAKPRKGMGTNLS	PreS1_A	1	WSAKPRKGM	0.445	0.126	12779.10	95.00	NA	
3	DRB1_0401	GWSAKPRKGMGTNLS	PreS1_A	6	RKGMGTNLS	0.660	0.232	4072.94	85.00	NA	
3	DRB1_0701	GWSAKPRKGMGTNLS	PreS1_A	5	PRKGMGTNL	0.410	0.221	4563.37	85.00	NA	
3	DRB1_0802	GWSAKPRKGMGTNLS	PreS1_A	6	RKGMGTNLS	0.335	0.238	3817.60	75.00	NA	
3	DRB1_1302	GWSAKPRKGMGTNLS	PreS1_A	5	PRKGMGTNL	0.405	0.204	5516.01	90.00	NA	
3	DRB1_1501	GWSAKPRKGMGTNLS	PreS1_A	5	PRKGMGTNL	0.290	0.193	6164.23	90.00	NA	
3	DRB5_0101	GWSAKPRKGMGTNLS	PreS1_A	1	WSAKPRKGM	0.485	0.294	2081.74	65.00	NA	
3	DRB1_0101	QNLSTSNPLGFFPDH	PreS1_D	2	LSTSNPLGF	0.415	0.437	443.93	60.00	NA	
3	DRB1_0301	QNLSTSNPLGFFPDH	PreS1_D	2	LSTSNPLGF	0.730	0.249	3387.87	60.00	NA	
3	DRB1_0401	QNLSTSNPLGFFPDH	PreS1_D	2	LSTSNPLGF	0.415	0.334	1351.35	55.00	NA	
3	DRB1_0802	QNLSTSNPLGFFPDH	PreS1_D	2	LSTSNPLGF	0.390	0.251	3319.33	75.00	NA	
3	DRB1_1101	QNLSTSNPLGFFPDH	PreS1_D	2	LSTSNPLGF	0.455	0.186	6698.56	85.00	NA	
3	DRB1_1501	QNLSTSNPLGFFPDH	PreS1_D	2	LSTSNPLGF	0.515	0.263	2896.33	75.00	NA	
3	DRB5_0101	QNLSTSNPLGFFPDH	PreS1_D	2	LSTSNPLGF	0.525	0.234	3972.54	80.00	NA	
3	DRB1_0101	WNSTAFHQALQDPRV	PreS2_A	5	FHQALQDPR	0.355	0.391	725.79	70.00	NA	
3	DRB1_0301	WNSTAFHQALQDPRV	PreS2_A	5	FHQALQDPR	0.635	0.190	6391.83	85.00	NA	
3	DRB1_0401	WNSTAFHQALQDPRV	PreS2_A	5	FHQALQDPR	0.420	0.299	1974.08	65.00	NA	
3	DRB1_0701	WNSTAFHQALQDPRV	PreS2_A	0	WNSTAFHQA	0.375	0.306	1831.47	70.00	NA	
3	DRB1_0802	WNSTAFHQALQDPRV	PreS2_A	5	FHQALQDPR	0.270	0.220	4624.95	80.00	NA	
3	DRB1_1101	WNSTAFHQALQDPRV	PreS2_A	5	FHQALQDPR	0.495	0.228	4252.12	75.00	NA	
3	DRB1_1302	WNSTAFHQALQDPRV	PreS2_A	5	FHQALQDPR	0.280	0.196	5989.48	90.00	NA	
3	DRB1_1501	WNSTAFHQALQDPRV	PreS2_A	5	FHQALQDPR	0.255	0.215	4891.36	85.00	NA	
3	DRB5_0101	WNSTAFHQALQDPRV	PreS2_A	5	FHQALQDPR	0.675	0.309	1775.32	60.00	NA	
3	DRB1_0101	WNSTTFHQTLQDPRV	PreS2_D	5	FHQTLQDPR	0.305	0.305	1845.90	85.00	NA	
3	DRB1_0301	WNSTTFHQTLQDPRV	PreS2_D	5	FHQTLQDPR	0.585	0.181	7042.60	85.00	NA	
3	DRB1_0401	WNSTTFHQTLQDPRV	PreS2_D	5	FHQTLQDPR	0.405	0.257	3106.46	80.00	NA	
3	DRB1_0701	WNSTTFHQTLQDPRV	PreS2_D	0	WNSTTFHQT	0.385	0.279	2449.17	75.00	NA	
3	DRB1_0802	WNSTTFHQTLQDPRV	PreS2_D	5	FHQTLQDPR	0.250	0.187	6620.24	90.00	NA	
3	DRB1_1101	WNSTTFHQTLQDPRV	PreS2_D	5	FHQTLQDPR	0.510	0.199	5786.03	85.00	NA	
3	DRB1_1302	WNSTTFHQTLQDPRV	PreS2_D	5	FHQTLQDPR	0.340	0.166	8283.66	95.00	NA	
3	DRB1_1501	WNSTTFHQTLQDPRV	PreS2_D	5	FHQTLQDPR	0.290	0.177	7389.10	90.00	NA	
3	DRB5_0101	WNSTTFHQTLQDPRV	PreS2_D	5	FHQTLQDPR	0.630	0.250	3353.81	75.00	NA	
3	DRB1_0301	NITSGFLGPLLVLQA	S_A	6	LGPLLVLQA	0.390	0.161	8751.42	90.00	NA	
3	DRB1_0401	NITSGFLGPLLVLQA	S_A	6	LGPLLVLQA	0.625	0.336	1323.04	55.00	NA	
3	DRB1_0802	NITSGFLGPLLVLQA	S_A	6	LGPLLVLQA	0.615	0.303	1877.50	55.00	NA	
3	DRB1_1101	NITSGFLGPLLVLQA	S_A	6	LGPLLVLQA	0.525	0.287	2251.40	60.00	NA	
3	DRB1_1302	NITSGFLGPLLVLQA	S_A	6	LGPLLVLQA	0.320	0.251	3295.72	80.00	NA	
3	DRB5_0101	NITSGFLGPLLVLQA	S_A	6	LGPLLVLQA	0.410	0.290	2165.58	65.00	NA	
3	DRB1_0301	NITSGFLGPLLVLQA	S_D	6	LGPLLVLQA	0.390	0.161	8751.42	90.00	NA	
3	DRB1_0401	NITSGFLGPLLVLQA	S_D	6	LGPLLVLQA	0.625	0.336	1323.04	55.00	NA	
3	DRB1_0802	NITSGFLGPLLVLQA	S_D	6	LGPLLVLQA	0.615	0.303	1877.50	55.00	NA	
3	DRB1_1101	NITSGFLGPLLVLQA	S_D	6	LGPLLVLQA	0.525	0.287	2251.40	60.00	NA	
3	DRB1_1302	NITSGFLGPLLVLQA	S_D	6	LGPLLVLQA	0.320	0.251	3295.72	80.00	NA	
3	DRB5_0101	NITSGFLGPLLVLQA	S_D	6	LGPLLVLQA	0.410	0.290	2165.58	65.00	NA	
4	DRB1_0101	WSAKPRKGMGTNLSV	PreS1_A	5	RKGMGTNLS	0.555	0.438	437.71	60.00	NA	
4	DRB1_0301	WSAKPRKGMGTNLSV	PreS1_A	5	RKGMGTNLS	0.255	0.127	12661.43	95.00	NA	
4	DRB1_0401	WSAKPRKGMGTNLSV	PreS1_A	5	RKGMGTNLS	0.690	0.302	1902.88	65.00	NA	
4	DRB1_0701	WSAKPRKGMGTNLSV	PreS1_A	4	PRKGMGTNL	0.320	0.269	2722.84	75.00	NA	
4	DRB1_0802	WSAKPRKGMGTNLSV	PreS1_A	5	RKGMGTNLS	0.490	0.259	3027.15	70.00	NA	
4	DRB1_1101	WSAKPRKGMGTNLSV	PreS1_A	5	RKGMGTNLS	0.320	0.281	2387.81	60.00	NA	
4	DRB1_1302	WSAKPRKGMGTNLSV	PreS1_A	4	PRKGMGTNL	0.345	0.256	3150.19	80.00	NA	
4	DRB1_1501	WSAKPRKGMGTNLSV	PreS1_A	5	RKGMGTNLS	0.335	0.221	4559.91	85.00	NA	
4	DRB5_0101	WSAKPRKGMGTNLSV	PreS1_A	5	RKGMGTNLS	0.370	0.267	2779.91	70.00	NA	
4	DRB1_0101	NLSTSNPLGFFPDHQ	PreS1_D	1	LSTSNPLGF	0.680	0.323	1515.02	85.00	NA	
4	DRB1_0301	NLSTSNPLGFFPDHQ	PreS1_D	1	LSTSNPLGF	0.775	0.203	5588.70	80.00	NA	
4	DRB1_0401	NLSTSNPLGFFPDHQ	PreS1_D	1	LSTSNPLGF	0.610	0.240	3710.57	85.00	NA	
4	DRB1_0701	NLSTSNPLGFFPDHQ	PreS1_D	1	LSTSNPLGF	0.825	0.358	1038.76	55.00	NA	
4	DRB1_0802	NLSTSNPLGFFPDHQ	PreS1_D	1	LSTSNPLGF	0.535	0.180	7138.18	90.00	NA	
4	DRB1_1101	NLSTSNPLGFFPDHQ	PreS1_D	1	LSTSNPLGF	0.580	0.145	10443.83	95.00	NA	
4	DRB1_1501	NLSTSNPLGFFPDHQ	PreS1_D	1	LSTSNPLGF	0.555	0.215	4876.03	85.00	NA	
4	DRB5_0101	NLSTSNPLGFFPDHQ	PreS1_D	1	LSTSNPLGF	0.605	0.182	6966.58	90.00	NA	
4	DRB1_0101	NSTAFHQALQDPRVR	PreS2_A	5	HQALQDPRV	0.360	0.432	467.90	60.00	NA	
4	DRB1_0401	NSTAFHQALQDPRVR	PreS2_A	4	FHQALQDPR	0.515	0.314	1673.97	60.00	NA	
4	DRB1_0701	NSTAFHQALQDPRVR	PreS2_A	4	FHQALQDPR	0.425	0.258	3056.61	80.00	NA	
4	DRB1_0802	NSTAFHQALQDPRVR	PreS2_A	4	FHQALQDPR	0.325	0.236	3881.95	80.00	NA	
4	DRB1_1101	NSTAFHQALQDPRVR	PreS2_A	4	FHQALQDPR	0.535	0.255	3184.80	70.00	NA	
4	DRB1_1302	NSTAFHQALQDPRVR	PreS2_A	4	FHQALQDPR	0.280	0.222	4510.25	85.00	NA	
4	DRB1_1501	NSTAFHQALQDPRVR	PreS2_A	4	FHQALQDPR	0.320	0.233	4040.68	80.00	NA	
4	DRB1_0101	NSTTFHQTLQDPRVR	PreS2_D	5	HQTLQDPRV	0.430	0.348	1160.39	80.00	NA	
4	DRB1_0401	NSTTFHQTLQDPRVR	PreS2_D	4	FHQTLQDPR	0.445	0.272	2640.02	75.00	NA	
4	DRB1_0701	NSTTFHQTLQDPRVR	PreS2_D	4	FHQTLQDPR	0.455	0.234	3993.70	85.00	NA	
4	DRB1_0802	NSTTFHQTLQDPRVR	PreS2_D	4	FHQTLQDPR	0.290	0.203	5562.64	85.00	NA	
4	DRB1_1101	NSTTFHQTLQDPRVR	PreS2_D	4	FHQTLQDPR	0.550	0.232	4080.71	75.00	NA	
4	DRB1_1302	NSTTFHQTLQDPRVR	PreS2_D	4	FHQTLQDPR	0.320	0.193	6203.24	90.00	NA	
4	DRB1_1501	NSTTFHQTLQDPRVR	PreS2_D	4	FHQTLQDPR	0.315	0.194	6096.64	90.00	NA	
4	DRB5_0101	NSTTFHQTLQDPRVR	PreS2_D	4	FHQTLQDPR	0.510	0.337	1303.61	55.00	NA	
4	DRB1_0301	ITSGFLGPLLVLQAG	S_A	5	LGPLLVLQA	0.495	0.164	8496.06	90.00	NA	
4	DRB1_0701	ITSGFLGPLLVLQAG	S_A	5	LGPLLVLQA	0.310	0.365	961.13	55.00	NA	
4	DRB1_1101	ITSGFLGPLLVLQAG	S_A	5	LGPLLVLQA	0.670	0.318	1593.71	55.00	NA	
4	DRB1_1302	ITSGFLGPLLVLQAG	S_A	5	LGPLLVLQA	0.455	0.234	3967.81	85.00	NA	
4	DRB5_0101	ITSGFLGPLLVLQAG	S_A	5	LGPLLVLQA	0.510	0.304	1865.09	65.00	NA	
4	DRB1_0301	ITSGFLGPLLVLQAG	S_D	5	LGPLLVLQA	0.495	0.164	8496.06	90.00	NA	
4	DRB1_0701	ITSGFLGPLLVLQAG	S_D	5	LGPLLVLQA	0.310	0.365	961.13	55.00	NA	
4	DRB1_1101	ITSGFLGPLLVLQAG	S_D	5	LGPLLVLQA	0.670	0.318	1593.71	55.00	NA	
4	DRB1_1302	ITSGFLGPLLVLQAG	S_D	5	LGPLLVLQA	0.455	0.234	3967.81	85.00	NA	
4	DRB5_0101	ITSGFLGPLLVLQAG	S_D	5	LGPLLVLQA	0.510	0.304	1865.09	65.00	NA	
5	DRB1_0101	SAKPRKGMGTNLSVP	PreS1_A	4	RKGMGTNLS	0.545	0.432	466.26	60.00	NA	
5	DRB1_0301	SAKPRKGMGTNLSVP	PreS1_A	5	KGMGTNLSV	0.320	0.116	14327.13	95.00	NA	
5	DRB1_0401	SAKPRKGMGTNLSVP	PreS1_A	4	RKGMGTNLS	0.640	0.309	1770.28	60.00	NA	
5	DRB1_0701	SAKPRKGMGTNLSVP	PreS1_A	5	KGMGTNLSV	0.355	0.259	3036.17	80.00	NA	
5	DRB1_0802	SAKPRKGMGTNLSVP	PreS1_A	4	RKGMGTNLS	0.515	0.255	3170.77	70.00	NA	
5	DRB1_1101	SAKPRKGMGTNLSVP	PreS1_A	4	RKGMGTNLS	0.525	0.214	4961.02	80.00	NA	
5	DRB1_1302	SAKPRKGMGTNLSVP	PreS1_A	5	KGMGTNLSV	0.410	0.262	2928.29	75.00	NA	
5	DRB1_1501	SAKPRKGMGTNLSVP	PreS1_A	4	RKGMGTNLS	0.370	0.213	4966.82	85.00	NA	
5	DRB5_0101	SAKPRKGMGTNLSVP	PreS1_A	4	RKGMGTNLS	0.470	0.230	4153.85	80.00	NA	
5	DRB1_0101	LSTSNPLGFFPDHQL	PreS1_D	6	LGFFPDHQL	0.395	0.296	2028.73	85.00	NA	
5	DRB1_0301	LSTSNPLGFFPDHQL	PreS1_D	0	LSTSNPLGF	0.420	0.153	9577.64	95.00	NA	
5	DRB1_0401	LSTSNPLGFFPDHQL	PreS1_D	6	LGFFPDHQL	0.340	0.204	5503.55	90.00	NA	
5	DRB1_0701	LSTSNPLGFFPDHQL	PreS1_D	0	LSTSNPLGF	0.420	0.290	2175.56	70.00	NA	
5	DRB1_0802	LSTSNPLGFFPDHQL	PreS1_D	6	LGFFPDHQL	0.305	0.157	9128.91	95.00	NA	
5	DRB1_1101	LSTSNPLGFFPDHQL	PreS1_D	6	LGFFPDHQL	0.365	0.147	10151.71	95.00	NA	
5	DRB1_1302	LSTSNPLGFFPDHQL	PreS1_D	0	LSTSNPLGF	0.535	0.263	2906.51	75.00	NA	
5	DRB1_1501	LSTSNPLGFFPDHQL	PreS1_D	6	LGFFPDHQL	0.640	0.304	1854.22	65.00	NA	
5	DRB5_0101	LSTSNPLGFFPDHQL	PreS1_D	6	LGFFPDHQL	0.405	0.180	7121.91	90.00	NA	
5	DRB1_0101	STAFHQALQDPRVRG	PreS2_A	4	HQALQDPRV	0.365	0.439	433.43	60.00	NA	
5	DRB1_0401	STAFHQALQDPRVRG	PreS2_A	3	FHQALQDPR	0.505	0.312	1712.94	60.00	NA	
5	DRB1_0701	STAFHQALQDPRVRG	PreS2_A	3	FHQALQDPR	0.430	0.250	3353.63	80.00	NA	
5	DRB1_0802	STAFHQALQDPRVRG	PreS2_A	3	FHQALQDPR	0.305	0.246	3503.17	75.00	NA	
5	DRB1_1101	STAFHQALQDPRVRG	PreS2_A	3	FHQALQDPR	0.465	0.271	2654.54	65.00	NA	
5	DRB1_1302	STAFHQALQDPRVRG	PreS2_A	3	FHQALQDPR	0.245	0.228	4252.03	85.00	NA	
5	DRB1_1501	STAFHQALQDPRVRG	PreS2_A	3	FHQALQDPR	0.305	0.232	4048.47	80.00	NA	
5	DRB1_0101	STTFHQTLQDPRVRG	PreS2_D	4	HQTLQDPRV	0.430	0.359	1030.67	75.00	NA	
5	DRB1_0401	STTFHQTLQDPRVRG	PreS2_D	3	FHQTLQDPR	0.455	0.272	2623.64	75.00	NA	
5	DRB1_0701	STTFHQTLQDPRVRG	PreS2_D	3	FHQTLQDPR	0.430	0.227	4302.99	85.00	NA	
5	DRB1_0802	STTFHQTLQDPRVRG	PreS2_D	3	FHQTLQDPR	0.250	0.217	4800.13	85.00	NA	
5	DRB1_1101	STTFHQTLQDPRVRG	PreS2_D	3	FHQTLQDPR	0.415	0.252	3261.80	70.00	NA	
5	DRB1_1302	STTFHQTLQDPRVRG	PreS2_D	5	QTLQDPRVR	0.275	0.204	5497.78	90.00	NA	
5	DRB1_1501	STTFHQTLQDPRVRG	PreS2_D	3	FHQTLQDPR	0.270	0.199	5825.10	85.00	NA	
5	DRB1_0301	TSGFLGPLLVLQAGF	S_A	4	LGPLLVLQA	0.560	0.179	7228.03	85.00	NA	
5	DRB1_0701	TSGFLGPLLVLQAGF	S_A	4	LGPLLVLQA	0.415	0.366	951.78	55.00	NA	
5	DRB1_1302	TSGFLGPLLVLQAGF	S_A	4	LGPLLVLQA	0.500	0.247	3458.28	80.00	NA	
5	DRB5_0101	TSGFLGPLLVLQAGF	S_A	4	LGPLLVLQA	0.580	0.324	1498.94	60.00	NA	
5	DRB1_0301	TSGFLGPLLVLQAGF	S_D	4	LGPLLVLQA	0.560	0.179	7228.03	85.00	NA	
5	DRB1_0701	TSGFLGPLLVLQAGF	S_D	4	LGPLLVLQA	0.415	0.366	951.78	55.00	NA	
5	DRB1_1302	TSGFLGPLLVLQAGF	S_D	4	LGPLLVLQA	0.500	0.247	3458.28	80.00	NA	
5	DRB5_0101	TSGFLGPLLVLQAGF	S_D	4	LGPLLVLQA	0.580	0.324	1498.94	60.00	NA	
6	DRB1_0101	AKPRKGMGTNLSVPN	PreS1_A	3	RKGMGTNLS	0.535	0.439	433.45	60.00	NA	
6	DRB1_0301	AKPRKGMGTNLSVPN	PreS1_A	6	MGTNLSVPN	0.430	0.139	11058.44	95.00	NA	
6	DRB1_0401	AKPRKGMGTNLSVPN	PreS1_A	3	RKGMGTNLS	0.535	0.328	1437.68	55.00	NA	
6	DRB1_0701	AKPRKGMGTNLSVPN	PreS1_A	4	KGMGTNLSV	0.300	0.263	2911.76	80.00	NA	
6	DRB1_0802	AKPRKGMGTNLSVPN	PreS1_A	3	RKGMGTNLS	0.475	0.267	2789.34	70.00	NA	
6	DRB1_1101	AKPRKGMGTNLSVPN	PreS1_A	3	RKGMGTNLS	0.550	0.213	4995.44	80.00	NA	
6	DRB1_1302	AKPRKGMGTNLSVPN	PreS1_A	6	MGTNLSVPN	0.510	0.328	1435.75	60.00	NA	
6	DRB1_1501	AKPRKGMGTNLSVPN	PreS1_A	3	RKGMGTNLS	0.370	0.214	4933.66	85.00	NA	
6	DRB5_0101	AKPRKGMGTNLSVPN	PreS1_A	3	RKGMGTNLS	0.500	0.226	4331.67	80.00	NA	
6	DRB1_0101	STSNPLGFFPDHQLD	PreS1_D	5	LGFFPDHQL	0.580	0.284	2309.50	90.00	NA	
6	DRB1_0301	STSNPLGFFPDHQLD	PreS1_D	5	LGFFPDHQL	0.435	0.150	9843.44	95.00	NA	
6	DRB1_0401	STSNPLGFFPDHQLD	PreS1_D	5	LGFFPDHQL	0.500	0.208	5246.38	90.00	NA	
6	DRB1_0701	STSNPLGFFPDHQLD	PreS1_D	5	LGFFPDHQL	0.610	0.229	4208.78	85.00	NA	
6	DRB1_0802	STSNPLGFFPDHQLD	PreS1_D	5	LGFFPDHQL	0.465	0.148	10038.12	95.00	NA	
6	DRB1_1101	STSNPLGFFPDHQLD	PreS1_D	5	LGFFPDHQL	0.510	0.149	9925.15	95.00	NA	
6	DRB1_1302	STSNPLGFFPDHQLD	PreS1_D	5	LGFFPDHQL	0.565	0.173	7703.40	95.00	NA	
6	DRB1_1501	STSNPLGFFPDHQLD	PreS1_D	5	LGFFPDHQL	0.725	0.320	1563.43	60.00	NA	
6	DRB5_0101	STSNPLGFFPDHQLD	PreS1_D	5	LGFFPDHQL	0.550	0.175	7564.89	90.00	NA	
6	DRB1_0101	TAFHQALQDPRVRGL	PreS2_A	3	HQALQDPRV	0.480	0.460	344.14	55.00	NA	
6	DRB1_0401	TAFHQALQDPRVRGL	PreS2_A	2	FHQALQDPR	0.395	0.313	1682.87	60.00	NA	
6	DRB1_0701	TAFHQALQDPRVRGL	PreS2_A	2	FHQALQDPR	0.295	0.265	2847.24	80.00	NA	
6	DRB1_0802	TAFHQALQDPRVRGL	PreS2_A	2	FHQALQDPR	0.195	0.264	2868.30	70.00	NA	
6	DRB1_1101	TAFHQALQDPRVRGL	PreS2_A	2	FHQALQDPR	0.360	0.292	2115.18	60.00	NA	
6	DRB1_1302	TAFHQALQDPRVRGL	PreS2_A	5	ALQDPRVRG	0.315	0.262	2921.83	75.00	NA	
6	DRB1_1501	TAFHQALQDPRVRGL	PreS2_A	3	HQALQDPRV	0.380	0.253	3229.81	75.00	NA	
6	DRB1_0101	TTFHQTLQDPRVRGL	PreS2_D	3	HQTLQDPRV	0.485	0.390	731.21	70.00	NA	
6	DRB1_0401	TTFHQTLQDPRVRGL	PreS2_D	2	FHQTLQDPR	0.370	0.276	2517.20	75.00	NA	
6	DRB1_0701	TTFHQTLQDPRVRGL	PreS2_D	2	FHQTLQDPR	0.295	0.245	3527.70	85.00	NA	
6	DRB1_0802	TTFHQTLQDPRVRGL	PreS2_D	4	QTLQDPRVR	0.230	0.237	3853.87	75.00	NA	
6	DRB1_1101	TTFHQTLQDPRVRGL	PreS2_D	4	QTLQDPRVR	0.275	0.278	2471.99	65.00	NA	
6	DRB1_1302	TTFHQTLQDPRVRGL	PreS2_D	5	TLQDPRVRG	0.330	0.241	3680.78	80.00	NA	
6	DRB1_1501	TTFHQTLQDPRVRGL	PreS2_D	3	HQTLQDPRV	0.355	0.219	4688.99	85.00	NA	
6	DRB1_0301	SGFLGPLLVLQAGFF	S_A	3	LGPLLVLQA	0.460	0.206	5389.35	75.00	NA	
6	DRB1_1302	SGFLGPLLVLQAGFF	S_A	6	LLVLQAGFF	0.385	0.304	1854.64	65.00	NA	
6	DRB1_0301	SGFLGPLLVLQAGFF	S_D	3	LGPLLVLQA	0.460	0.206	5389.35	75.00	NA	
6	DRB1_1302	SGFLGPLLVLQAGFF	S_D	6	LLVLQAGFF	0.385	0.304	1854.64	65.00	NA	
7	DRB1_0101	KPRKGMGTNLSVPNP	PreS1_A	2	RKGMGTNLS	0.495	0.423	514.99	60.00	NA	
7	DRB1_0301	KPRKGMGTNLSVPNP	PreS1_A	5	MGTNLSVPN	0.560	0.149	9944.72	95.00	NA	
7	DRB1_0401	KPRKGMGTNLSVPNP	PreS1_A	2	RKGMGTNLS	0.455	0.331	1388.72	55.00	NA	
7	DRB1_0701	KPRKGMGTNLSVPNP	PreS1_A	5	MGTNLSVPN	0.275	0.252	3275.91	80.00	NA	
7	DRB1_0802	KPRKGMGTNLSVPNP	PreS1_A	2	RKGMGTNLS	0.450	0.266	2826.95	70.00	NA	
7	DRB1_1101	KPRKGMGTNLSVPNP	PreS1_A	2	RKGMGTNLS	0.505	0.204	5474.93	80.00	NA	
7	DRB1_1302	KPRKGMGTNLSVPNP	PreS1_A	5	MGTNLSVPN	0.625	0.337	1309.65	55.00	NA	
7	DRB1_1501	KPRKGMGTNLSVPNP	PreS1_A	2	RKGMGTNLS	0.380	0.205	5441.74	85.00	NA	
7	DRB5_0101	KPRKGMGTNLSVPNP	PreS1_A	2	RKGMGTNLS	0.500	0.212	5030.64	85.00	NA	
7	DRB1_0101	TSNPLGFFPDHQLDP	PreS1_D	4	LGFFPDHQL	0.540	0.293	2103.39	90.00	NA	
7	DRB1_0301	TSNPLGFFPDHQLDP	PreS1_D	6	FFPDHQLDP	0.595	0.213	4988.04	75.00	NA	
7	DRB1_0401	TSNPLGFFPDHQLDP	PreS1_D	6	FFPDHQLDP	0.435	0.248	3418.51	80.00	NA	
7	DRB1_0701	TSNPLGFFPDHQLDP	PreS1_D	4	LGFFPDHQL	0.575	0.227	4289.18	85.00	NA	
7	DRB1_0802	TSNPLGFFPDHQLDP	PreS1_D	4	LGFFPDHQL	0.450	0.155	9346.49	95.00	NA	
7	DRB1_1101	TSNPLGFFPDHQLDP	PreS1_D	4	LGFFPDHQL	0.485	0.157	9125.65	90.00	NA	
7	DRB1_1302	TSNPLGFFPDHQLDP	PreS1_D	4	LGFFPDHQL	0.470	0.192	6241.89	90.00	NA	
7	DRB1_1501	TSNPLGFFPDHQLDP	PreS1_D	4	LGFFPDHQL	0.685	0.320	1564.51	60.00	NA	
7	DRB5_0101	TSNPLGFFPDHQLDP	PreS1_D	4	LGFFPDHQL	0.495	0.182	6971.41	90.00	NA	
7	DRB1_0101	AFHQALQDPRVRGLY	PreS2_A	2	HQALQDPRV	0.470	0.445	407.13	55.00	NA	
7	DRB1_0401	AFHQALQDPRVRGLY	PreS2_A	1	FHQALQDPR	0.335	0.293	2092.17	70.00	NA	
7	DRB1_0701	AFHQALQDPRVRGLY	PreS2_A	2	HQALQDPRV	0.315	0.257	3085.39	80.00	NA	
7	DRB1_0802	AFHQALQDPRVRGLY	PreS2_A	3	QALQDPRVR	0.340	0.266	2806.05	70.00	NA	
7	DRB1_1101	AFHQALQDPRVRGLY	PreS2_A	3	QALQDPRVR	0.325	0.302	1898.01	55.00	NA	
7	DRB1_1302	AFHQALQDPRVRGLY	PreS2_A	4	ALQDPRVRG	0.395	0.278	2473.25	70.00	NA	
7	DRB1_1501	AFHQALQDPRVRGLY	PreS2_A	2	HQALQDPRV	0.320	0.258	3068.74	75.00	NA	
7	DRB1_0101	TFHQTLQDPRVRGLY	PreS2_D	2	HQTLQDPRV	0.440	0.385	778.50	70.00	NA	
7	DRB1_0401	TFHQTLQDPRVRGLY	PreS2_D	1	FHQTLQDPR	0.315	0.264	2861.85	75.00	NA	
7	DRB1_0701	TFHQTLQDPRVRGLY	PreS2_D	3	QTLQDPRVR	0.230	0.244	3577.64	85.00	NA	
7	DRB1_0802	TFHQTLQDPRVRGLY	PreS2_D	4	TLQDPRVRG	0.275	0.242	3654.75	75.00	NA	
7	DRB1_1101	TFHQTLQDPRVRGLY	PreS2_D	4	TLQDPRVRG	0.345	0.293	2095.32	60.00	NA	
7	DRB1_1302	TFHQTLQDPRVRGLY	PreS2_D	4	TLQDPRVRG	0.370	0.258	3080.52	80.00	NA	
7	DRB1_1501	TFHQTLQDPRVRGLY	PreS2_D	3	QTLQDPRVR	0.275	0.229	4180.86	80.00	NA	
7	DRB1_0301	GFLGPLLVLQAGFFL	S_A	2	LGPLLVLQA	0.380	0.212	5047.48	75.00	NA	
7	DRB1_1302	GFLGPLLVLQAGFFL	S_A	5	LLVLQAGFF	0.370	0.320	1572.03	60.00	NA	
7	DRB1_0301	GFLGPLLVLQAGFFL	S_D	2	LGPLLVLQA	0.380	0.212	5047.48	75.00	NA	
7	DRB1_1302	GFLGPLLVLQAGFFL	S_D	5	LLVLQAGFF	0.370	0.320	1572.03	60.00	NA	
8	DRB1_0101	PRKGMGTNLSVPNPL	PreS1_A	4	MGTNLSVPN	0.275	0.430	476.92	60.00	NA	
8	DRB1_0301	PRKGMGTNLSVPNPL	PreS1_A	4	MGTNLSVPN	0.585	0.181	7055.79	85.00	NA	
8	DRB1_0701	PRKGMGTNLSVPNPL	PreS1_A	6	TNLSVPNPL	0.610	0.362	993.05	55.00	NA	
8	DRB1_0802	PRKGMGTNLSVPNPL	PreS1_A	4	MGTNLSVPN	0.395	0.276	2535.32	65.00	NA	
8	DRB1_1101	PRKGMGTNLSVPNPL	PreS1_A	4	MGTNLSVPN	0.330	0.198	5854.17	85.00	NA	
8	DRB1_1501	PRKGMGTNLSVPNPL	PreS1_A	4	MGTNLSVPN	0.370	0.223	4499.14	80.00	NA	
8	DRB5_0101	PRKGMGTNLSVPNPL	PreS1_A	4	MGTNLSVPN	0.285	0.210	5175.01	85.00	NA	
8	DRB1_0101	SNPLGFFPDHQLDPA	PreS1_D	3	LGFFPDHQL	0.530	0.323	1510.70	85.00	NA	
8	DRB1_0301	SNPLGFFPDHQLDPA	PreS1_D	5	FFPDHQLDP	0.695	0.255	3184.01	60.00	NA	
8	DRB1_0401	SNPLGFFPDHQLDPA	PreS1_D	5	FFPDHQLDP	0.550	0.291	2140.90	70.00	NA	
8	DRB1_0701	SNPLGFFPDHQLDPA	PreS1_D	3	LGFFPDHQL	0.560	0.246	3478.09	80.00	NA	
8	DRB1_0802	SNPLGFFPDHQLDPA	PreS1_D	3	LGFFPDHQL	0.440	0.170	7933.14	95.00	NA	
8	DRB1_1101	SNPLGFFPDHQLDPA	PreS1_D	3	LGFFPDHQL	0.465	0.173	7655.29	90.00	NA	
8	DRB1_1302	SNPLGFFPDHQLDPA	PreS1_D	5	FFPDHQLDP	0.435	0.218	4744.88	85.00	NA	
8	DRB1_1501	SNPLGFFPDHQLDPA	PreS1_D	3	LGFFPDHQL	0.750	0.341	1248.20	55.00	NA	
8	DRB5_0101	SNPLGFFPDHQLDPA	PreS1_D	3	LGFFPDHQL	0.490	0.199	5803.21	85.00	NA	
8	DRB1_0101	FHQALQDPRVRGLYF	PreS2_A	1	HQALQDPRV	0.380	0.409	601.55	65.00	NA	
8	DRB1_0401	FHQALQDPRVRGLYF	PreS2_A	1	HQALQDPRV	0.295	0.255	3173.86	80.00	NA	
8	DRB1_0701	FHQALQDPRVRGLYF	PreS2_A	4	LQDPRVRGL	0.275	0.260	2995.26	80.00	NA	
8	DRB1_0802	FHQALQDPRVRGLYF	PreS2_A	3	ALQDPRVRG	0.320	0.254	3217.63	70.00	NA	
8	DRB1_1101	FHQALQDPRVRGLYF	PreS2_A	3	ALQDPRVRG	0.425	0.300	1939.44	55.00	NA	
8	DRB1_1302	FHQALQDPRVRGLYF	PreS2_A	3	ALQDPRVRG	0.445	0.287	2251.49	70.00	NA	
8	DRB1_1501	FHQALQDPRVRGLYF	PreS2_A	3	ALQDPRVRG	0.245	0.261	2970.47	75.00	NA	
8	DRB1_0101	FHQTLQDPRVRGLYF	PreS2_D	2	QTLQDPRVR	0.330	0.365	963.57	75.00	NA	
8	DRB1_0401	FHQTLQDPRVRGLYF	PreS2_D	3	TLQDPRVRG	0.275	0.237	3832.95	85.00	NA	
8	DRB1_0701	FHQTLQDPRVRGLYF	PreS2_D	4	LQDPRVRGL	0.295	0.248	3399.77	80.00	NA	
8	DRB1_0802	FHQTLQDPRVRGLYF	PreS2_D	3	TLQDPRVRG	0.360	0.240	3723.48	75.00	NA	
8	DRB1_1101	FHQTLQDPRVRGLYF	PreS2_D	3	TLQDPRVRG	0.460	0.298	1993.07	60.00	NA	
8	DRB1_1302	FHQTLQDPRVRGLYF	PreS2_D	3	TLQDPRVRG	0.440	0.273	2598.39	75.00	NA	
8	DRB1_1501	FHQTLQDPRVRGLYF	PreS2_D	3	TLQDPRVRG	0.260	0.246	3478.85	75.00	NA	
8	DRB1_0301	FLGPLLVLQAGFFLL	S_A	4	LLVLQAGFF	0.325	0.213	4988.41	75.00	NA	
8	DRB1_1302	FLGPLLVLQAGFFLL	S_A	4	LLVLQAGFF	0.365	0.322	1533.77	60.00	NA	
8	DRB5_0101	FLGPLLVLQAGFFLL	S_A	1	LGPLLVLQA	0.365	0.328	1435.30	55.00	NA	
8	DRB1_0301	FLGPLLVLQAGFFLL	S_D	4	LLVLQAGFF	0.325	0.213	4988.41	75.00	NA	
8	DRB1_1302	FLGPLLVLQAGFFLL	S_D	4	LLVLQAGFF	0.365	0.322	1533.77	60.00	NA	
8	DRB5_0101	FLGPLLVLQAGFFLL	S_D	1	LGPLLVLQA	0.365	0.328	1435.30	55.00	NA	
9	DRB1_0101	RKGMGTNLSVPNPLG	PreS1_A	5	TNLSVPNPL	0.435	0.448	391.20	55.00	NA	
9	DRB1_0301	RKGMGTNLSVPNPLG	PreS1_A	3	MGTNLSVPN	0.540	0.184	6806.10	85.00	NA	
9	DRB1_0802	RKGMGTNLSVPNPLG	PreS1_A	3	MGTNLSVPN	0.375	0.280	2428.33	65.00	NA	
9	DRB1_1101	RKGMGTNLSVPNPLG	PreS1_A	3	MGTNLSVPN	0.360	0.201	5706.51	80.00	NA	
9	DRB1_1501	RKGMGTNLSVPNPLG	PreS1_A	5	TNLSVPNPL	0.340	0.237	3846.79	80.00	NA	
9	DRB5_0101	RKGMGTNLSVPNPLG	PreS1_A	5	TNLSVPNPL	0.375	0.219	4684.08	85.00	NA	
9	DRB1_0101	NPLGFFPDHQLDPAF	PreS1_D	2	LGFFPDHQL	0.460	0.332	1374.99	80.00	NA	
9	DRB1_0401	NPLGFFPDHQLDPAF	PreS1_D	4	FFPDHQLDP	0.605	0.317	1613.58	60.00	NA	
9	DRB1_0701	NPLGFFPDHQLDPAF	PreS1_D	2	LGFFPDHQL	0.490	0.250	3337.81	80.00	NA	
9	DRB1_0802	NPLGFFPDHQLDPAF	PreS1_D	2	LGFFPDHQL	0.345	0.180	7157.75	90.00	NA	
9	DRB1_1101	NPLGFFPDHQLDPAF	PreS1_D	4	FFPDHQLDP	0.415	0.181	7056.25	85.00	NA	
9	DRB1_1302	NPLGFFPDHQLDPAF	PreS1_D	4	FFPDHQLDP	0.525	0.236	3899.80	85.00	NA	
9	DRB1_1501	NPLGFFPDHQLDPAF	PreS1_D	2	LGFFPDHQL	0.680	0.334	1352.84	55.00	NA	
9	DRB5_0101	NPLGFFPDHQLDPAF	PreS1_D	2	LGFFPDHQL	0.395	0.206	5395.19	85.00	NA	
9	DRB1_0101	HQALQDPRVRGLYFP	PreS2_A	1	QALQDPRVR	0.330	0.337	1299.11	80.00	NA	
9	DRB1_0401	HQALQDPRVRGLYFP	PreS2_A	2	ALQDPRVRG	0.325	0.204	5515.78	90.00	NA	
9	DRB1_0701	HQALQDPRVRGLYFP	PreS2_A	3	LQDPRVRGL	0.330	0.231	4118.77	85.00	NA	
9	DRB1_0802	HQALQDPRVRGLYFP	PreS2_A	2	ALQDPRVRG	0.350	0.221	4584.60	80.00	NA	
9	DRB1_1101	HQALQDPRVRGLYFP	PreS2_A	2	ALQDPRVRG	0.445	0.261	2965.33	65.00	NA	
9	DRB1_1302	HQALQDPRVRGLYFP	PreS2_A	2	ALQDPRVRG	0.465	0.255	3154.72	80.00	NA	
9	DRB1_1501	HQALQDPRVRGLYFP	PreS2_A	2	ALQDPRVRG	0.250	0.236	3891.62	80.00	NA	
9	DRB5_0101	HQALQDPRVRGLYFP	PreS2_A	1	QALQDPRVR	0.500	0.329	1421.07	55.00	NA	
9	DRB1_0101	HQTLQDPRVRGLYFP	PreS2_D	1	QTLQDPRVR	0.290	0.312	1703.53	85.00	NA	
9	DRB1_0401	HQTLQDPRVRGLYFP	PreS2_D	2	TLQDPRVRG	0.350	0.197	5951.05	95.00	NA	
9	DRB1_0701	HQTLQDPRVRGLYFP	PreS2_D	3	LQDPRVRGL	0.320	0.224	4445.81	85.00	NA	
9	DRB1_0802	HQTLQDPRVRGLYFP	PreS2_D	2	TLQDPRVRG	0.365	0.213	5003.33	85.00	NA	
9	DRB1_1101	HQTLQDPRVRGLYFP	PreS2_D	2	TLQDPRVRG	0.425	0.263	2911.35	65.00	NA	
9	DRB1_1302	HQTLQDPRVRGLYFP	PreS2_D	2	TLQDPRVRG	0.455	0.244	3571.79	80.00	NA	
9	DRB1_1501	HQTLQDPRVRGLYFP	PreS2_D	2	TLQDPRVRG	0.235	0.229	4197.18	80.00	NA	
9	DRB5_0101	HQTLQDPRVRGLYFP	PreS2_D	1	QTLQDPRVR	0.525	0.328	1437.47	55.00	NA	
9	DRB1_0301	LGPLLVLQAGFFLLT	S_A	3	LLVLQAGFF	0.320	0.205	5434.32	75.00	NA	
9	DRB1_0401	LGPLLVLQAGFFLLT	S_A	3	LLVLQAGFF	0.280	0.296	2040.27	65.00	NA	
9	DRB1_1101	LGPLLVLQAGFFLLT	S_A	3	LLVLQAGFF	0.310	0.296	2041.37	60.00	NA	
9	DRB1_1302	LGPLLVLQAGFFLLT	S_A	3	LLVLQAGFF	0.375	0.321	1559.36	60.00	NA	
9	DRB5_0101	LGPLLVLQAGFFLLT	S_A	3	LLVLQAGFF	0.345	0.302	1904.30	65.00	NA	
9	DRB1_0301	LGPLLVLQAGFFLLT	S_D	3	LLVLQAGFF	0.320	0.205	5434.32	75.00	NA	
9	DRB1_0401	LGPLLVLQAGFFLLT	S_D	3	LLVLQAGFF	0.280	0.296	2040.27	65.00	NA	
9	DRB1_1101	LGPLLVLQAGFFLLT	S_D	3	LLVLQAGFF	0.310	0.296	2041.37	60.00	NA	
9	DRB1_1302	LGPLLVLQAGFFLLT	S_D	3	LLVLQAGFF	0.375	0.321	1559.36	60.00	NA	
9	DRB5_0101	LGPLLVLQAGFFLLT	S_D	3	LLVLQAGFF	0.345	0.302	1904.30	65.00	NA	
10	DRB1_0301	KGMGTNLSVPNPLGF	PreS1_A	4	TNLSVPNPL	0.310	0.198	5871.23	80.00	NA	
10	DRB1_0802	KGMGTNLSVPNPLGF	PreS1_A	5	NLSVPNPLG	0.405	0.291	2139.24	60.00	NA	
10	DRB1_1101	KGMGTNLSVPNPLGF	PreS1_A	5	NLSVPNPLG	0.430	0.208	5281.35	80.00	NA	
10	DRB1_1501	KGMGTNLSVPNPLGF	PreS1_A	4	TNLSVPNPL	0.440	0.275	2560.40	70.00	NA	
10	DRB5_0101	KGMGTNLSVPNPLGF	PreS1_A	4	TNLSVPNPL	0.465	0.242	3656.25	80.00	NA	
10	DRB1_0101	PLGFFPDHQLDPAFR	PreS1_D	3	FFPDHQLDP	0.335	0.344	1203.62	80.00	NA	
10	DRB1_0401	PLGFFPDHQLDPAFR	PreS1_D	3	FFPDHQLDP	0.595	0.327	1454.07	55.00	NA	
10	DRB1_0701	PLGFFPDHQLDPAFR	PreS1_D	3	FFPDHQLDP	0.330	0.251	3293.18	80.00	NA	
10	DRB1_0802	PLGFFPDHQLDPAFR	PreS1_D	3	FFPDHQLDP	0.340	0.193	6193.05	90.00	NA	
10	DRB1_1101	PLGFFPDHQLDPAFR	PreS1_D	3	FFPDHQLDP	0.400	0.196	6004.86	85.00	NA	
10	DRB1_1302	PLGFFPDHQLDPAFR	PreS1_D	3	FFPDHQLDP	0.510	0.252	3274.07	80.00	NA	
10	DRB1_1501	PLGFFPDHQLDPAFR	PreS1_D	1	LGFFPDHQL	0.575	0.316	1630.25	60.00	NA	
10	DRB5_0101	PLGFFPDHQLDPAFR	PreS1_D	3	FFPDHQLDP	0.305	0.243	3620.98	80.00	NA	
10	DRB1_0101	QALQDPRVRGLYFPA	PreS2_A	6	RVRGLYFPA	0.255	0.324	1499.53	85.00	NA	
10	DRB1_0401	QALQDPRVRGLYFPA	PreS2_A	6	RVRGLYFPA	0.290	0.217	4774.39	90.00	NA	
10	DRB1_0701	QALQDPRVRGLYFPA	PreS2_A	2	LQDPRVRGL	0.230	0.248	3414.96	80.00	NA	
10	DRB1_0802	QALQDPRVRGLYFPA	PreS2_A	1	ALQDPRVRG	0.225	0.233	4019.58	80.00	NA	
10	DRB1_1101	QALQDPRVRGLYFPA	PreS2_A	1	ALQDPRVRG	0.295	0.265	2832.03	65.00	NA	
10	DRB1_1302	QALQDPRVRGLYFPA	PreS2_A	1	ALQDPRVRG	0.410	0.244	3567.20	80.00	NA	
10	DRB1_1501	QALQDPRVRGLYFPA	PreS2_A	6	RVRGLYFPA	0.285	0.270	2686.70	70.00	NA	
10	DRB5_0101	QALQDPRVRGLYFPA	PreS2_A	0	QALQDPRVR	0.335	0.311	1731.09	60.00	NA	
10	DRB1_0101	QTLQDPRVRGLYFPA	PreS2_D	6	RVRGLYFPA	0.270	0.320	1564.56	85.00	NA	
10	DRB1_0401	QTLQDPRVRGLYFPA	PreS2_D	6	RVRGLYFPA	0.285	0.213	4979.14	90.00	NA	
10	DRB1_0701	QTLQDPRVRGLYFPA	PreS2_D	6	RVRGLYFPA	0.265	0.245	3515.21	85.00	NA	
10	DRB1_0802	QTLQDPRVRGLYFPA	PreS2_D	1	TLQDPRVRG	0.195	0.228	4231.01	80.00	NA	
10	DRB1_1101	QTLQDPRVRGLYFPA	PreS2_D	1	TLQDPRVRG	0.310	0.267	2767.57	65.00	NA	
10	DRB1_1302	QTLQDPRVRGLYFPA	PreS2_D	1	TLQDPRVRG	0.390	0.237	3857.33	85.00	NA	
10	DRB1_1501	QTLQDPRVRGLYFPA	PreS2_D	6	RVRGLYFPA	0.305	0.270	2705.34	70.00	NA	
10	DRB5_0101	QTLQDPRVRGLYFPA	PreS2_D	0	QTLQDPRVR	0.315	0.311	1735.04	60.00	NA	
10	DRB1_0301	GPLLVLQAGFFLLTR	S_A	2	LLVLQAGFF	0.275	0.213	4970.58	75.00	NA	
10	DRB1_0401	GPLLVLQAGFFLLTR	S_A	2	LLVLQAGFF	0.260	0.283	2341.51	70.00	NA	
10	DRB1_0802	GPLLVLQAGFFLLTR	S_A	2	LLVLQAGFF	0.265	0.294	2073.58	60.00	NA	
10	DRB1_1101	GPLLVLQAGFFLLTR	S_A	2	LLVLQAGFF	0.275	0.301	1923.02	55.00	NA	
10	DRB1_1302	GPLLVLQAGFFLLTR	S_A	2	LLVLQAGFF	0.315	0.326	1465.90	60.00	NA	
10	DRB5_0101	GPLLVLQAGFFLLTR	S_A	2	LLVLQAGFF	0.295	0.320	1559.71	60.00	NA	
10	DRB1_0301	GPLLVLQAGFFLLTR	S_D	2	LLVLQAGFF	0.275	0.213	4970.58	75.00	NA	
10	DRB1_0401	GPLLVLQAGFFLLTR	S_D	2	LLVLQAGFF	0.260	0.283	2341.51	70.00	NA	
10	DRB1_0802	GPLLVLQAGFFLLTR	S_D	2	LLVLQAGFF	0.265	0.294	2073.58	60.00	NA	
10	DRB1_1101	GPLLVLQAGFFLLTR	S_D	2	LLVLQAGFF	0.275	0.301	1923.02	55.00	NA	
10	DRB1_1302	GPLLVLQAGFFLLTR	S_D	2	LLVLQAGFF	0.315	0.326	1465.90	60.00	NA	
10	DRB5_0101	GPLLVLQAGFFLLTR	S_D	2	LLVLQAGFF	0.295	0.320	1559.71	60.00	NA	
11	DRB1_0301	GMGTNLSVPNPLGFF	PreS1_A	3	TNLSVPNPL	0.325	0.223	4465.44	70.00	NA	
11	DRB1_1101	GMGTNLSVPNPLGFF	PreS1_A	4	NLSVPNPLG	0.520	0.232	4073.25	75.00	NA	
11	DRB1_1501	GMGTNLSVPNPLGFF	PreS1_A	3	TNLSVPNPL	0.395	0.317	1622.93	60.00	NA	
11	DRB5_0101	GMGTNLSVPNPLGFF	PreS1_A	3	TNLSVPNPL	0.420	0.275	2541.20	70.00	NA	
11	DRB1_0101	LGFFPDHQLDPAFRA	PreS1_D	6	HQLDPAFRA	0.385	0.401	652.22	65.00	NA	
11	DRB1_0701	LGFFPDHQLDPAFRA	PreS1_D	6	HQLDPAFRA	0.345	0.278	2456.52	75.00	NA	
11	DRB1_0802	LGFFPDHQLDPAFRA	PreS1_D	6	HQLDPAFRA	0.320	0.219	4680.63	80.00	NA	
11	DRB1_1101	LGFFPDHQLDPAFRA	PreS1_D	6	HQLDPAFRA	0.325	0.227	4272.60	75.00	NA	
11	DRB1_1302	LGFFPDHQLDPAFRA	PreS1_D	6	HQLDPAFRA	0.495	0.313	1687.06	65.00	NA	
11	DRB1_1501	LGFFPDHQLDPAFRA	PreS1_D	0	LGFFPDHQL	0.305	0.286	2267.46	70.00	NA	
11	DRB5_0101	LGFFPDHQLDPAFRA	PreS1_D	6	HQLDPAFRA	0.385	0.301	1916.77	65.00	NA	
11	DRB1_0101	ALQDPRVRGLYFPAG	PreS2_A	6	VRGLYFPAG	0.505	0.364	977.93	75.00	NA	
11	DRB1_0301	ALQDPRVRGLYFPAG	PreS2_A	0	ALQDPRVRG	0.600	0.252	3257.25	60.00	NA	
11	DRB1_0401	ALQDPRVRGLYFPAG	PreS2_A	6	VRGLYFPAG	0.565	0.249	3375.62	80.00	NA	
11	DRB1_0701	ALQDPRVRGLYFPAG	PreS2_A	6	VRGLYFPAG	0.300	0.251	3291.90	80.00	NA	
11	DRB1_0802	ALQDPRVRGLYFPAG	PreS2_A	6	VRGLYFPAG	0.455	0.259	3021.20	70.00	NA	
11	DRB1_1101	ALQDPRVRGLYFPAG	PreS2_A	5	RVRGLYFPA	0.290	0.273	2620.30	65.00	NA	
11	DRB1_1302	ALQDPRVRGLYFPAG	PreS2_A	6	VRGLYFPAG	0.205	0.209	5218.53	90.00	NA	
11	DRB1_1501	ALQDPRVRGLYFPAG	PreS2_A	6	VRGLYFPAG	0.410	0.309	1774.92	65.00	NA	
11	DRB5_0101	ALQDPRVRGLYFPAG	PreS2_A	5	RVRGLYFPA	0.380	0.267	2776.48	70.00	NA	
11	DRB1_0101	TLQDPRVRGLYFPAG	PreS2_D	6	VRGLYFPAG	0.535	0.363	979.57	75.00	NA	
11	DRB1_0301	TLQDPRVRGLYFPAG	PreS2_D	0	TLQDPRVRG	0.580	0.243	3608.66	65.00	NA	
11	DRB1_0401	TLQDPRVRGLYFPAG	PreS2_D	6	VRGLYFPAG	0.575	0.248	3429.66	80.00	NA	
11	DRB1_0701	TLQDPRVRGLYFPAG	PreS2_D	6	VRGLYFPAG	0.305	0.250	3353.88	80.00	NA	
11	DRB1_0802	TLQDPRVRGLYFPAG	PreS2_D	6	VRGLYFPAG	0.455	0.258	3081.22	70.00	NA	
11	DRB1_1101	TLQDPRVRGLYFPAG	PreS2_D	5	RVRGLYFPA	0.300	0.272	2626.20	65.00	NA	
11	DRB1_1302	TLQDPRVRGLYFPAG	PreS2_D	6	VRGLYFPAG	0.220	0.205	5433.38	90.00	NA	
11	DRB1_1501	TLQDPRVRGLYFPAG	PreS2_D	6	VRGLYFPAG	0.415	0.307	1801.34	65.00	NA	
11	DRB5_0101	TLQDPRVRGLYFPAG	PreS2_D	5	RVRGLYFPA	0.385	0.266	2814.62	70.00	NA	
11	DRB1_0301	PLLVLQAGFFLLTRI	S_A	4	LQAGFFLLT	0.200	0.205	5447.39	75.00	NA	
11	DRB1_0401	PLLVLQAGFFLLTRI	S_A	4	LQAGFFLLT	0.270	0.271	2676.49	75.00	NA	
11	DRB1_0802	PLLVLQAGFFLLTRI	S_A	1	LLVLQAGFF	0.210	0.283	2347.36	65.00	NA	
11	DRB1_1101	PLLVLQAGFFLLTRI	S_A	5	QAGFFLLTR	0.310	0.299	1974.93	55.00	NA	
11	DRB1_1302	PLLVLQAGFFLLTRI	S_A	2	LVLQAGFFL	0.255	0.303	1892.16	65.00	NA	
11	DRB5_0101	PLLVLQAGFFLLTRI	S_A	5	QAGFFLLTR	0.295	0.314	1665.04	60.00	NA	
11	DRB1_0301	PLLVLQAGFFLLTRI	S_D	4	LQAGFFLLT	0.200	0.205	5447.39	75.00	NA	
11	DRB1_0401	PLLVLQAGFFLLTRI	S_D	4	LQAGFFLLT	0.270	0.271	2676.49	75.00	NA	
11	DRB1_0802	PLLVLQAGFFLLTRI	S_D	1	LLVLQAGFF	0.210	0.283	2347.36	65.00	NA	
11	DRB1_1101	PLLVLQAGFFLLTRI	S_D	5	QAGFFLLTR	0.310	0.299	1974.93	55.00	NA	
11	DRB1_1302	PLLVLQAGFFLLTRI	S_D	2	LVLQAGFFL	0.255	0.303	1892.16	65.00	NA	
11	DRB5_0101	PLLVLQAGFFLLTRI	S_D	5	QAGFFLLTR	0.295	0.314	1665.04	60.00	NA	
12	DRB1_0301	MGTNLSVPNPLGFFP	PreS1_A	4	LSVPNPLGF	0.290	0.216	4820.11	75.00	NA	
12	DRB1_0802	MGTNLSVPNPLGFFP	PreS1_A	3	NLSVPNPLG	0.490	0.302	1905.85	55.00	NA	
12	DRB1_1101	MGTNLSVPNPLGFFP	PreS1_A	3	NLSVPNPLG	0.520	0.222	4529.87	75.00	NA	
12	DRB1_1501	MGTNLSVPNPLGFFP	PreS1_A	2	TNLSVPNPL	0.410	0.307	1811.80	65.00	NA	
12	DRB5_0101	MGTNLSVPNPLGFFP	PreS1_A	2	TNLSVPNPL	0.440	0.264	2864.39	70.00	NA	
12	DRB1_0101	GFFPDHQLDPAFRAN	PreS1_D	5	HQLDPAFRA	0.575	0.413	571.98	65.00	NA	
12	DRB1_0701	GFFPDHQLDPAFRAN	PreS1_D	5	HQLDPAFRA	0.535	0.261	2974.11	80.00	NA	
12	DRB1_0802	GFFPDHQLDPAFRAN	PreS1_D	5	HQLDPAFRA	0.445	0.220	4630.31	80.00	NA	
12	DRB1_1101	GFFPDHQLDPAFRAN	PreS1_D	5	HQLDPAFRA	0.470	0.235	3951.23	75.00	NA	
12	DRB1_1302	GFFPDHQLDPAFRAN	PreS1_D	5	HQLDPAFRA	0.635	0.308	1779.53	65.00	NA	
12	DRB1_1501	GFFPDHQLDPAFRAN	PreS1_D	5	HQLDPAFRA	0.510	0.238	3792.73	80.00	NA	
12	DRB5_0101	GFFPDHQLDPAFRAN	PreS1_D	5	HQLDPAFRA	0.520	0.315	1651.98	60.00	NA	
12	DRB1_0101	LQDPRVRGLYFPAGG	PreS2_A	5	VRGLYFPAG	0.655	0.387	758.65	70.00	NA	
12	DRB1_0301	LQDPRVRGLYFPAGG	PreS2_A	5	VRGLYFPAG	0.270	0.135	11590.73	95.00	NA	
12	DRB1_0401	LQDPRVRGLYFPAGG	PreS2_A	5	VRGLYFPAG	0.640	0.262	2940.22	80.00	NA	
12	DRB1_0701	LQDPRVRGLYFPAGG	PreS2_A	5	VRGLYFPAG	0.400	0.242	3640.15	85.00	NA	
12	DRB1_0802	LQDPRVRGLYFPAGG	PreS2_A	5	VRGLYFPAG	0.590	0.280	2415.41	65.00	NA	
12	DRB1_1101	LQDPRVRGLYFPAGG	PreS2_A	5	VRGLYFPAG	0.445	0.283	2337.10	60.00	NA	
12	DRB1_1302	LQDPRVRGLYFPAGG	PreS2_A	5	VRGLYFPAG	0.375	0.185	6764.91	95.00	NA	
12	DRB1_1501	LQDPRVRGLYFPAGG	PreS2_A	5	VRGLYFPAG	0.490	0.318	1597.42	60.00	NA	
12	DRB5_0101	LQDPRVRGLYFPAGG	PreS2_A	4	RVRGLYFPA	0.385	0.272	2634.82	70.00	NA	
12	DRB1_0101	LQDPRVRGLYFPAGG	PreS2_D	5	VRGLYFPAG	0.655	0.387	758.65	70.00	NA	
12	DRB1_0301	LQDPRVRGLYFPAGG	PreS2_D	5	VRGLYFPAG	0.270	0.135	11590.73	95.00	NA	
12	DRB1_0401	LQDPRVRGLYFPAGG	PreS2_D	5	VRGLYFPAG	0.640	0.262	2940.22	80.00	NA	
12	DRB1_0701	LQDPRVRGLYFPAGG	PreS2_D	5	VRGLYFPAG	0.400	0.242	3640.15	85.00	NA	
12	DRB1_0802	LQDPRVRGLYFPAGG	PreS2_D	5	VRGLYFPAG	0.590	0.280	2415.41	65.00	NA	
12	DRB1_1101	LQDPRVRGLYFPAGG	PreS2_D	5	VRGLYFPAG	0.445	0.283	2337.10	60.00	NA	
12	DRB1_1302	LQDPRVRGLYFPAGG	PreS2_D	5	VRGLYFPAG	0.375	0.185	6764.91	95.00	NA	
12	DRB1_1501	LQDPRVRGLYFPAGG	PreS2_D	5	VRGLYFPAG	0.490	0.318	1597.42	60.00	NA	
12	DRB5_0101	LQDPRVRGLYFPAGG	PreS2_D	4	RVRGLYFPA	0.385	0.272	2634.82	70.00	NA	
12	DRB1_0301	LLVLQAGFFLLTRIL	S_A	3	LQAGFFLLT	0.225	0.201	5678.98	80.00	NA	
12	DRB1_0401	LLVLQAGFFLLTRIL	S_A	3	LQAGFFLLT	0.275	0.265	2843.33	75.00	NA	
12	DRB1_0802	LLVLQAGFFLLTRIL	S_A	6	GFFLLTRIL	0.225	0.284	2322.83	60.00	NA	
12	DRB1_1302	LLVLQAGFFLLTRIL	S_A	1	LVLQAGFFL	0.245	0.280	2409.46	70.00	NA	
12	DRB5_0101	LLVLQAGFFLLTRIL	S_A	4	QAGFFLLTR	0.340	0.322	1534.98	60.00	NA	
12	DRB1_0301	LLVLQAGFFLLTRIL	S_D	3	LQAGFFLLT	0.225	0.201	5678.98	80.00	NA	
12	DRB1_0401	LLVLQAGFFLLTRIL	S_D	3	LQAGFFLLT	0.275	0.265	2843.33	75.00	NA	
12	DRB1_0802	LLVLQAGFFLLTRIL	S_D	6	GFFLLTRIL	0.225	0.284	2322.83	60.00	NA	
12	DRB1_1302	LLVLQAGFFLLTRIL	S_D	1	LVLQAGFFL	0.245	0.280	2409.46	70.00	NA	
12	DRB5_0101	LLVLQAGFFLLTRIL	S_D	4	QAGFFLLTR	0.340	0.322	1534.98	60.00	NA	
13	DRB1_0301	GTNLSVPNPLGFFPD	PreS1_A	3	LSVPNPLGF	0.350	0.198	5864.88	80.00	NA	
13	DRB1_0401	GTNLSVPNPLGFFPD	PreS1_A	2	NLSVPNPLG	0.565	0.315	1660.67	60.00	NA	
13	DRB1_0802	GTNLSVPNPLGFFPD	PreS1_A	2	NLSVPNPLG	0.535	0.274	2591.87	65.00	NA	
13	DRB1_1101	GTNLSVPNPLGFFPD	PreS1_A	2	NLSVPNPLG	0.530	0.199	5824.91	85.00	NA	
13	DRB1_1501	GTNLSVPNPLGFFPD	PreS1_A	2	NLSVPNPLG	0.355	0.271	2668.22	70.00	NA	
13	DRB5_0101	GTNLSVPNPLGFFPD	PreS1_A	1	TNLSVPNPL	0.385	0.232	4060.27	80.00	NA	
13	DRB1_0101	FFPDHQLDPAFRANT	PreS1_D	4	HQLDPAFRA	0.640	0.428	485.13	60.00	NA	
13	DRB1_0701	FFPDHQLDPAFRANT	PreS1_D	4	HQLDPAFRA	0.575	0.264	2883.89	80.00	NA	
13	DRB1_0802	FFPDHQLDPAFRANT	PreS1_D	4	HQLDPAFRA	0.420	0.234	3957.39	80.00	NA	
13	DRB1_1101	FFPDHQLDPAFRANT	PreS1_D	4	HQLDPAFRA	0.465	0.248	3433.56	70.00	NA	
13	DRB1_1302	FFPDHQLDPAFRANT	PreS1_D	4	HQLDPAFRA	0.705	0.310	1754.52	65.00	NA	
13	DRB1_1501	FFPDHQLDPAFRANT	PreS1_D	4	HQLDPAFRA	0.580	0.244	3558.29	80.00	NA	
13	DRB5_0101	FFPDHQLDPAFRANT	PreS1_D	4	HQLDPAFRA	0.535	0.331	1397.16	55.00	NA	
13	DRB1_0101	QDPRVRGLYFPAGGS	PreS2_A	4	VRGLYFPAG	0.625	0.421	524.00	60.00	NA	
13	DRB1_0301	QDPRVRGLYFPAGGS	PreS2_A	4	VRGLYFPAG	0.410	0.126	12819.96	95.00	NA	
13	DRB1_0401	QDPRVRGLYFPAGGS	PreS2_A	4	VRGLYFPAG	0.650	0.283	2347.36	70.00	NA	
13	DRB1_0701	QDPRVRGLYFPAGGS	PreS2_A	4	VRGLYFPAG	0.395	0.250	3355.15	80.00	NA	
13	DRB1_0802	QDPRVRGLYFPAGGS	PreS2_A	4	VRGLYFPAG	0.610	0.299	1965.66	55.00	NA	
13	DRB1_1101	QDPRVRGLYFPAGGS	PreS2_A	4	VRGLYFPAG	0.515	0.301	1930.63	55.00	NA	
13	DRB1_1302	QDPRVRGLYFPAGGS	PreS2_A	4	VRGLYFPAG	0.425	0.186	6717.94	95.00	NA	
13	DRB1_1501	QDPRVRGLYFPAGGS	PreS2_A	4	VRGLYFPAG	0.535	0.339	1270.65	55.00	NA	
13	DRB5_0101	QDPRVRGLYFPAGGS	PreS2_A	4	VRGLYFPAG	0.425	0.291	2151.75	65.00	NA	
13	DRB1_0101	QDPRVRGLYFPAGGS	PreS2_D	4	VRGLYFPAG	0.625	0.421	524.00	60.00	NA	
13	DRB1_0301	QDPRVRGLYFPAGGS	PreS2_D	4	VRGLYFPAG	0.410	0.126	12819.96	95.00	NA	
13	DRB1_0401	QDPRVRGLYFPAGGS	PreS2_D	4	VRGLYFPAG	0.650	0.283	2347.36	70.00	NA	
13	DRB1_0701	QDPRVRGLYFPAGGS	PreS2_D	4	VRGLYFPAG	0.395	0.250	3355.15	80.00	NA	
13	DRB1_0802	QDPRVRGLYFPAGGS	PreS2_D	4	VRGLYFPAG	0.610	0.299	1965.66	55.00	NA	
13	DRB1_1101	QDPRVRGLYFPAGGS	PreS2_D	4	VRGLYFPAG	0.515	0.301	1930.63	55.00	NA	
13	DRB1_1302	QDPRVRGLYFPAGGS	PreS2_D	4	VRGLYFPAG	0.425	0.186	6717.94	95.00	NA	
13	DRB1_1501	QDPRVRGLYFPAGGS	PreS2_D	4	VRGLYFPAG	0.535	0.339	1270.65	55.00	NA	
13	DRB5_0101	QDPRVRGLYFPAGGS	PreS2_D	4	VRGLYFPAG	0.425	0.291	2151.75	65.00	NA	
13	DRB1_0301	LVLQAGFFLLTRILT	S_A	6	FFLLTRILT	0.285	0.218	4733.14	75.00	NA	
13	DRB1_0401	LVLQAGFFLLTRILT	S_A	6	FFLLTRILT	0.350	0.334	1345.78	55.00	NA	
13	DRB1_1302	LVLQAGFFLLTRILT	S_A	6	FFLLTRILT	0.200	0.282	2363.60	70.00	NA	
13	DRB1_0301	LVLQAGFFLLTRILT	S_D	6	FFLLTRILT	0.285	0.218	4733.14	75.00	NA	
13	DRB1_0401	LVLQAGFFLLTRILT	S_D	6	FFLLTRILT	0.350	0.334	1345.78	55.00	NA	
13	DRB1_1302	LVLQAGFFLLTRILT	S_D	6	FFLLTRILT	0.200	0.282	2363.60	70.00	NA	
14	DRB1_0101	TNLSVPNPLGFFPDH	PreS1_A	1	NLSVPNPLG	0.430	0.400	659.78	65.00	NA	
14	DRB1_0301	TNLSVPNPLGFFPDH	PreS1_A	2	LSVPNPLGF	0.370	0.177	7374.24	85.00	NA	
14	DRB1_0401	TNLSVPNPLGFFPDH	PreS1_A	1	NLSVPNPLG	0.565	0.272	2629.36	75.00	NA	
14	DRB1_0701	TNLSVPNPLGFFPDH	PreS1_A	0	TNLSVPNPL	0.515	0.346	1182.13	60.00	NA	
14	DRB1_0802	TNLSVPNPLGFFPDH	PreS1_A	1	NLSVPNPLG	0.515	0.245	3522.40	75.00	NA	
14	DRB1_1101	TNLSVPNPLGFFPDH	PreS1_A	1	NLSVPNPLG	0.480	0.173	7667.89	90.00	NA	
14	DRB1_1302	TNLSVPNPLGFFPDH	PreS1_A	0	TNLSVPNPL	0.360	0.346	1177.45	55.00	NA	
14	DRB1_1501	TNLSVPNPLGFFPDH	PreS1_A	1	NLSVPNPLG	0.360	0.237	3828.39	80.00	NA	
14	DRB5_0101	TNLSVPNPLGFFPDH	PreS1_A	1	NLSVPNPLG	0.330	0.199	5798.56	85.00	NA	
14	DRB1_0101	FPDHQLDPAFRANTA	PreS1_D	3	HQLDPAFRA	0.695	0.437	443.10	60.00	NA	
14	DRB1_0701	FPDHQLDPAFRANTA	PreS1_D	3	HQLDPAFRA	0.600	0.267	2789.52	80.00	NA	
14	DRB1_0802	FPDHQLDPAFRANTA	PreS1_D	3	HQLDPAFRA	0.400	0.255	3167.72	70.00	NA	
14	DRB1_1101	FPDHQLDPAFRANTA	PreS1_D	3	HQLDPAFRA	0.390	0.272	2621.57	65.00	NA	
14	DRB1_1302	FPDHQLDPAFRANTA	PreS1_D	3	HQLDPAFRA	0.715	0.314	1678.56	65.00	NA	
14	DRB1_1501	FPDHQLDPAFRANTA	PreS1_D	3	HQLDPAFRA	0.580	0.253	3251.55	75.00	NA	
14	DRB5_0101	FPDHQLDPAFRANTA	PreS1_D	3	HQLDPAFRA	0.545	0.335	1338.26	55.00	NA	
14	DRB1_0101	DPRVRGLYFPAGGSS	PreS2_A	3	VRGLYFPAG	0.470	0.455	362.01	55.00	NA	
14	DRB1_0301	DPRVRGLYFPAGGSS	PreS2_A	3	VRGLYFPAG	0.430	0.123	13214.00	95.00	NA	
14	DRB1_0401	DPRVRGLYFPAGGSS	PreS2_A	3	VRGLYFPAG	0.540	0.300	1952.43	65.00	NA	
14	DRB1_0701	DPRVRGLYFPAGGSS	PreS2_A	3	VRGLYFPAG	0.285	0.272	2641.93	75.00	NA	
14	DRB1_1101	DPRVRGLYFPAGGSS	PreS2_A	3	VRGLYFPAG	0.505	0.308	1785.32	55.00	NA	
14	DRB1_1302	DPRVRGLYFPAGGSS	PreS2_A	3	VRGLYFPAG	0.405	0.192	6294.17	90.00	NA	
14	DRB1_1501	DPRVRGLYFPAGGSS	PreS2_A	3	VRGLYFPAG	0.480	0.351	1118.56	55.00	NA	
14	DRB5_0101	DPRVRGLYFPAGGSS	PreS2_A	3	VRGLYFPAG	0.365	0.307	1813.86	60.00	NA	
14	DRB1_0101	DPRVRGLYFPAGGSS	PreS2_D	3	VRGLYFPAG	0.470	0.455	362.01	55.00	NA	
14	DRB1_0301	DPRVRGLYFPAGGSS	PreS2_D	3	VRGLYFPAG	0.430	0.123	13214.00	95.00	NA	
14	DRB1_0401	DPRVRGLYFPAGGSS	PreS2_D	3	VRGLYFPAG	0.540	0.300	1952.43	65.00	NA	
14	DRB1_0701	DPRVRGLYFPAGGSS	PreS2_D	3	VRGLYFPAG	0.285	0.272	2641.93	75.00	NA	
14	DRB1_1101	DPRVRGLYFPAGGSS	PreS2_D	3	VRGLYFPAG	0.505	0.308	1785.32	55.00	NA	
14	DRB1_1302	DPRVRGLYFPAGGSS	PreS2_D	3	VRGLYFPAG	0.405	0.192	6294.17	90.00	NA	
14	DRB1_1501	DPRVRGLYFPAGGSS	PreS2_D	3	VRGLYFPAG	0.480	0.351	1118.56	55.00	NA	
14	DRB5_0101	DPRVRGLYFPAGGSS	PreS2_D	3	VRGLYFPAG	0.365	0.307	1813.86	60.00	NA	
15	DRB1_0101	NLSVPNPLGFFPDHQ	PreS1_A	1	LSVPNPLGF	0.330	0.284	2307.05	90.00	NA	
15	DRB1_0301	NLSVPNPLGFFPDHQ	PreS1_A	1	LSVPNPLGF	0.410	0.144	10529.15	95.00	NA	
15	DRB1_0401	NLSVPNPLGFFPDHQ	PreS1_A	1	LSVPNPLGF	0.230	0.196	6026.14	95.00	NA	
15	DRB1_0701	NLSVPNPLGFFPDHQ	PreS1_A	1	LSVPNPLGF	0.510	0.233	4013.06	85.00	NA	
15	DRB1_0802	NLSVPNPLGFFPDHQ	PreS1_A	1	LSVPNPLGF	0.200	0.175	7531.97	90.00	NA	
15	DRB1_1101	NLSVPNPLGFFPDHQ	PreS1_A	1	LSVPNPLGF	0.205	0.135	11559.05	95.00	NA	
15	DRB1_1302	NLSVPNPLGFFPDHQ	PreS1_A	2	SVPNPLGFF	0.440	0.240	3714.23	80.00	NA	
15	DRB1_1501	NLSVPNPLGFFPDHQ	PreS1_A	1	LSVPNPLGF	0.225	0.200	5767.47	85.00	NA	
15	DRB5_0101	NLSVPNPLGFFPDHQ	PreS1_A	1	LSVPNPLGF	0.315	0.159	8946.25	95.00	NA	
15	DRB1_0101	PDHQLDPAFRANTAN	PreS1_D	2	HQLDPAFRA	0.625	0.400	656.79	65.00	NA	
15	DRB1_0401	PDHQLDPAFRANTAN	PreS1_D	2	HQLDPAFRA	0.730	0.313	1697.96	60.00	NA	
15	DRB1_0701	PDHQLDPAFRANTAN	PreS1_D	2	HQLDPAFRA	0.570	0.235	3918.41	85.00	NA	
15	DRB1_0802	PDHQLDPAFRANTAN	PreS1_D	4	LDPAFRANT	0.495	0.244	3579.69	75.00	NA	
15	DRB1_1101	PDHQLDPAFRANTAN	PreS1_D	4	LDPAFRANT	0.530	0.262	2944.17	65.00	NA	
15	DRB1_1302	PDHQLDPAFRANTAN	PreS1_D	2	HQLDPAFRA	0.685	0.278	2460.99	70.00	NA	
15	DRB1_1501	PDHQLDPAFRANTAN	PreS1_D	2	HQLDPAFRA	0.505	0.229	4198.00	80.00	NA	
15	DRB5_0101	PDHQLDPAFRANTAN	PreS1_D	2	HQLDPAFRA	0.495	0.304	1863.37	65.00	NA	
15	DRB1_0301	PRVRGLYFPAGGSSS	PreS2_A	2	VRGLYFPAG	0.405	0.128	12455.44	95.00	NA	
15	DRB1_0701	PRVRGLYFPAGGSSS	PreS2_A	6	YFPAGGSSS	0.535	0.343	1225.61	60.00	NA	
15	DRB1_1302	PRVRGLYFPAGGSSS	PreS2_A	2	VRGLYFPAG	0.310	0.210	5139.74	90.00	NA	
15	DRB1_0301	PRVRGLYFPAGGSSS	PreS2_D	2	VRGLYFPAG	0.405	0.128	12455.44	95.00	NA	
15	DRB1_0701	PRVRGLYFPAGGSSS	PreS2_D	6	YFPAGGSSS	0.535	0.343	1225.61	60.00	NA	
15	DRB1_1302	PRVRGLYFPAGGSSS	PreS2_D	2	VRGLYFPAG	0.310	0.210	5139.74	90.00	NA	
16	DRB1_0101	LSVPNPLGFFPDHQL	PreS1_A	6	LGFFPDHQL	0.375	0.284	2326.63	90.00	NA	
16	DRB1_0301	LSVPNPLGFFPDHQL	PreS1_A	6	LGFFPDHQL	0.260	0.136	11466.50	95.00	NA	
16	DRB1_0401	LSVPNPLGFFPDHQL	PreS1_A	6	LGFFPDHQL	0.395	0.197	5932.53	95.00	NA	
16	DRB1_0701	LSVPNPLGFFPDHQL	PreS1_A	6	LGFFPDHQL	0.430	0.244	3557.41	85.00	NA	
16	DRB1_0802	LSVPNPLGFFPDHQL	PreS1_A	6	LGFFPDHQL	0.280	0.157	9109.86	95.00	NA	
16	DRB1_1101	LSVPNPLGFFPDHQL	PreS1_A	6	LGFFPDHQL	0.360	0.142	10748.08	95.00	NA	
16	DRB1_1302	LSVPNPLGFFPDHQL	PreS1_A	1	SVPNPLGFF	0.425	0.210	5136.07	90.00	NA	
16	DRB1_1501	LSVPNPLGFFPDHQL	PreS1_A	6	LGFFPDHQL	0.625	0.302	1908.53	65.00	NA	
16	DRB5_0101	LSVPNPLGFFPDHQL	PreS1_A	6	LGFFPDHQL	0.395	0.169	8065.82	95.00	NA	
16	DRB1_0101	DHQLDPAFRANTANP	PreS1_D	1	HQLDPAFRA	0.515	0.424	510.66	60.00	NA	
16	DRB1_0701	DHQLDPAFRANTANP	PreS1_D	1	HQLDPAFRA	0.445	0.274	2591.42	75.00	NA	
16	DRB1_0802	DHQLDPAFRANTANP	PreS1_D	3	LDPAFRANT	0.410	0.273	2606.81	65.00	NA	
16	DRB1_1101	DHQLDPAFRANTANP	PreS1_D	3	LDPAFRANT	0.420	0.269	2718.57	65.00	NA	
16	DRB1_1302	DHQLDPAFRANTANP	PreS1_D	1	HQLDPAFRA	0.480	0.343	1222.28	55.00	NA	
16	DRB1_1501	DHQLDPAFRANTANP	PreS1_D	1	HQLDPAFRA	0.440	0.233	4002.78	80.00	NA	
16	DRB5_0101	DHQLDPAFRANTANP	PreS1_D	1	HQLDPAFRA	0.420	0.305	1854.04	60.00	NA	
16	DRB1_0301	RVRGLYFPAGGSSSG	PreS2_A	1	VRGLYFPAG	0.340	0.121	13469.79	95.00	NA	
16	DRB1_0701	RVRGLYFPAGGSSSG	PreS2_A	5	YFPAGGSSS	0.610	0.345	1197.36	60.00	NA	
16	DRB1_1302	RVRGLYFPAGGSSSG	PreS2_A	5	YFPAGGSSS	0.360	0.204	5486.49	90.00	NA	
16	DRB1_1501	RVRGLYFPAGGSSSG	PreS2_A	1	VRGLYFPAG	0.375	0.341	1249.36	55.00	NA	
16	DRB1_0301	RVRGLYFPAGGSSSG	PreS2_D	1	VRGLYFPAG	0.340	0.121	13469.79	95.00	NA	
16	DRB1_0701	RVRGLYFPAGGSSSG	PreS2_D	5	YFPAGGSSS	0.610	0.345	1197.36	60.00	NA	
16	DRB1_1302	RVRGLYFPAGGSSSG	PreS2_D	5	YFPAGGSSS	0.360	0.204	5486.49	90.00	NA	
16	DRB1_1501	RVRGLYFPAGGSSSG	PreS2_D	1	VRGLYFPAG	0.375	0.341	1249.36	55.00	NA	
17	DRB1_0101	SVPNPLGFFPDHQLD	PreS1_A	5	LGFFPDHQL	0.540	0.278	2473.22	90.00	NA	
17	DRB1_0301	SVPNPLGFFPDHQLD	PreS1_A	5	LGFFPDHQL	0.405	0.150	9858.15	95.00	NA	
17	DRB1_0401	SVPNPLGFFPDHQLD	PreS1_A	5	LGFFPDHQL	0.455	0.209	5186.33	90.00	NA	
17	DRB1_0701	SVPNPLGFFPDHQLD	PreS1_A	5	LGFFPDHQL	0.610	0.224	4453.37	85.00	NA	
17	DRB1_0802	SVPNPLGFFPDHQLD	PreS1_A	5	LGFFPDHQL	0.455	0.149	9949.56	95.00	NA	
17	DRB1_1101	SVPNPLGFFPDHQLD	PreS1_A	5	LGFFPDHQL	0.515	0.146	10272.03	95.00	NA	
17	DRB1_1302	SVPNPLGFFPDHQLD	PreS1_A	5	LGFFPDHQL	0.480	0.178	7267.79	95.00	NA	
17	DRB1_1501	SVPNPLGFFPDHQLD	PreS1_A	5	LGFFPDHQL	0.690	0.316	1638.47	60.00	NA	
17	DRB5_0101	SVPNPLGFFPDHQLD	PreS1_A	5	LGFFPDHQL	0.550	0.171	7872.85	95.00	NA	
17	DRB1_0101	HQLDPAFRANTANPD	PreS1_D	6	FRANTANPD	0.535	0.460	343.83	55.00	NA	
17	DRB1_0301	HQLDPAFRANTANPD	PreS1_D	6	FRANTANPD	0.375	0.259	3036.77	55.00	NA	
17	DRB1_0701	HQLDPAFRANTANPD	PreS1_D	6	FRANTANPD	0.650	0.366	954.60	55.00	NA	
17	DRB1_1101	HQLDPAFRANTANPD	PreS1_D	2	LDPAFRANT	0.385	0.297	2021.57	60.00	NA	
17	DRB1_1501	HQLDPAFRANTANPD	PreS1_D	6	FRANTANPD	0.410	0.255	3179.88	75.00	NA	
17	DRB5_0101	HQLDPAFRANTANPD	PreS1_D	6	FRANTANPD	0.380	0.314	1664.74	60.00	NA	
17	DRB1_0301	VRGLYFPAGGSSSGT	PreS2_A	4	YFPAGGSSS	0.390	0.101	16710.80	95.00	NA	
17	DRB1_0701	VRGLYFPAGGSSSGT	PreS2_A	4	YFPAGGSSS	0.745	0.345	1189.93	60.00	NA	
17	DRB1_0802	VRGLYFPAGGSSSGT	PreS2_A	4	YFPAGGSSS	0.525	0.286	2270.23	60.00	NA	
17	DRB1_1101	VRGLYFPAGGSSSGT	PreS2_A	4	YFPAGGSSS	0.600	0.298	1989.92	60.00	NA	
17	DRB1_1302	VRGLYFPAGGSSSGT	PreS2_A	4	YFPAGGSSS	0.530	0.187	6589.79	95.00	NA	
17	DRB1_1501	VRGLYFPAGGSSSGT	PreS2_A	2	GLYFPAGGS	0.335	0.279	2453.18	70.00	NA	
17	DRB1_0301	VRGLYFPAGGSSSGT	PreS2_D	4	YFPAGGSSS	0.390	0.101	16710.80	95.00	NA	
17	DRB1_0701	VRGLYFPAGGSSSGT	PreS2_D	4	YFPAGGSSS	0.745	0.345	1189.93	60.00	NA	
17	DRB1_0802	VRGLYFPAGGSSSGT	PreS2_D	4	YFPAGGSSS	0.525	0.286	2270.23	60.00	NA	
17	DRB1_1101	VRGLYFPAGGSSSGT	PreS2_D	4	YFPAGGSSS	0.600	0.298	1989.92	60.00	NA	
17	DRB1_1302	VRGLYFPAGGSSSGT	PreS2_D	4	YFPAGGSSS	0.530	0.187	6589.79	95.00	NA	
17	DRB1_1501	VRGLYFPAGGSSSGT	PreS2_D	2	GLYFPAGGS	0.335	0.279	2453.18	70.00	NA	
18	DRB1_0101	VPNPLGFFPDHQLDP	PreS1_A	4	LGFFPDHQL	0.525	0.286	2274.83	90.00	NA	
18	DRB1_0301	VPNPLGFFPDHQLDP	PreS1_A	6	FFPDHQLDP	0.600	0.212	5050.16	75.00	NA	
18	DRB1_0401	VPNPLGFFPDHQLDP	PreS1_A	6	FFPDHQLDP	0.455	0.247	3441.82	80.00	NA	
18	DRB1_0701	VPNPLGFFPDHQLDP	PreS1_A	4	LGFFPDHQL	0.565	0.221	4553.11	85.00	NA	
18	DRB1_0802	VPNPLGFFPDHQLDP	PreS1_A	4	LGFFPDHQL	0.445	0.155	9388.25	95.00	NA	
18	DRB1_1101	VPNPLGFFPDHQLDP	PreS1_A	4	LGFFPDHQL	0.485	0.155	9382.05	90.00	NA	
18	DRB1_1302	VPNPLGFFPDHQLDP	PreS1_A	4	LGFFPDHQL	0.445	0.189	6449.00	90.00	NA	
18	DRB1_1501	VPNPLGFFPDHQLDP	PreS1_A	4	LGFFPDHQL	0.670	0.315	1655.42	60.00	NA	
18	DRB5_0101	VPNPLGFFPDHQLDP	PreS1_A	4	LGFFPDHQL	0.485	0.178	7292.28	90.00	NA	
18	DRB1_0301	QLDPAFRANTANPDW	PreS1_D	5	FRANTANPD	0.750	0.235	3947.77	65.00	NA	
18	DRB1_1101	QLDPAFRANTANPDW	PreS1_D	5	FRANTANPD	0.585	0.293	2107.62	60.00	NA	
18	DRB1_1501	QLDPAFRANTANPDW	PreS1_D	5	FRANTANPD	0.665	0.265	2851.65	75.00	NA	
18	DRB5_0101	QLDPAFRANTANPDW	PreS1_D	5	FRANTANPD	0.690	0.310	1752.15	60.00	NA	
18	DRB1_0301	RGLYFPAGGSSSGTL	PreS2_A	3	YFPAGGSSS	0.540	0.095	17892.12	95.00	NA	
18	DRB1_0701	RGLYFPAGGSSSGTL	PreS2_A	3	YFPAGGSSS	0.840	0.364	972.39	55.00	NA	
18	DRB1_0802	RGLYFPAGGSSSGTL	PreS2_A	3	YFPAGGSSS	0.750	0.277	2497.74	65.00	NA	
18	DRB1_1101	RGLYFPAGGSSSGTL	PreS2_A	3	YFPAGGSSS	0.765	0.296	2042.21	60.00	NA	
18	DRB1_1302	RGLYFPAGGSSSGTL	PreS2_A	3	YFPAGGSSS	0.675	0.186	6650.75	95.00	NA	
18	DRB1_1501	RGLYFPAGGSSSGTL	PreS2_A	3	YFPAGGSSS	0.585	0.253	3249.47	75.00	NA	
18	DRB1_0301	RGLYFPAGGSSSGTV	PreS2_D	3	YFPAGGSSS	0.535	0.094	18126.33	95.00	NA	
18	DRB1_0701	RGLYFPAGGSSSGTV	PreS2_D	3	YFPAGGSSS	0.835	0.357	1050.46	55.00	NA	
18	DRB1_0802	RGLYFPAGGSSSGTV	PreS2_D	3	YFPAGGSSS	0.740	0.274	2568.15	65.00	NA	
18	DRB1_1101	RGLYFPAGGSSSGTV	PreS2_D	3	YFPAGGSSS	0.755	0.292	2131.24	60.00	NA	
18	DRB1_1302	RGLYFPAGGSSSGTV	PreS2_D	3	YFPAGGSSS	0.660	0.184	6794.03	95.00	NA	
18	DRB1_1501	RGLYFPAGGSSSGTV	PreS2_D	3	YFPAGGSSS	0.565	0.249	3383.48	75.00	NA	
19	DRB1_0101	PNPLGFFPDHQLDPA	PreS1_A	3	LGFFPDHQL	0.525	0.314	1673.04	85.00	NA	
19	DRB1_0301	PNPLGFFPDHQLDPA	PreS1_A	5	FFPDHQLDP	0.705	0.253	3222.86	60.00	NA	
19	DRB1_0401	PNPLGFFPDHQLDPA	PreS1_A	5	FFPDHQLDP	0.560	0.289	2192.12	70.00	NA	
19	DRB1_0701	PNPLGFFPDHQLDPA	PreS1_A	3	LGFFPDHQL	0.550	0.239	3772.39	85.00	NA	
19	DRB1_0802	PNPLGFFPDHQLDPA	PreS1_A	3	LGFFPDHQL	0.430	0.167	8194.78	95.00	NA	
19	DRB1_1101	PNPLGFFPDHQLDPA	PreS1_A	3	LGFFPDHQL	0.460	0.170	7960.14	90.00	NA	
19	DRB1_1302	PNPLGFFPDHQLDPA	PreS1_A	5	FFPDHQLDP	0.445	0.214	4948.21	90.00	NA	
19	DRB1_1501	PNPLGFFPDHQLDPA	PreS1_A	3	LGFFPDHQL	0.745	0.330	1402.26	60.00	NA	
19	DRB5_0101	PNPLGFFPDHQLDPA	PreS1_A	3	LGFFPDHQL	0.470	0.194	6145.99	90.00	NA	
19	DRB1_0301	LDPAFRANTANPDWD	PreS1_D	4	FRANTANPD	0.810	0.222	4510.79	70.00	NA	
19	DRB1_1101	LDPAFRANTANPDWD	PreS1_D	4	FRANTANPD	0.740	0.265	2855.32	65.00	NA	
19	DRB1_1501	LDPAFRANTANPDWD	PreS1_D	4	FRANTANPD	0.730	0.245	3535.80	80.00	NA	
19	DRB5_0101	LDPAFRANTANPDWD	PreS1_D	4	FRANTANPD	0.755	0.283	2331.47	70.00	NA	
19	DRB1_0301	GLYFPAGGSSSGTLN	PreS2_A	2	YFPAGGSSS	0.560	0.081	20729.17	95.00	NA	
19	DRB1_0701	GLYFPAGGSSSGTLN	PreS2_A	2	YFPAGGSSS	0.795	0.324	1507.27	65.00	NA	
19	DRB1_0802	GLYFPAGGSSSGTLN	PreS2_A	2	YFPAGGSSS	0.735	0.241	3668.30	75.00	NA	
19	DRB1_1101	GLYFPAGGSSSGTLN	PreS2_A	2	YFPAGGSSS	0.800	0.253	3246.84	70.00	NA	
19	DRB1_1302	GLYFPAGGSSSGTLN	PreS2_A	2	YFPAGGSSS	0.675	0.157	9135.63	95.00	NA	
19	DRB1_1501	GLYFPAGGSSSGTLN	PreS2_A	2	YFPAGGSSS	0.630	0.202	5624.19	85.00	NA	
19	DRB5_0101	GLYFPAGGSSSGTLN	PreS2_A	2	YFPAGGSSS	0.800	0.338	1286.12	55.00	NA	
19	DRB1_0301	GLYFPAGGSSSGTVN	PreS2_D	2	YFPAGGSSS	0.580	0.080	21076.78	95.00	NA	
19	DRB1_0701	GLYFPAGGSSSGTVN	PreS2_D	2	YFPAGGSSS	0.795	0.315	1648.98	65.00	NA	
19	DRB1_0802	GLYFPAGGSSSGTVN	PreS2_D	2	YFPAGGSSS	0.740	0.239	3786.05	75.00	NA	
19	DRB1_1101	GLYFPAGGSSSGTVN	PreS2_D	2	YFPAGGSSS	0.775	0.249	3380.00	70.00	NA	
19	DRB1_1302	GLYFPAGGSSSGTVN	PreS2_D	2	YFPAGGSSS	0.660	0.155	9325.17	95.00	NA	
19	DRB1_1501	GLYFPAGGSSSGTVN	PreS2_D	2	YFPAGGSSS	0.630	0.198	5868.94	85.00	NA	
19	DRB5_0101	GLYFPAGGSSSGTVN	PreS2_D	2	YFPAGGSSS	0.805	0.334	1350.39	55.00	NA	
20	DRB1_0101	NPLGFFPDHQLDPAF	PreS1_A	2	LGFFPDHQL	0.460	0.332	1374.99	80.00	NA	
20	DRB1_0401	NPLGFFPDHQLDPAF	PreS1_A	4	FFPDHQLDP	0.605	0.317	1613.58	60.00	NA	
20	DRB1_0701	NPLGFFPDHQLDPAF	PreS1_A	2	LGFFPDHQL	0.490	0.250	3337.81	80.00	NA	
20	DRB1_0802	NPLGFFPDHQLDPAF	PreS1_A	2	LGFFPDHQL	0.345	0.180	7157.75	90.00	NA	
20	DRB1_1101	NPLGFFPDHQLDPAF	PreS1_A	4	FFPDHQLDP	0.415	0.181	7056.25	85.00	NA	
20	DRB1_1302	NPLGFFPDHQLDPAF	PreS1_A	4	FFPDHQLDP	0.525	0.236	3899.80	85.00	NA	
20	DRB1_1501	NPLGFFPDHQLDPAF	PreS1_A	2	LGFFPDHQL	0.680	0.334	1352.84	55.00	NA	
20	DRB5_0101	NPLGFFPDHQLDPAF	PreS1_A	2	LGFFPDHQL	0.395	0.206	5395.19	85.00	NA	
20	DRB1_0301	DPAFRANTANPDWDF	PreS1_D	3	FRANTANPD	0.820	0.239	3747.90	65.00	NA	
20	DRB1_1101	DPAFRANTANPDWDF	PreS1_D	3	FRANTANPD	0.835	0.270	2696.57	65.00	NA	
20	DRB1_1501	DPAFRANTANPDWDF	PreS1_D	3	FRANTANPD	0.825	0.258	3062.60	75.00	NA	
20	DRB5_0101	DPAFRANTANPDWDF	PreS1_D	3	FRANTANPD	0.865	0.291	2140.05	65.00	NA	
20	DRB1_0301	LYFPAGGSSSGTLNP	PreS2_A	1	YFPAGGSSS	0.555	0.070	23526.38	95.00	NA	
20	DRB1_0401	LYFPAGGSSSGTLNP	PreS2_A	1	YFPAGGSSS	0.870	0.327	1454.05	55.00	NA	
20	DRB1_0701	LYFPAGGSSSGTLNP	PreS2_A	1	YFPAGGSSS	0.790	0.289	2188.49	75.00	NA	
20	DRB1_0802	LYFPAGGSSSGTLNP	PreS2_A	1	YFPAGGSSS	0.775	0.213	4982.16	85.00	NA	
20	DRB1_1101	LYFPAGGSSSGTLNP	PreS2_A	1	YFPAGGSSS	0.815	0.217	4794.06	80.00	NA	
20	DRB1_1302	LYFPAGGSSSGTLNP	PreS2_A	1	YFPAGGSSS	0.660	0.132	11967.44	95.00	NA	
20	DRB1_1501	LYFPAGGSSSGTLNP	PreS2_A	1	YFPAGGSSS	0.725	0.162	8674.78	95.00	NA	
20	DRB5_0101	LYFPAGGSSSGTLNP	PreS2_A	1	YFPAGGSSS	0.835	0.296	2036.32	65.00	NA	
20	DRB1_0301	LYFPAGGSSSGTVNP	PreS2_D	1	YFPAGGSSS	0.580	0.068	24025.69	95.00	NA	
20	DRB1_0401	LYFPAGGSSSGTVNP	PreS2_D	1	YFPAGGSSS	0.880	0.323	1515.48	60.00	NA	
20	DRB1_0701	LYFPAGGSSSGTVNP	PreS2_D	1	YFPAGGSSS	0.790	0.281	2403.47	75.00	NA	
20	DRB1_0802	LYFPAGGSSSGTVNP	PreS2_D	1	YFPAGGSSS	0.775	0.210	5140.91	85.00	NA	
20	DRB1_1101	LYFPAGGSSSGTVNP	PreS2_D	1	YFPAGGSSS	0.820	0.213	5005.39	80.00	NA	
20	DRB1_1302	LYFPAGGSSSGTVNP	PreS2_D	1	YFPAGGSSS	0.655	0.130	12230.55	95.00	NA	
20	DRB1_1501	LYFPAGGSSSGTVNP	PreS2_D	1	YFPAGGSSS	0.725	0.157	9106.32	95.00	NA	
20	DRB5_0101	LYFPAGGSSSGTVNP	PreS2_D	1	YFPAGGSSS	0.830	0.291	2148.58	65.00	NA	
21	DRB1_0101	PLGFFPDHQLDPAFG	PreS1_A	1	LGFFPDHQL	0.345	0.333	1360.96	80.00	NA	
21	DRB1_0401	PLGFFPDHQLDPAFG	PreS1_A	3	FFPDHQLDP	0.610	0.314	1677.92	60.00	NA	
21	DRB1_0701	PLGFFPDHQLDPAFG	PreS1_A	1	LGFFPDHQL	0.400	0.238	3787.56	85.00	NA	
21	DRB1_0802	PLGFFPDHQLDPAFG	PreS1_A	3	FFPDHQLDP	0.360	0.180	7132.55	90.00	NA	
21	DRB1_1101	PLGFFPDHQLDPAFG	PreS1_A	3	FFPDHQLDP	0.425	0.179	7208.27	85.00	NA	
21	DRB1_1302	PLGFFPDHQLDPAFG	PreS1_A	3	FFPDHQLDP	0.525	0.229	4180.14	85.00	NA	
21	DRB1_1501	PLGFFPDHQLDPAFG	PreS1_A	1	LGFFPDHQL	0.610	0.310	1751.60	65.00	NA	
21	DRB5_0101	PLGFFPDHQLDPAFG	PreS1_A	3	FFPDHQLDP	0.380	0.199	5776.65	85.00	NA	
21	DRB1_0301	PAFRANTANPDWDFN	PreS1_D	2	FRANTANPD	0.800	0.246	3479.67	60.00	NA	
21	DRB1_1101	PAFRANTANPDWDFN	PreS1_D	2	FRANTANPD	0.855	0.282	2375.98	60.00	NA	
21	DRB1_1501	PAFRANTANPDWDFN	PreS1_D	2	FRANTANPD	0.835	0.266	2811.09	75.00	NA	
21	DRB5_0101	PAFRANTANPDWDFN	PreS1_D	2	FRANTANPD	0.860	0.305	1844.78	60.00	NA	
21	DRB1_0101	YFPAGGSSSGTLNPV	PreS2_A	0	YFPAGGSSS	0.645	0.367	945.70	75.00	NA	
21	DRB1_0301	YFPAGGSSSGTLNPV	PreS2_A	5	GSSSGTLNP	0.155	0.058	26779.17	95.00	NA	
21	DRB1_0401	YFPAGGSSSGTLNPV	PreS2_A	0	YFPAGGSSS	0.595	0.216	4828.21	90.00	NA	
21	DRB1_0701	YFPAGGSSSGTLNPV	PreS2_A	0	YFPAGGSSS	0.420	0.208	5262.35	90.00	NA	
21	DRB1_0802	YFPAGGSSSGTLNPV	PreS2_A	0	YFPAGGSSS	0.540	0.146	10295.06	95.00	NA	
21	DRB1_1101	YFPAGGSSSGTLNPV	PreS2_A	0	YFPAGGSSS	0.600	0.139	11153.97	95.00	NA	
21	DRB1_1302	YFPAGGSSSGTLNPV	PreS2_A	0	YFPAGGSSS	0.295	0.106	15952.52	95.00	NA	
21	DRB1_1501	YFPAGGSSSGTLNPV	PreS2_A	0	YFPAGGSSS	0.435	0.105	16112.11	95.00	NA	
21	DRB5_0101	YFPAGGSSSGTLNPV	PreS2_A	0	YFPAGGSSS	0.615	0.190	6376.50	90.00	NA	
21	DRB1_0101	YFPAGGSSSGTVNPV	PreS2_D	0	YFPAGGSSS	0.645	0.356	1060.09	75.00	NA	
21	DRB1_0301	YFPAGGSSSGTVNPV	PreS2_D	6	SSSGTVNPV	0.180	0.054	27787.16	95.00	NA	
21	DRB1_0401	YFPAGGSSSGTVNPV	PreS2_D	0	YFPAGGSSS	0.590	0.211	5126.52	90.00	NA	
21	DRB1_0701	YFPAGGSSSGTVNPV	PreS2_D	0	YFPAGGSSS	0.430	0.200	5723.45	90.00	NA	
21	DRB1_0802	YFPAGGSSSGTVNPV	PreS2_D	0	YFPAGGSSS	0.545	0.142	10700.97	95.00	NA	
21	DRB1_1101	YFPAGGSSSGTVNPV	PreS2_D	0	YFPAGGSSS	0.600	0.134	11672.16	95.00	NA	
21	DRB1_1302	YFPAGGSSSGTVNPV	PreS2_D	6	SSSGTVNPV	0.315	0.108	15565.48	95.00	NA	
21	DRB1_1501	YFPAGGSSSGTVNPV	PreS2_D	0	YFPAGGSSS	0.455	0.101	16756.43	95.00	NA	
21	DRB5_0101	YFPAGGSSSGTVNPV	PreS2_D	0	YFPAGGSSS	0.600	0.185	6783.97	90.00	NA	
22	DRB1_0101	LGFFPDHQLDPAFGA	PreS1_A	6	HQLDPAFGA	0.270	0.362	991.66	75.00	NA	
22	DRB1_0401	LGFFPDHQLDPAFGA	PreS1_A	2	FFPDHQLDP	0.490	0.332	1377.93	55.00	NA	
22	DRB1_0701	LGFFPDHQLDPAFGA	PreS1_A	2	FFPDHQLDP	0.310	0.243	3622.35	85.00	NA	
22	DRB1_0802	LGFFPDHQLDPAFGA	PreS1_A	2	FFPDHQLDP	0.280	0.191	6354.46	90.00	NA	
22	DRB1_1101	LGFFPDHQLDPAFGA	PreS1_A	2	FFPDHQLDP	0.370	0.180	7104.13	85.00	NA	
22	DRB1_1302	LGFFPDHQLDPAFGA	PreS1_A	2	FFPDHQLDP	0.415	0.251	3316.53	80.00	NA	
22	DRB1_1501	LGFFPDHQLDPAFGA	PreS1_A	0	LGFFPDHQL	0.365	0.256	3117.63	75.00	NA	
22	DRB5_0101	LGFFPDHQLDPAFGA	PreS1_A	2	FFPDHQLDP	0.345	0.206	5362.02	85.00	NA	
22	DRB1_0301	AFRANTANPDWDFNP	PreS1_D	1	FRANTANPD	0.750	0.230	4162.36	70.00	NA	
22	DRB1_1101	AFRANTANPDWDFNP	PreS1_D	1	FRANTANPD	0.860	0.261	2982.65	65.00	NA	
22	DRB1_1501	AFRANTANPDWDFNP	PreS1_D	1	FRANTANPD	0.830	0.244	3582.21	80.00	NA	
22	DRB5_0101	AFRANTANPDWDFNP	PreS1_D	1	FRANTANPD	0.870	0.280	2426.83	70.00	NA	
22	DRB1_0101	FPAGGSSSGTLNPVP	PreS2_A	5	SSSGTLNPV	0.310	0.184	6810.30	95.00	NA	
22	DRB1_0301	FPAGGSSSGTLNPVP	PreS2_A	5	SSSGTLNPV	0.295	0.050	29130.35	95.00	NA	
22	DRB1_0401	FPAGGSSSGTLNPVP	PreS2_A	5	SSSGTLNPV	0.270	0.116	14212.41	95.00	NA	
22	DRB1_0701	FPAGGSSSGTLNPVP	PreS2_A	2	AGGSSSGTL	0.325	0.139	11068.50	95.00	NA	
22	DRB1_0802	FPAGGSSSGTLNPVP	PreS2_A	5	SSSGTLNPV	0.345	0.083	20270.50	95.00	NA	
22	DRB1_1101	FPAGGSSSGTLNPVP	PreS2_A	5	SSSGTLNPV	0.205	0.069	23707.55	95.00	NA	
22	DRB1_1302	FPAGGSSSGTLNPVP	PreS2_A	5	SSSGTLNPV	0.455	0.085	20038.91	95.00	NA	
22	DRB1_1501	FPAGGSSSGTLNPVP	PreS2_A	5	SSSGTLNPV	0.255	0.072	23037.20	95.00	NA	
22	DRB5_0101	FPAGGSSSGTLNPVP	PreS2_A	2	AGGSSSGTL	0.230	0.081	20828.54	95.00	NA	
22	DRB1_0101	FPAGGSSSGTVNPVP	PreS2_D	5	SSSGTVNPV	0.405	0.176	7436.34	95.00	NA	
22	DRB1_0301	FPAGGSSSGTVNPVP	PreS2_D	5	SSSGTVNPV	0.390	0.047	30184.02	95.00	NA	
22	DRB1_0401	FPAGGSSSGTVNPVP	PreS2_D	5	SSSGTVNPV	0.415	0.113	14731.43	95.00	NA	
22	DRB1_0701	FPAGGSSSGTVNPVP	PreS2_D	5	SSSGTVNPV	0.380	0.137	11345.19	95.00	NA	
22	DRB1_0802	FPAGGSSSGTVNPVP	PreS2_D	5	SSSGTVNPV	0.435	0.082	20526.52	95.00	NA	
22	DRB1_1101	FPAGGSSSGTVNPVP	PreS2_D	5	SSSGTVNPV	0.290	0.066	24364.70	95.00	NA	
22	DRB1_1302	FPAGGSSSGTVNPVP	PreS2_D	5	SSSGTVNPV	0.530	0.089	19114.51	95.00	NA	
22	DRB1_1501	FPAGGSSSGTVNPVP	PreS2_D	5	SSSGTVNPV	0.360	0.069	23703.71	95.00	NA	
22	DRB5_0101	FPAGGSSSGTVNPVP	PreS2_D	5	SSSGTVNPV	0.275	0.078	21480.13	95.00	NA	
22	DRB1_0301	LTRILTIPQSLDSWW	S_A	3	ILTIPQSLD	0.515	0.266	2821.02	55.00	NA	
22	DRB1_0301	LTRILTIPQSLDSWW	S_D	3	ILTIPQSLD	0.515	0.266	2821.02	55.00	NA	
23	DRB1_0101	GFFPDHQLDPAFGAN	PreS1_A	5	HQLDPAFGA	0.450	0.366	955.62	75.00	NA	
23	DRB1_0401	GFFPDHQLDPAFGAN	PreS1_A	5	HQLDPAFGA	0.400	0.318	1604.73	60.00	NA	
23	DRB1_0701	GFFPDHQLDPAFGAN	PreS1_A	5	HQLDPAFGA	0.480	0.215	4883.74	90.00	NA	
23	DRB1_0802	GFFPDHQLDPAFGAN	PreS1_A	5	HQLDPAFGA	0.345	0.181	7021.52	90.00	NA	
23	DRB1_1101	GFFPDHQLDPAFGAN	PreS1_A	5	HQLDPAFGA	0.375	0.169	8035.07	90.00	NA	
23	DRB1_1302	GFFPDHQLDPAFGAN	PreS1_A	5	HQLDPAFGA	0.540	0.236	3906.26	85.00	NA	
23	DRB1_1501	GFFPDHQLDPAFGAN	PreS1_A	5	HQLDPAFGA	0.355	0.190	6414.28	90.00	NA	
23	DRB5_0101	GFFPDHQLDPAFGAN	PreS1_A	5	HQLDPAFGA	0.465	0.196	6029.21	90.00	NA	
23	DRB1_0101	FRANTANPDWDFNPN	PreS1_D	0	FRANTANPD	0.675	0.328	1439.34	80.00	NA	
23	DRB1_0301	FRANTANPDWDFNPN	PreS1_D	0	FRANTANPD	0.460	0.167	8243.51	90.00	NA	
23	DRB1_0701	FRANTANPDWDFNPN	PreS1_D	0	FRANTANPD	0.645	0.270	2703.06	75.00	NA	
23	DRB1_0802	FRANTANPDWDFNPN	PreS1_D	0	FRANTANPD	0.660	0.214	4947.72	85.00	NA	
23	DRB1_1101	FRANTANPDWDFNPN	PreS1_D	0	FRANTANPD	0.640	0.166	8326.79	90.00	NA	
23	DRB1_1302	FRANTANPDWDFNPN	PreS1_D	0	FRANTANPD	0.695	0.350	1130.02	55.00	NA	
23	DRB1_1501	FRANTANPDWDFNPN	PreS1_D	0	FRANTANPD	0.560	0.157	9116.17	95.00	NA	
23	DRB5_0101	FRANTANPDWDFNPN	PreS1_D	0	FRANTANPD	0.620	0.175	7555.23	90.00	NA	
23	DRB1_0101	PAGGSSSGTLNPVPN	PreS2_A	4	SSSGTLNPV	0.395	0.175	7539.96	95.00	NA	
23	DRB1_0301	PAGGSSSGTLNPVPN	PreS2_A	4	SSSGTLNPV	0.310	0.051	28948.43	95.00	NA	
23	DRB1_0401	PAGGSSSGTLNPVPN	PreS2_A	4	SSSGTLNPV	0.290	0.121	13502.91	95.00	NA	
23	DRB1_0701	PAGGSSSGTLNPVPN	PreS2_A	4	SSSGTLNPV	0.355	0.126	12791.00	95.00	NA	
23	DRB1_0802	PAGGSSSGTLNPVPN	PreS2_A	4	SSSGTLNPV	0.370	0.086	19750.26	95.00	NA	
23	DRB1_1101	PAGGSSSGTLNPVPN	PreS2_A	4	SSSGTLNPV	0.230	0.065	24873.99	95.00	NA	
23	DRB1_1302	PAGGSSSGTLNPVPN	PreS2_A	4	SSSGTLNPV	0.465	0.092	18498.62	95.00	NA	
23	DRB1_1501	PAGGSSSGTLNPVPN	PreS2_A	4	SSSGTLNPV	0.295	0.070	23518.49	95.00	NA	
23	DRB5_0101	PAGGSSSGTLNPVPN	PreS2_A	4	SSSGTLNPV	0.250	0.073	22763.66	95.00	NA	
23	DRB1_0101	PAGGSSSGTVNPVPT	PreS2_D	4	SSSGTVNPV	0.545	0.174	7618.61	95.00	NA	
23	DRB1_0301	PAGGSSSGTVNPVPT	PreS2_D	4	SSSGTVNPV	0.385	0.048	29806.26	95.00	NA	
23	DRB1_0401	PAGGSSSGTVNPVPT	PreS2_D	4	SSSGTVNPV	0.485	0.120	13676.12	95.00	NA	
23	DRB1_0701	PAGGSSSGTVNPVPT	PreS2_D	4	SSSGTVNPV	0.500	0.132	11939.89	95.00	NA	
23	DRB1_0802	PAGGSSSGTVNPVPT	PreS2_D	4	SSSGTVNPV	0.435	0.086	19668.16	95.00	NA	
23	DRB1_1101	PAGGSSSGTVNPVPT	PreS2_D	4	SSSGTVNPV	0.345	0.062	25691.57	95.00	NA	
23	DRB1_1302	PAGGSSSGTVNPVPT	PreS2_D	4	SSSGTVNPV	0.565	0.098	17375.86	95.00	NA	
23	DRB1_1501	PAGGSSSGTVNPVPT	PreS2_D	4	SSSGTVNPV	0.390	0.070	23502.98	95.00	NA	
23	DRB5_0101	PAGGSSSGTVNPVPT	PreS2_D	4	SSSGTVNPV	0.360	0.074	22555.27	95.00	NA	
23	DRB1_0301	TRILTIPQSLDSWWT	S_A	2	ILTIPQSLD	0.540	0.244	3579.73	65.00	NA	
23	DRB1_1101	TRILTIPQSLDSWWT	S_A	2	ILTIPQSLD	0.475	0.290	2170.88	60.00	NA	
23	DRB1_1302	TRILTIPQSLDSWWT	S_A	1	RILTIPQSL	0.430	0.321	1548.93	60.00	NA	
23	DRB1_1501	TRILTIPQSLDSWWT	S_A	2	ILTIPQSLD	0.505	0.334	1345.15	55.00	NA	
23	DRB5_0101	TRILTIPQSLDSWWT	S_A	1	RILTIPQSL	0.375	0.295	2063.98	65.00	NA	
23	DRB1_0301	TRILTIPQSLDSWWT	S_D	2	ILTIPQSLD	0.540	0.244	3579.73	65.00	NA	
23	DRB1_1101	TRILTIPQSLDSWWT	S_D	2	ILTIPQSLD	0.475	0.290	2170.88	60.00	NA	
23	DRB1_1302	TRILTIPQSLDSWWT	S_D	1	RILTIPQSL	0.430	0.321	1548.93	60.00	NA	
23	DRB1_1501	TRILTIPQSLDSWWT	S_D	2	ILTIPQSLD	0.505	0.334	1345.15	55.00	NA	
23	DRB5_0101	TRILTIPQSLDSWWT	S_D	1	RILTIPQSL	0.375	0.295	2063.98	65.00	NA	
24	DRB1_0101	FFPDHQLDPAFGANS	PreS1_A	4	HQLDPAFGA	0.470	0.389	742.51	70.00	NA	
24	DRB1_0301	FFPDHQLDPAFGANS	PreS1_A	4	HQLDPAFGA	0.635	0.238	3799.71	65.00	NA	
24	DRB1_0401	FFPDHQLDPAFGANS	PreS1_A	4	HQLDPAFGA	0.600	0.304	1864.93	65.00	NA	
24	DRB1_0701	FFPDHQLDPAFGANS	PreS1_A	4	HQLDPAFGA	0.495	0.221	4591.89	85.00	NA	
24	DRB1_0802	FFPDHQLDPAFGANS	PreS1_A	4	HQLDPAFGA	0.355	0.188	6532.43	90.00	NA	
24	DRB1_1101	FFPDHQLDPAFGANS	PreS1_A	4	HQLDPAFGA	0.470	0.163	8558.62	90.00	NA	
24	DRB1_1302	FFPDHQLDPAFGANS	PreS1_A	4	HQLDPAFGA	0.635	0.230	4158.22	85.00	NA	
24	DRB1_1501	FFPDHQLDPAFGANS	PreS1_A	4	HQLDPAFGA	0.435	0.190	6414.90	90.00	NA	
24	DRB5_0101	FFPDHQLDPAFGANS	PreS1_A	4	HQLDPAFGA	0.545	0.201	5708.98	85.00	NA	
24	DRB1_0101	RANTANPDWDFNPNK	PreS1_D	2	NTANPDWDF	0.510	0.128	12458.41	95.00	NA	
24	DRB1_0301	RANTANPDWDFNPNK	PreS1_D	4	ANPDWDFNP	0.400	0.131	12069.12	95.00	NA	
24	DRB1_0401	RANTANPDWDFNPNK	PreS1_D	2	NTANPDWDF	0.315	0.122	13367.87	95.00	NA	
24	DRB1_0701	RANTANPDWDFNPNK	PreS1_D	2	NTANPDWDF	0.520	0.100	16969.16	95.00	NA	
24	DRB1_0802	RANTANPDWDFNPNK	PreS1_D	2	NTANPDWDF	0.420	0.078	21544.83	95.00	NA	
24	DRB1_1101	RANTANPDWDFNPNK	PreS1_D	2	NTANPDWDF	0.390	0.075	22236.38	95.00	NA	
24	DRB1_1302	RANTANPDWDFNPNK	PreS1_D	2	NTANPDWDF	0.600	0.132	11981.43	95.00	NA	
24	DRB1_1501	RANTANPDWDFNPNK	PreS1_D	2	NTANPDWDF	0.395	0.092	18518.85	95.00	NA	
24	DRB5_0101	RANTANPDWDFNPNK	PreS1_D	2	NTANPDWDF	0.385	0.081	20735.90	95.00	NA	
24	DRB1_0101	AGGSSSGTLNPVPNT	PreS2_A	3	SSSGTLNPV	0.320	0.196	5993.44	95.00	NA	
24	DRB1_0301	AGGSSSGTLNPVPNT	PreS2_A	6	GTLNPVPNT	0.375	0.065	24882.07	95.00	NA	
24	DRB1_0401	AGGSSSGTLNPVPNT	PreS2_A	5	SGTLNPVPN	0.210	0.142	10729.03	95.00	NA	
24	DRB1_0701	AGGSSSGTLNPVPNT	PreS2_A	3	SSSGTLNPV	0.350	0.127	12641.85	95.00	NA	
24	DRB1_0802	AGGSSSGTLNPVPNT	PreS2_A	3	SSSGTLNPV	0.305	0.103	16492.38	95.00	NA	
24	DRB1_1101	AGGSSSGTLNPVPNT	PreS2_A	6	GTLNPVPNT	0.325	0.081	20904.85	95.00	NA	
24	DRB1_1302	AGGSSSGTLNPVPNT	PreS2_A	6	GTLNPVPNT	0.555	0.144	10549.57	95.00	NA	
24	DRB1_1501	AGGSSSGTLNPVPNT	PreS2_A	6	GTLNPVPNT	0.290	0.083	20477.05	95.00	NA	
24	DRB5_0101	AGGSSSGTLNPVPNT	PreS2_A	5	SGTLNPVPN	0.230	0.082	20568.31	95.00	NA	
24	DRB1_0101	AGGSSSGTVNPVPTT	PreS2_D	3	SSSGTVNPV	0.475	0.189	6460.53	95.00	NA	
24	DRB1_0301	AGGSSSGTVNPVPTT	PreS2_D	6	GTVNPVPTT	0.400	0.059	26433.15	95.00	NA	
24	DRB1_0401	AGGSSSGTVNPVPTT	PreS2_D	3	SSSGTVNPV	0.405	0.134	11682.77	95.00	NA	
24	DRB1_0701	AGGSSSGTVNPVPTT	PreS2_D	3	SSSGTVNPV	0.475	0.137	11379.98	95.00	NA	
24	DRB1_0802	AGGSSSGTVNPVPTT	PreS2_D	3	SSSGTVNPV	0.320	0.103	16482.57	95.00	NA	
24	DRB1_1101	AGGSSSGTVNPVPTT	PreS2_D	6	GTVNPVPTT	0.295	0.073	22740.52	95.00	NA	
24	DRB1_1302	AGGSSSGTVNPVPTT	PreS2_D	6	GTVNPVPTT	0.435	0.135	11544.05	95.00	NA	
24	DRB1_1501	AGGSSSGTVNPVPTT	PreS2_D	3	SSSGTVNPV	0.340	0.078	21563.02	95.00	NA	
24	DRB5_0101	AGGSSSGTVNPVPTT	PreS2_D	3	SSSGTVNPV	0.300	0.082	20672.50	95.00	NA	
24	DRB1_0101	RILTIPQSLDSWWTS	S_A	1	ILTIPQSLD	0.270	0.425	505.82	60.00	NA	
24	DRB1_0301	RILTIPQSLDSWWTS	S_A	1	ILTIPQSLD	0.445	0.226	4344.01	70.00	NA	
24	DRB1_0701	RILTIPQSLDSWWTS	S_A	0	RILTIPQSL	0.395	0.331	1396.07	60.00	NA	
24	DRB1_1101	RILTIPQSLDSWWTS	S_A	1	ILTIPQSLD	0.525	0.246	3478.43	70.00	NA	
24	DRB1_1302	RILTIPQSLDSWWTS	S_A	1	ILTIPQSLD	0.405	0.282	2372.75	70.00	NA	
24	DRB1_1501	RILTIPQSLDSWWTS	S_A	1	ILTIPQSLD	0.455	0.304	1871.13	65.00	NA	
24	DRB5_0101	RILTIPQSLDSWWTS	S_A	1	ILTIPQSLD	0.375	0.252	3280.10	75.00	NA	
24	DRB1_0101	RILTIPQSLDSWWTS	S_D	1	ILTIPQSLD	0.270	0.425	505.82	60.00	NA	
24	DRB1_0301	RILTIPQSLDSWWTS	S_D	1	ILTIPQSLD	0.445	0.226	4344.01	70.00	NA	
24	DRB1_0701	RILTIPQSLDSWWTS	S_D	0	RILTIPQSL	0.395	0.331	1396.07	60.00	NA	
24	DRB1_1101	RILTIPQSLDSWWTS	S_D	1	ILTIPQSLD	0.525	0.246	3478.43	70.00	NA	
24	DRB1_1302	RILTIPQSLDSWWTS	S_D	1	ILTIPQSLD	0.405	0.282	2372.75	70.00	NA	
24	DRB1_1501	RILTIPQSLDSWWTS	S_D	1	ILTIPQSLD	0.455	0.304	1871.13	65.00	NA	
24	DRB5_0101	RILTIPQSLDSWWTS	S_D	1	ILTIPQSLD	0.375	0.252	3280.10	75.00	NA	
25	DRB1_0101	FPDHQLDPAFGANSN	PreS1_A	3	HQLDPAFGA	0.440	0.392	719.70	70.00	NA	
25	DRB1_0301	FPDHQLDPAFGANSN	PreS1_A	3	HQLDPAFGA	0.790	0.220	4646.32	70.00	NA	
25	DRB1_0401	FPDHQLDPAFGANSN	PreS1_A	3	HQLDPAFGA	0.635	0.295	2061.03	65.00	NA	
25	DRB1_0701	FPDHQLDPAFGANSN	PreS1_A	3	HQLDPAFGA	0.500	0.211	5108.41	90.00	NA	
25	DRB1_0802	FPDHQLDPAFGANSN	PreS1_A	5	LDPAFGANS	0.360	0.189	6484.62	90.00	NA	
25	DRB1_1101	FPDHQLDPAFGANSN	PreS1_A	3	HQLDPAFGA	0.500	0.155	9388.85	90.00	NA	
25	DRB1_1302	FPDHQLDPAFGANSN	PreS1_A	3	HQLDPAFGA	0.665	0.219	4662.18	85.00	NA	
25	DRB1_1501	FPDHQLDPAFGANSN	PreS1_A	3	HQLDPAFGA	0.480	0.183	6882.22	90.00	NA	
25	DRB5_0101	FPDHQLDPAFGANSN	PreS1_A	3	HQLDPAFGA	0.555	0.196	6018.00	90.00	NA	
25	DRB1_0101	ANTANPDWDFNPNKD	PreS1_D	1	NTANPDWDF	0.475	0.114	14628.50	95.00	NA	
25	DRB1_0301	ANTANPDWDFNPNKD	PreS1_D	3	ANPDWDFNP	0.380	0.124	13082.55	95.00	NA	
25	DRB1_0401	ANTANPDWDFNPNKD	PreS1_D	1	NTANPDWDF	0.265	0.115	14363.14	95.00	NA	
25	DRB1_0701	ANTANPDWDFNPNKD	PreS1_D	1	NTANPDWDF	0.455	0.086	19684.55	95.00	NA	
25	DRB1_0802	ANTANPDWDFNPNKD	PreS1_D	1	NTANPDWDF	0.350	0.070	23468.93	95.00	NA	
25	DRB1_1101	ANTANPDWDFNPNKD	PreS1_D	1	NTANPDWDF	0.335	0.071	23243.26	95.00	NA	
25	DRB1_1302	ANTANPDWDFNPNKD	PreS1_D	1	NTANPDWDF	0.490	0.119	13871.34	95.00	NA	
25	DRB1_1501	ANTANPDWDFNPNKD	PreS1_D	1	NTANPDWDF	0.335	0.086	19794.97	95.00	NA	
25	DRB5_0101	ANTANPDWDFNPNKD	PreS1_D	1	NTANPDWDF	0.365	0.076	22040.21	95.00	NA	
25	DRB1_0101	GGSSSGTLNPVPNTA	PreS2_A	5	GTLNPVPNT	0.305	0.224	4420.54	95.00	NA	
25	DRB1_0301	GGSSSGTLNPVPNTA	PreS2_A	5	GTLNPVPNT	0.485	0.080	21095.94	95.00	NA	
25	DRB1_0401	GGSSSGTLNPVPNTA	PreS2_A	5	GTLNPVPNT	0.275	0.185	6723.32	95.00	NA	
25	DRB1_0701	GGSSSGTLNPVPNTA	PreS2_A	2	SSSGTLNPV	0.275	0.134	11737.89	95.00	NA	
25	DRB1_0802	GGSSSGTLNPVPNTA	PreS2_A	5	GTLNPVPNT	0.295	0.130	12237.57	95.00	NA	
25	DRB1_1101	GGSSSGTLNPVPNTA	PreS2_A	5	GTLNPVPNT	0.345	0.098	17371.73	95.00	NA	
25	DRB1_1302	GGSSSGTLNPVPNTA	PreS2_A	5	GTLNPVPNT	0.610	0.184	6826.67	95.00	NA	
25	DRB1_1501	GGSSSGTLNPVPNTA	PreS2_A	5	GTLNPVPNT	0.375	0.098	17275.39	95.00	NA	
25	DRB5_0101	GGSSSGTLNPVPNTA	PreS2_A	5	GTLNPVPNT	0.285	0.096	17654.63	95.00	NA	
25	DRB1_0101	GGSSSGTVNPVPTTA	PreS2_D	2	SSSGTVNPV	0.300	0.204	5488.33	95.00	NA	
25	DRB1_0301	GGSSSGTVNPVPTTA	PreS2_D	5	GTVNPVPTT	0.510	0.071	23201.05	95.00	NA	
25	DRB1_0401	GGSSSGTVNPVPTTA	PreS2_D	5	GTVNPVPTT	0.230	0.150	9893.09	95.00	NA	
25	DRB1_0701	GGSSSGTVNPVPTTA	PreS2_D	2	SSSGTVNPV	0.360	0.140	10949.15	95.00	NA	
25	DRB1_0802	GGSSSGTVNPVPTTA	PreS2_D	5	GTVNPVPTT	0.315	0.121	13574.99	95.00	NA	
25	DRB1_1101	GGSSSGTVNPVPTTA	PreS2_D	5	GTVNPVPTT	0.390	0.084	20143.69	95.00	NA	
25	DRB1_1302	GGSSSGTVNPVPTTA	PreS2_D	5	GTVNPVPTT	0.580	0.159	8969.71	95.00	NA	
25	DRB1_1501	GGSSSGTVNPVPTTA	PreS2_D	5	GTVNPVPTT	0.335	0.086	19728.90	95.00	NA	
25	DRB5_0101	GGSSSGTVNPVPTTA	PreS2_D	5	GTVNPVPTT	0.270	0.091	18758.22	95.00	NA	
25	DRB1_0101	ILTIPQSLDSWWTSL	S_A	4	PQSLDSWWT	0.495	0.368	935.58	75.00	NA	
25	DRB1_0301	ILTIPQSLDSWWTSL	S_A	5	QSLDSWWTS	0.305	0.191	6318.12	80.00	NA	
25	DRB1_0401	ILTIPQSLDSWWTSL	S_A	4	PQSLDSWWT	0.265	0.292	2128.13	70.00	NA	
25	DRB1_0701	ILTIPQSLDSWWTSL	S_A	4	PQSLDSWWT	0.415	0.277	2494.18	75.00	NA	
25	DRB1_0802	ILTIPQSLDSWWTSL	S_A	4	PQSLDSWWT	0.240	0.241	3670.92	75.00	NA	
25	DRB1_1101	ILTIPQSLDSWWTSL	S_A	4	PQSLDSWWT	0.330	0.177	7367.15	90.00	NA	
25	DRB1_1302	ILTIPQSLDSWWTSL	S_A	4	PQSLDSWWT	0.170	0.213	4988.04	90.00	NA	
25	DRB1_1501	ILTIPQSLDSWWTSL	S_A	4	PQSLDSWWT	0.395	0.265	2838.17	75.00	NA	
25	DRB5_0101	ILTIPQSLDSWWTSL	S_A	4	PQSLDSWWT	0.400	0.194	6122.49	90.00	NA	
25	DRB1_0101	ILTIPQSLDSWWTSL	S_D	4	PQSLDSWWT	0.495	0.368	935.58	75.00	NA	
25	DRB1_0301	ILTIPQSLDSWWTSL	S_D	5	QSLDSWWTS	0.305	0.191	6318.12	80.00	NA	
25	DRB1_0401	ILTIPQSLDSWWTSL	S_D	4	PQSLDSWWT	0.265	0.292	2128.13	70.00	NA	
25	DRB1_0701	ILTIPQSLDSWWTSL	S_D	4	PQSLDSWWT	0.415	0.277	2494.18	75.00	NA	
25	DRB1_0802	ILTIPQSLDSWWTSL	S_D	4	PQSLDSWWT	0.240	0.241	3670.92	75.00	NA	
25	DRB1_1101	ILTIPQSLDSWWTSL	S_D	4	PQSLDSWWT	0.330	0.177	7367.15	90.00	NA	
25	DRB1_1302	ILTIPQSLDSWWTSL	S_D	4	PQSLDSWWT	0.170	0.213	4988.04	90.00	NA	
25	DRB1_1501	ILTIPQSLDSWWTSL	S_D	4	PQSLDSWWT	0.395	0.265	2838.17	75.00	NA	
25	DRB5_0101	ILTIPQSLDSWWTSL	S_D	4	PQSLDSWWT	0.400	0.194	6122.49	90.00	NA	
26	DRB1_0101	PDHQLDPAFGANSNN	PreS1_A	4	LDPAFGANS	0.540	0.376	858.83	70.00	NA	
26	DRB1_0301	PDHQLDPAFGANSNN	PreS1_A	2	HQLDPAFGA	0.780	0.194	6142.00	80.00	NA	
26	DRB1_0401	PDHQLDPAFGANSNN	PreS1_A	2	HQLDPAFGA	0.545	0.269	2709.70	75.00	NA	
26	DRB1_0701	PDHQLDPAFGANSNN	PreS1_A	4	LDPAFGANS	0.460	0.191	6349.85	90.00	NA	
26	DRB1_0802	PDHQLDPAFGANSNN	PreS1_A	4	LDPAFGANS	0.515	0.178	7282.11	90.00	NA	
26	DRB1_1101	PDHQLDPAFGANSNN	PreS1_A	2	HQLDPAFGA	0.420	0.142	10715.68	95.00	NA	
26	DRB1_1302	PDHQLDPAFGANSNN	PreS1_A	2	HQLDPAFGA	0.610	0.193	6193.31	90.00	NA	
26	DRB1_1501	PDHQLDPAFGANSNN	PreS1_A	4	LDPAFGANS	0.440	0.169	8019.26	90.00	NA	
26	DRB5_0101	PDHQLDPAFGANSNN	PreS1_A	2	HQLDPAFGA	0.470	0.177	7396.30	90.00	NA	
26	DRB1_0101	NTANPDWDFNPNKDT	PreS1_D	6	WDFNPNKDT	0.380	0.126	12802.77	95.00	NA	
26	DRB1_0301	NTANPDWDFNPNKDT	PreS1_D	2	ANPDWDFNP	0.340	0.124	13086.80	95.00	NA	
26	DRB1_0401	NTANPDWDFNPNKDT	PreS1_D	6	WDFNPNKDT	0.415	0.134	11765.23	95.00	NA	
26	DRB1_0701	NTANPDWDFNPNKDT	PreS1_D	6	WDFNPNKDT	0.405	0.092	18550.73	95.00	NA	
26	DRB1_0802	NTANPDWDFNPNKDT	PreS1_D	6	WDFNPNKDT	0.260	0.075	22192.40	95.00	NA	
26	DRB1_1101	NTANPDWDFNPNKDT	PreS1_D	6	WDFNPNKDT	0.390	0.082	20693.54	95.00	NA	
26	DRB1_1302	NTANPDWDFNPNKDT	PreS1_D	6	WDFNPNKDT	0.525	0.146	10282.60	95.00	NA	
26	DRB1_1501	NTANPDWDFNPNKDT	PreS1_D	6	WDFNPNKDT	0.215	0.087	19508.36	95.00	NA	
26	DRB5_0101	NTANPDWDFNPNKDT	PreS1_D	6	WDFNPNKDT	0.345	0.084	20231.94	95.00	NA	
26	DRB1_0101	GSSSGTLNPVPNTAS	PreS2_A	6	LNPVPNTAS	0.665	0.311	1721.04	85.00	NA	
26	DRB1_0301	GSSSGTLNPVPNTAS	PreS2_A	6	LNPVPNTAS	0.410	0.106	15960.11	95.00	NA	
26	DRB1_0401	GSSSGTLNPVPNTAS	PreS2_A	6	LNPVPNTAS	0.745	0.307	1812.55	65.00	NA	
26	DRB1_0701	GSSSGTLNPVPNTAS	PreS2_A	6	LNPVPNTAS	0.685	0.199	5779.52	90.00	NA	
26	DRB1_0802	GSSSGTLNPVPNTAS	PreS2_A	6	LNPVPNTAS	0.655	0.216	4836.20	85.00	NA	
26	DRB1_1101	GSSSGTLNPVPNTAS	PreS2_A	6	LNPVPNTAS	0.575	0.142	10757.97	95.00	NA	
26	DRB1_1302	GSSSGTLNPVPNTAS	PreS2_A	6	LNPVPNTAS	0.490	0.245	3519.35	80.00	NA	
26	DRB1_1501	GSSSGTLNPVPNTAS	PreS2_A	6	LNPVPNTAS	0.650	0.161	8766.02	95.00	NA	
26	DRB5_0101	GSSSGTLNPVPNTAS	PreS2_A	6	LNPVPNTAS	0.550	0.135	11558.55	95.00	NA	
26	DRB1_0101	GSSSGTVNPVPTTAS	PreS2_D	6	VNPVPTTAS	0.560	0.265	2853.13	90.00	NA	
26	DRB1_0301	GSSSGTVNPVPTTAS	PreS2_D	6	VNPVPTTAS	0.395	0.092	18473.82	95.00	NA	
26	DRB1_0401	GSSSGTVNPVPTTAS	PreS2_D	6	VNPVPTTAS	0.665	0.229	4207.68	85.00	NA	
26	DRB1_0701	GSSSGTVNPVPTTAS	PreS2_D	6	VNPVPTTAS	0.540	0.181	7050.14	95.00	NA	
26	DRB1_0802	GSSSGTVNPVPTTAS	PreS2_D	6	VNPVPTTAS	0.590	0.193	6211.70	90.00	NA	
26	DRB1_1101	GSSSGTVNPVPTTAS	PreS2_D	6	VNPVPTTAS	0.515	0.117	14035.45	95.00	NA	
26	DRB1_1302	GSSSGTVNPVPTTAS	PreS2_D	4	GTVNPVPTT	0.455	0.190	6417.26	90.00	NA	
26	DRB1_1501	GSSSGTVNPVPTTAS	PreS2_D	6	VNPVPTTAS	0.575	0.123	13276.34	95.00	NA	
26	DRB5_0101	GSSSGTVNPVPTTAS	PreS2_D	6	VNPVPTTAS	0.475	0.120	13687.67	95.00	NA	
26	DRB1_0101	LTIPQSLDSWWTSLN	S_A	3	PQSLDSWWT	0.640	0.341	1245.65	80.00	NA	
26	DRB1_0301	LTIPQSLDSWWTSLN	S_A	4	QSLDSWWTS	0.455	0.172	7815.73	90.00	NA	
26	DRB1_0401	LTIPQSLDSWWTSLN	S_A	3	PQSLDSWWT	0.285	0.282	2377.32	70.00	NA	
26	DRB1_0701	LTIPQSLDSWWTSLN	S_A	3	PQSLDSWWT	0.445	0.257	3090.00	80.00	NA	
26	DRB1_0802	LTIPQSLDSWWTSLN	S_A	3	PQSLDSWWT	0.360	0.208	5274.78	85.00	NA	
26	DRB1_1101	LTIPQSLDSWWTSLN	S_A	3	PQSLDSWWT	0.450	0.161	8750.29	90.00	NA	
26	DRB1_1302	LTIPQSLDSWWTSLN	S_A	3	PQSLDSWWT	0.310	0.190	6433.74	90.00	NA	
26	DRB1_1501	LTIPQSLDSWWTSLN	S_A	3	PQSLDSWWT	0.420	0.253	3250.63	75.00	NA	
26	DRB5_0101	LTIPQSLDSWWTSLN	S_A	3	PQSLDSWWT	0.425	0.185	6744.88	90.00	NA	
26	DRB1_0101	LTIPQSLDSWWTSLN	S_D	3	PQSLDSWWT	0.640	0.341	1245.65	80.00	NA	
26	DRB1_0301	LTIPQSLDSWWTSLN	S_D	4	QSLDSWWTS	0.455	0.172	7815.73	90.00	NA	
26	DRB1_0401	LTIPQSLDSWWTSLN	S_D	3	PQSLDSWWT	0.285	0.282	2377.32	70.00	NA	
26	DRB1_0701	LTIPQSLDSWWTSLN	S_D	3	PQSLDSWWT	0.445	0.257	3090.00	80.00	NA	
26	DRB1_0802	LTIPQSLDSWWTSLN	S_D	3	PQSLDSWWT	0.360	0.208	5274.78	85.00	NA	
26	DRB1_1101	LTIPQSLDSWWTSLN	S_D	3	PQSLDSWWT	0.450	0.161	8750.29	90.00	NA	
26	DRB1_1302	LTIPQSLDSWWTSLN	S_D	3	PQSLDSWWT	0.310	0.190	6433.74	90.00	NA	
26	DRB1_1501	LTIPQSLDSWWTSLN	S_D	3	PQSLDSWWT	0.420	0.253	3250.63	75.00	NA	
26	DRB5_0101	LTIPQSLDSWWTSLN	S_D	3	PQSLDSWWT	0.425	0.185	6744.88	90.00	NA	
27	DRB1_0101	DHQLDPAFGANSNNP	PreS1_A	3	LDPAFGANS	0.510	0.366	954.87	75.00	NA	
27	DRB1_0301	DHQLDPAFGANSNNP	PreS1_A	1	HQLDPAFGA	0.740	0.179	7224.20	85.00	NA	
27	DRB1_0401	DHQLDPAFGANSNNP	PreS1_A	1	HQLDPAFGA	0.435	0.273	2604.69	75.00	NA	
27	DRB1_0701	DHQLDPAFGANSNNP	PreS1_A	3	LDPAFGANS	0.365	0.189	6471.58	95.00	NA	
27	DRB1_0802	DHQLDPAFGANSNNP	PreS1_A	3	LDPAFGANS	0.475	0.177	7385.42	90.00	NA	
27	DRB1_1101	DHQLDPAFGANSNNP	PreS1_A	1	HQLDPAFGA	0.400	0.141	10827.45	95.00	NA	
27	DRB1_1302	DHQLDPAFGANSNNP	PreS1_A	1	HQLDPAFGA	0.500	0.205	5418.12	90.00	NA	
27	DRB1_1501	DHQLDPAFGANSNNP	PreS1_A	3	LDPAFGANS	0.455	0.164	8485.40	95.00	NA	
27	DRB5_0101	DHQLDPAFGANSNNP	PreS1_A	1	HQLDPAFGA	0.395	0.173	7686.25	90.00	NA	
27	DRB1_0101	TANPDWDFNPNKDTW	PreS1_D	5	WDFNPNKDT	0.550	0.149	9966.47	95.00	NA	
27	DRB1_0301	TANPDWDFNPNKDTW	PreS1_D	3	PDWDFNPNK	0.255	0.123	13207.00	95.00	NA	
27	DRB1_0401	TANPDWDFNPNKDTW	PreS1_D	5	WDFNPNKDT	0.530	0.162	8692.35	95.00	NA	
27	DRB1_0701	TANPDWDFNPNKDTW	PreS1_D	5	WDFNPNKDT	0.515	0.100	16966.77	95.00	NA	
27	DRB1_0802	TANPDWDFNPNKDTW	PreS1_D	5	WDFNPNKDT	0.390	0.084	20212.24	95.00	NA	
27	DRB1_1101	TANPDWDFNPNKDTW	PreS1_D	5	WDFNPNKDT	0.470	0.096	17670.49	95.00	NA	
27	DRB1_1302	TANPDWDFNPNKDTW	PreS1_D	5	WDFNPNKDT	0.655	0.176	7457.29	95.00	NA	
27	DRB1_1501	TANPDWDFNPNKDTW	PreS1_D	5	WDFNPNKDT	0.350	0.093	18243.01	95.00	NA	
27	DRB5_0101	TANPDWDFNPNKDTW	PreS1_D	5	WDFNPNKDT	0.430	0.098	17393.92	95.00	NA	
27	DRB1_0101	SSSGTLNPVPNTASH	PreS2_A	5	LNPVPNTAS	0.815	0.375	869.33	75.00	NA	
27	DRB1_0301	SSSGTLNPVPNTASH	PreS2_A	5	LNPVPNTAS	0.550	0.122	13383.64	95.00	NA	
27	DRB1_0701	SSSGTLNPVPNTASH	PreS2_A	5	LNPVPNTAS	0.770	0.229	4202.13	85.00	NA	
27	DRB1_0802	SSSGTLNPVPNTASH	PreS2_A	5	LNPVPNTAS	0.775	0.267	2774.47	70.00	NA	
27	DRB1_1101	SSSGTLNPVPNTASH	PreS2_A	5	LNPVPNTAS	0.690	0.170	7976.86	90.00	NA	
27	DRB1_1302	SSSGTLNPVPNTASH	PreS2_A	5	LNPVPNTAS	0.575	0.278	2474.96	70.00	NA	
27	DRB1_1501	SSSGTLNPVPNTASH	PreS2_A	5	LNPVPNTAS	0.795	0.195	6083.66	90.00	NA	
27	DRB5_0101	SSSGTLNPVPNTASH	PreS2_A	5	LNPVPNTAS	0.685	0.163	8608.02	95.00	NA	
27	DRB1_0101	SSSGTVNPVPTTASP	PreS2_D	5	VNPVPTTAS	0.635	0.286	2270.16	90.00	NA	
27	DRB1_0301	SSSGTVNPVPTTASP	PreS2_D	5	VNPVPTTAS	0.510	0.098	17296.52	95.00	NA	
27	DRB1_0401	SSSGTVNPVPTTASP	PreS2_D	5	VNPVPTTAS	0.765	0.258	3076.12	80.00	NA	
27	DRB1_0701	SSSGTVNPVPTTASP	PreS2_D	5	VNPVPTTAS	0.620	0.183	6872.10	95.00	NA	
27	DRB1_0802	SSSGTVNPVPTTASP	PreS2_D	5	VNPVPTTAS	0.715	0.220	4602.44	80.00	NA	
27	DRB1_1101	SSSGTVNPVPTTASP	PreS2_D	5	VNPVPTTAS	0.615	0.128	12485.67	95.00	NA	
27	DRB1_1302	SSSGTVNPVPTTASP	PreS2_D	3	GTVNPVPTT	0.445	0.191	6307.88	90.00	NA	
27	DRB1_1501	SSSGTVNPVPTTASP	PreS2_D	5	VNPVPTTAS	0.705	0.135	11623.39	95.00	NA	
27	DRB5_0101	SSSGTVNPVPTTASP	PreS2_D	5	VNPVPTTAS	0.570	0.127	12623.81	95.00	NA	
27	DRB1_0101	TIPQSLDSWWTSLNF	S_A	2	PQSLDSWWT	0.525	0.323	1513.84	85.00	NA	
27	DRB1_0301	TIPQSLDSWWTSLNF	S_A	3	QSLDSWWTS	0.495	0.174	7602.38	90.00	NA	
27	DRB1_0401	TIPQSLDSWWTSLNF	S_A	5	LDSWWTSLN	0.345	0.290	2158.72	70.00	NA	
27	DRB1_0701	TIPQSLDSWWTSLNF	S_A	6	DSWWTSLNF	0.265	0.278	2481.96	75.00	NA	
27	DRB1_0802	TIPQSLDSWWTSLNF	S_A	2	PQSLDSWWT	0.270	0.206	5372.82	85.00	NA	
27	DRB1_1101	TIPQSLDSWWTSLNF	S_A	5	LDSWWTSLN	0.235	0.169	8035.68	90.00	NA	
27	DRB1_1302	TIPQSLDSWWTSLNF	S_A	5	LDSWWTSLN	0.210	0.195	6075.11	90.00	NA	
27	DRB1_1501	TIPQSLDSWWTSLNF	S_A	5	LDSWWTSLN	0.440	0.278	2469.98	70.00	NA	
27	DRB5_0101	TIPQSLDSWWTSLNF	S_A	2	PQSLDSWWT	0.255	0.190	6397.71	90.00	NA	
27	DRB1_0101	TIPQSLDSWWTSLNF	S_D	2	PQSLDSWWT	0.525	0.323	1513.84	85.00	NA	
27	DRB1_0301	TIPQSLDSWWTSLNF	S_D	3	QSLDSWWTS	0.495	0.174	7602.38	90.00	NA	
27	DRB1_0401	TIPQSLDSWWTSLNF	S_D	5	LDSWWTSLN	0.345	0.290	2158.72	70.00	NA	
27	DRB1_0701	TIPQSLDSWWTSLNF	S_D	6	DSWWTSLNF	0.265	0.278	2481.96	75.00	NA	
27	DRB1_0802	TIPQSLDSWWTSLNF	S_D	2	PQSLDSWWT	0.270	0.206	5372.82	85.00	NA	
27	DRB1_1101	TIPQSLDSWWTSLNF	S_D	5	LDSWWTSLN	0.235	0.169	8035.68	90.00	NA	
27	DRB1_1302	TIPQSLDSWWTSLNF	S_D	5	LDSWWTSLN	0.210	0.195	6075.11	90.00	NA	
27	DRB1_1501	TIPQSLDSWWTSLNF	S_D	5	LDSWWTSLN	0.440	0.278	2469.98	70.00	NA	
27	DRB5_0101	TIPQSLDSWWTSLNF	S_D	2	PQSLDSWWT	0.255	0.190	6397.71	90.00	NA	
28	DRB1_0101	HQLDPAFGANSNNPD	PreS1_A	2	LDPAFGANS	0.585	0.363	986.26	75.00	NA	
28	DRB1_0301	HQLDPAFGANSNNPD	PreS1_A	0	HQLDPAFGA	0.435	0.134	11768.41	95.00	NA	
28	DRB1_0401	HQLDPAFGANSNNPD	PreS1_A	6	FGANSNNPD	0.375	0.283	2332.00	70.00	NA	
28	DRB1_0701	HQLDPAFGANSNNPD	PreS1_A	2	LDPAFGANS	0.415	0.193	6218.36	90.00	NA	
28	DRB1_0802	HQLDPAFGANSNNPD	PreS1_A	2	LDPAFGANS	0.565	0.182	6942.65	90.00	NA	
28	DRB1_1101	HQLDPAFGANSNNPD	PreS1_A	2	LDPAFGANS	0.390	0.141	10863.59	95.00	NA	
28	DRB1_1302	HQLDPAFGANSNNPD	PreS1_A	6	FGANSNNPD	0.520	0.231	4121.00	85.00	NA	
28	DRB1_1501	HQLDPAFGANSNNPD	PreS1_A	2	LDPAFGANS	0.510	0.161	8779.50	95.00	NA	
28	DRB5_0101	HQLDPAFGANSNNPD	PreS1_A	2	LDPAFGANS	0.465	0.168	8118.18	95.00	NA	
28	DRB1_0101	ANPDWDFNPNKDTWP	PreS1_D	4	WDFNPNKDT	0.500	0.159	8964.86	95.00	NA	
28	DRB1_0301	ANPDWDFNPNKDTWP	PreS1_D	2	PDWDFNPNK	0.320	0.116	14234.88	95.00	NA	
28	DRB1_0401	ANPDWDFNPNKDTWP	PreS1_D	4	WDFNPNKDT	0.430	0.176	7469.81	95.00	NA	
28	DRB1_0701	ANPDWDFNPNKDTWP	PreS1_D	4	WDFNPNKDT	0.405	0.107	15679.07	95.00	NA	
28	DRB1_0802	ANPDWDFNPNKDTWP	PreS1_D	4	WDFNPNKDT	0.340	0.091	18672.56	95.00	NA	
28	DRB1_1101	ANPDWDFNPNKDTWP	PreS1_D	4	WDFNPNKDT	0.440	0.100	16879.25	95.00	NA	
28	DRB1_1302	ANPDWDFNPNKDTWP	PreS1_D	4	WDFNPNKDT	0.570	0.190	6395.22	90.00	NA	
28	DRB1_1501	ANPDWDFNPNKDTWP	PreS1_D	4	WDFNPNKDT	0.265	0.096	17647.75	95.00	NA	
28	DRB5_0101	ANPDWDFNPNKDTWP	PreS1_D	4	WDFNPNKDT	0.420	0.099	17073.77	95.00	NA	
28	DRB1_0101	SSGTLNPVPNTASHI	PreS2_A	4	LNPVPNTAS	0.820	0.441	423.56	60.00	NA	
28	DRB1_0301	SSGTLNPVPNTASHI	PreS2_A	4	LNPVPNTAS	0.560	0.148	10062.37	95.00	NA	
28	DRB1_0701	SSGTLNPVPNTASHI	PreS2_A	4	LNPVPNTAS	0.605	0.312	1717.10	65.00	NA	
28	DRB1_0802	SSGTLNPVPNTASHI	PreS2_A	4	LNPVPNTAS	0.800	0.311	1721.22	55.00	NA	
28	DRB1_1101	SSGTLNPVPNTASHI	PreS2_A	4	LNPVPNTAS	0.700	0.196	5980.74	85.00	NA	
28	DRB1_1501	SSGTLNPVPNTASHI	PreS2_A	4	LNPVPNTAS	0.740	0.240	3731.31	80.00	NA	
28	DRB5_0101	SSGTLNPVPNTASHI	PreS2_A	4	LNPVPNTAS	0.605	0.201	5686.85	85.00	NA	
28	DRB1_0101	SSGTVNPVPTTASPL	PreS2_D	4	VNPVPTTAS	0.640	0.349	1144.27	80.00	NA	
28	DRB1_0301	SSGTVNPVPTTASPL	PreS2_D	4	VNPVPTTAS	0.590	0.114	14521.11	95.00	NA	
28	DRB1_0401	SSGTVNPVPTTASPL	PreS2_D	4	VNPVPTTAS	0.800	0.309	1772.38	60.00	NA	
28	DRB1_0701	SSGTVNPVPTTASPL	PreS2_D	6	PVPTTASPL	0.515	0.307	1798.66	70.00	NA	
28	DRB1_0802	SSGTVNPVPTTASPL	PreS2_D	4	VNPVPTTAS	0.730	0.263	2900.72	70.00	NA	
28	DRB1_1101	SSGTVNPVPTTASPL	PreS2_D	4	VNPVPTTAS	0.685	0.147	10163.69	95.00	NA	
28	DRB1_1302	SSGTVNPVPTTASPL	PreS2_D	6	PVPTTASPL	0.330	0.252	3255.00	80.00	NA	
28	DRB1_1501	SSGTVNPVPTTASPL	PreS2_D	4	VNPVPTTAS	0.635	0.170	7963.15	90.00	NA	
28	DRB5_0101	SSGTVNPVPTTASPL	PreS2_D	4	VNPVPTTAS	0.540	0.156	9273.96	95.00	NA	
28	DRB1_0101	IPQSLDSWWTSLNFL	S_A	1	PQSLDSWWT	0.270	0.347	1166.52	80.00	NA	
28	DRB1_0301	IPQSLDSWWTSLNFL	S_A	2	QSLDSWWTS	0.410	0.178	7310.14	85.00	NA	
28	DRB1_0401	IPQSLDSWWTSLNFL	S_A	4	LDSWWTSLN	0.360	0.311	1736.47	60.00	NA	
28	DRB1_0802	IPQSLDSWWTSLNFL	S_A	4	LDSWWTSLN	0.290	0.217	4752.89	85.00	NA	
28	DRB1_1101	IPQSLDSWWTSLNFL	S_A	4	LDSWWTSLN	0.260	0.193	6178.19	85.00	NA	
28	DRB1_1302	IPQSLDSWWTSLNFL	S_A	4	LDSWWTSLN	0.220	0.219	4687.78	85.00	NA	
28	DRB1_1501	IPQSLDSWWTSLNFL	S_A	4	LDSWWTSLN	0.465	0.324	1497.14	60.00	NA	
28	DRB5_0101	IPQSLDSWWTSLNFL	S_A	4	LDSWWTSLN	0.270	0.210	5129.24	85.00	NA	
28	DRB1_0101	IPQSLDSWWTSLNFL	S_D	1	PQSLDSWWT	0.270	0.347	1166.52	80.00	NA	
28	DRB1_0301	IPQSLDSWWTSLNFL	S_D	2	QSLDSWWTS	0.410	0.178	7310.14	85.00	NA	
28	DRB1_0401	IPQSLDSWWTSLNFL	S_D	4	LDSWWTSLN	0.360	0.311	1736.47	60.00	NA	
28	DRB1_0802	IPQSLDSWWTSLNFL	S_D	4	LDSWWTSLN	0.290	0.217	4752.89	85.00	NA	
28	DRB1_1101	IPQSLDSWWTSLNFL	S_D	4	LDSWWTSLN	0.260	0.193	6178.19	85.00	NA	
28	DRB1_1302	IPQSLDSWWTSLNFL	S_D	4	LDSWWTSLN	0.220	0.219	4687.78	85.00	NA	
28	DRB1_1501	IPQSLDSWWTSLNFL	S_D	4	LDSWWTSLN	0.465	0.324	1497.14	60.00	NA	
28	DRB5_0101	IPQSLDSWWTSLNFL	S_D	4	LDSWWTSLN	0.270	0.210	5129.24	85.00	NA	
29	DRB1_0101	QLDPAFGANSNNPDW	PreS1_A	1	LDPAFGANS	0.575	0.322	1537.34	85.00	NA	
29	DRB1_0301	QLDPAFGANSNNPDW	PreS1_A	5	FGANSNNPD	0.585	0.111	15074.38	95.00	NA	
29	DRB1_0401	QLDPAFGANSNNPDW	PreS1_A	5	FGANSNNPD	0.685	0.311	1726.84	60.00	NA	
29	DRB1_0701	QLDPAFGANSNNPDW	PreS1_A	5	FGANSNNPD	0.410	0.184	6856.28	95.00	NA	
29	DRB1_0802	QLDPAFGANSNNPDW	PreS1_A	1	LDPAFGANS	0.475	0.171	7866.47	95.00	NA	
29	DRB1_1101	QLDPAFGANSNNPDW	PreS1_A	5	FGANSNNPD	0.395	0.129	12401.92	95.00	NA	
29	DRB1_1302	QLDPAFGANSNNPDW	PreS1_A	5	FGANSNNPD	0.790	0.258	3072.59	80.00	NA	
29	DRB1_1501	QLDPAFGANSNNPDW	PreS1_A	1	LDPAFGANS	0.435	0.143	10674.37	95.00	NA	
29	DRB5_0101	QLDPAFGANSNNPDW	PreS1_A	5	FGANSNNPD	0.350	0.145	10360.88	95.00	NA	
29	DRB1_0101	NPDWDFNPNKDTWPD	PreS1_D	3	WDFNPNKDT	0.465	0.153	9555.60	95.00	NA	
29	DRB1_0301	NPDWDFNPNKDTWPD	PreS1_D	3	WDFNPNKDT	0.295	0.107	15775.38	95.00	NA	
29	DRB1_0401	NPDWDFNPNKDTWPD	PreS1_D	5	FNPNKDTWP	0.405	0.178	7309.03	95.00	NA	
29	DRB1_0701	NPDWDFNPNKDTWPD	PreS1_D	3	WDFNPNKDT	0.400	0.102	16606.98	95.00	NA	
29	DRB1_0802	NPDWDFNPNKDTWPD	PreS1_D	5	FNPNKDTWP	0.335	0.090	18914.95	95.00	NA	
29	DRB1_1101	NPDWDFNPNKDTWPD	PreS1_D	3	WDFNPNKDT	0.390	0.097	17513.84	95.00	NA	
29	DRB1_1302	NPDWDFNPNKDTWPD	PreS1_D	3	WDFNPNKDT	0.550	0.183	6915.74	95.00	NA	
29	DRB1_1501	NPDWDFNPNKDTWPD	PreS1_D	5	FNPNKDTWP	0.310	0.092	18576.04	95.00	NA	
29	DRB5_0101	NPDWDFNPNKDTWPD	PreS1_D	3	WDFNPNKDT	0.415	0.094	18007.48	95.00	NA	
29	DRB1_0101	SGTLNPVPNTASHIS	PreS2_A	3	LNPVPNTAS	0.765	0.461	340.82	55.00	NA	
29	DRB1_0301	SGTLNPVPNTASHIS	PreS2_A	3	LNPVPNTAS	0.525	0.157	9116.08	90.00	NA	
29	DRB1_0701	SGTLNPVPNTASHIS	PreS2_A	3	LNPVPNTAS	0.540	0.328	1443.41	65.00	NA	
29	DRB1_1101	SGTLNPVPNTASHIS	PreS2_A	3	LNPVPNTAS	0.665	0.208	5291.30	80.00	NA	
29	DRB1_1501	SGTLNPVPNTASHIS	PreS2_A	3	LNPVPNTAS	0.680	0.253	3249.51	75.00	NA	
29	DRB5_0101	SGTLNPVPNTASHIS	PreS2_A	3	LNPVPNTAS	0.560	0.220	4616.30	85.00	NA	
29	DRB1_0101	SGTVNPVPTTASPLS	PreS2_D	3	VNPVPTTAS	0.525	0.377	850.29	70.00	NA	
29	DRB1_0301	SGTVNPVPTTASPLS	PreS2_D	3	VNPVPTTAS	0.540	0.119	13770.70	95.00	NA	
29	DRB1_0401	SGTVNPVPTTASPLS	PreS2_D	3	VNPVPTTAS	0.770	0.322	1540.74	60.00	NA	
29	DRB1_0701	SGTVNPVPTTASPLS	PreS2_D	5	PVPTTASPL	0.625	0.339	1276.05	60.00	NA	
29	DRB1_0802	SGTVNPVPTTASPLS	PreS2_D	3	VNPVPTTAS	0.700	0.281	2382.39	65.00	NA	
29	DRB1_1101	SGTVNPVPTTASPLS	PreS2_D	3	VNPVPTTAS	0.650	0.157	9166.91	90.00	NA	
29	DRB1_1302	SGTVNPVPTTASPLS	PreS2_D	5	PVPTTASPL	0.460	0.274	2570.01	75.00	NA	
29	DRB1_1501	SGTVNPVPTTASPLS	PreS2_D	3	VNPVPTTAS	0.555	0.184	6856.51	90.00	NA	
29	DRB5_0101	SGTVNPVPTTASPLS	PreS2_D	3	VNPVPTTAS	0.465	0.168	8080.67	95.00	NA	
29	DRB1_0101	PQSLDSWWTSLNFLG	S_A	6	WWTSLNFLG	0.360	0.369	926.10	75.00	NA	
29	DRB1_0301	PQSLDSWWTSLNFLG	S_A	1	QSLDSWWTS	0.305	0.163	8534.94	90.00	NA	
29	DRB1_0401	PQSLDSWWTSLNFLG	S_A	6	WWTSLNFLG	0.365	0.328	1437.97	55.00	NA	
29	DRB1_0802	PQSLDSWWTSLNFLG	S_A	6	WWTSLNFLG	0.275	0.228	4257.23	80.00	NA	
29	DRB1_1101	PQSLDSWWTSLNFLG	S_A	6	WWTSLNFLG	0.405	0.222	4536.49	75.00	NA	
29	DRB1_1302	PQSLDSWWTSLNFLG	S_A	6	WWTSLNFLG	0.230	0.217	4787.68	85.00	NA	
29	DRB1_1501	PQSLDSWWTSLNFLG	S_A	3	LDSWWTSLN	0.400	0.332	1381.95	55.00	NA	
29	DRB5_0101	PQSLDSWWTSLNFLG	S_A	6	WWTSLNFLG	0.320	0.232	4059.17	80.00	NA	
29	DRB1_0101	PQSLDSWWTSLNFLG	S_D	6	WWTSLNFLG	0.360	0.369	926.10	75.00	NA	
29	DRB1_0301	PQSLDSWWTSLNFLG	S_D	1	QSLDSWWTS	0.305	0.163	8534.94	90.00	NA	
29	DRB1_0401	PQSLDSWWTSLNFLG	S_D	6	WWTSLNFLG	0.365	0.328	1437.97	55.00	NA	
29	DRB1_0802	PQSLDSWWTSLNFLG	S_D	6	WWTSLNFLG	0.275	0.228	4257.23	80.00	NA	
29	DRB1_1101	PQSLDSWWTSLNFLG	S_D	6	WWTSLNFLG	0.405	0.222	4536.49	75.00	NA	
29	DRB1_1302	PQSLDSWWTSLNFLG	S_D	6	WWTSLNFLG	0.230	0.217	4787.68	85.00	NA	
29	DRB1_1501	PQSLDSWWTSLNFLG	S_D	3	LDSWWTSLN	0.400	0.332	1381.95	55.00	NA	
29	DRB5_0101	PQSLDSWWTSLNFLG	S_D	6	WWTSLNFLG	0.320	0.232	4059.17	80.00	NA	
30	DRB1_0101	LDPAFGANSNNPDWD	PreS1_A	4	FGANSNNPD	0.385	0.256	3145.45	95.00	NA	
30	DRB1_0301	LDPAFGANSNNPDWD	PreS1_A	4	FGANSNNPD	0.640	0.106	15956.49	95.00	NA	
30	DRB1_0401	LDPAFGANSNNPDWD	PreS1_A	4	FGANSNNPD	0.740	0.294	2067.35	70.00	NA	
30	DRB1_0701	LDPAFGANSNNPDWD	PreS1_A	4	FGANSNNPD	0.500	0.159	8974.95	95.00	NA	
30	DRB1_0802	LDPAFGANSNNPDWD	PreS1_A	4	FGANSNNPD	0.415	0.144	10507.30	95.00	NA	
30	DRB1_1101	LDPAFGANSNNPDWD	PreS1_A	4	FGANSNNPD	0.495	0.113	14654.33	95.00	NA	
30	DRB1_1302	LDPAFGANSNNPDWD	PreS1_A	4	FGANSNNPD	0.785	0.240	3740.36	80.00	NA	
30	DRB1_1501	LDPAFGANSNNPDWD	PreS1_A	4	FGANSNNPD	0.495	0.118	13943.72	95.00	NA	
30	DRB5_0101	LDPAFGANSNNPDWD	PreS1_A	4	FGANSNNPD	0.435	0.123	13238.18	95.00	NA	
30	DRB1_0101	PDWDFNPNKDTWPDA	PreS1_D	2	WDFNPNKDT	0.395	0.160	8865.60	95.00	NA	
30	DRB1_0301	PDWDFNPNKDTWPDA	PreS1_D	4	FNPNKDTWP	0.310	0.103	16482.75	95.00	NA	
30	DRB1_0401	PDWDFNPNKDTWPDA	PreS1_D	4	FNPNKDTWP	0.540	0.190	6390.10	95.00	NA	
30	DRB1_0701	PDWDFNPNKDTWPDA	PreS1_D	4	FNPNKDTWP	0.420	0.106	15936.99	95.00	NA	
30	DRB1_0802	PDWDFNPNKDTWPDA	PreS1_D	4	FNPNKDTWP	0.435	0.097	17499.63	95.00	NA	
30	DRB1_1101	PDWDFNPNKDTWPDA	PreS1_D	2	WDFNPNKDT	0.320	0.100	16997.09	95.00	NA	
30	DRB1_1302	PDWDFNPNKDTWPDA	PreS1_D	2	WDFNPNKDT	0.470	0.185	6757.74	95.00	NA	
30	DRB1_1501	PDWDFNPNKDTWPDA	PreS1_D	4	FNPNKDTWP	0.425	0.093	18189.20	95.00	NA	
30	DRB5_0101	PDWDFNPNKDTWPDA	PreS1_D	2	WDFNPNKDT	0.355	0.095	17980.23	95.00	NA	
30	DRB1_0101	GTLNPVPNTASHISS	PreS2_A	2	LNPVPNTAS	0.720	0.452	376.12	55.00	NA	
30	DRB1_0301	GTLNPVPNTASHISS	PreS2_A	2	LNPVPNTAS	0.465	0.159	8994.10	90.00	NA	
30	DRB1_0701	GTLNPVPNTASHISS	PreS2_A	2	LNPVPNTAS	0.480	0.326	1476.52	65.00	NA	
30	DRB1_1101	GTLNPVPNTASHISS	PreS2_A	2	LNPVPNTAS	0.570	0.205	5445.21	80.00	NA	
30	DRB1_1501	GTLNPVPNTASHISS	PreS2_A	2	LNPVPNTAS	0.600	0.246	3490.42	75.00	NA	
30	DRB5_0101	GTLNPVPNTASHISS	PreS2_A	2	LNPVPNTAS	0.455	0.224	4439.52	80.00	NA	
30	DRB1_0101	GTVNPVPTTASPLSS	PreS2_D	2	VNPVPTTAS	0.390	0.385	780.04	70.00	NA	
30	DRB1_0301	GTVNPVPTTASPLSS	PreS2_D	2	VNPVPTTAS	0.485	0.117	14083.82	95.00	NA	
30	DRB1_0401	GTVNPVPTTASPLSS	PreS2_D	2	VNPVPTTAS	0.620	0.313	1691.06	60.00	NA	
30	DRB1_0701	GTVNPVPTTASPLSS	PreS2_D	4	PVPTTASPL	0.680	0.348	1153.80	60.00	NA	
30	DRB1_0802	GTVNPVPTTASPLSS	PreS2_D	2	VNPVPTTAS	0.580	0.281	2397.13	65.00	NA	
30	DRB1_1101	GTVNPVPTTASPLSS	PreS2_D	2	VNPVPTTAS	0.560	0.155	9322.85	90.00	NA	
30	DRB1_1302	GTVNPVPTTASPLSS	PreS2_D	4	PVPTTASPL	0.535	0.274	2588.54	75.00	NA	
30	DRB1_1501	GTVNPVPTTASPLSS	PreS2_D	2	VNPVPTTAS	0.465	0.185	6784.85	90.00	NA	
30	DRB5_0101	GTVNPVPTTASPLSS	PreS2_D	2	VNPVPTTAS	0.355	0.173	7673.21	90.00	NA	
30	DRB1_0101	QSLDSWWTSLNFLGG	S_A	5	WWTSLNFLG	0.405	0.387	762.45	70.00	NA	
30	DRB1_0301	QSLDSWWTSLNFLGG	S_A	2	LDSWWTSLN	0.230	0.148	10097.92	95.00	NA	
30	DRB1_0401	QSLDSWWTSLNFLGG	S_A	5	WWTSLNFLG	0.420	0.336	1314.92	55.00	NA	
30	DRB1_0802	QSLDSWWTSLNFLGG	S_A	5	WWTSLNFLG	0.365	0.238	3818.13	75.00	NA	
30	DRB1_1101	QSLDSWWTSLNFLGG	S_A	5	WWTSLNFLG	0.425	0.246	3508.25	70.00	NA	
30	DRB1_1302	QSLDSWWTSLNFLGG	S_A	5	WWTSLNFLG	0.250	0.216	4806.57	85.00	NA	
30	DRB1_1501	QSLDSWWTSLNFLGG	S_A	2	LDSWWTSLN	0.365	0.333	1368.20	55.00	NA	
30	DRB5_0101	QSLDSWWTSLNFLGG	S_A	5	WWTSLNFLG	0.350	0.249	3396.94	75.00	NA	
30	DRB1_0101	QSLDSWWTSLNFLGG	S_D	5	WWTSLNFLG	0.405	0.387	762.45	70.00	NA	
30	DRB1_0301	QSLDSWWTSLNFLGG	S_D	2	LDSWWTSLN	0.230	0.148	10097.92	95.00	NA	
30	DRB1_0401	QSLDSWWTSLNFLGG	S_D	5	WWTSLNFLG	0.420	0.336	1314.92	55.00	NA	
30	DRB1_0802	QSLDSWWTSLNFLGG	S_D	5	WWTSLNFLG	0.365	0.238	3818.13	75.00	NA	
30	DRB1_1101	QSLDSWWTSLNFLGG	S_D	5	WWTSLNFLG	0.425	0.246	3508.25	70.00	NA	
30	DRB1_1302	QSLDSWWTSLNFLGG	S_D	5	WWTSLNFLG	0.250	0.216	4806.57	85.00	NA	
30	DRB1_1501	QSLDSWWTSLNFLGG	S_D	2	LDSWWTSLN	0.365	0.333	1368.20	55.00	NA	
30	DRB5_0101	QSLDSWWTSLNFLGG	S_D	5	WWTSLNFLG	0.350	0.249	3396.94	75.00	NA	
31	DRB1_0101	DPAFGANSNNPDWDF	PreS1_A	3	FGANSNNPD	0.685	0.222	4517.43	95.00	NA	
31	DRB1_0301	DPAFGANSNNPDWDF	PreS1_A	3	FGANSNNPD	0.580	0.121	13519.58	95.00	NA	
31	DRB1_0401	DPAFGANSNNPDWDF	PreS1_A	3	FGANSNNPD	0.840	0.310	1752.53	60.00	NA	
31	DRB1_0701	DPAFGANSNNPDWDF	PreS1_A	3	FGANSNNPD	0.565	0.162	8707.60	95.00	NA	
31	DRB1_0802	DPAFGANSNNPDWDF	PreS1_A	3	FGANSNNPD	0.610	0.132	12050.85	95.00	NA	
31	DRB1_1101	DPAFGANSNNPDWDF	PreS1_A	3	FGANSNNPD	0.610	0.114	14502.90	95.00	NA	
31	DRB1_1302	DPAFGANSNNPDWDF	PreS1_A	3	FGANSNNPD	0.775	0.256	3133.46	80.00	NA	
31	DRB1_1501	DPAFGANSNNPDWDF	PreS1_A	3	FGANSNNPD	0.605	0.119	13730.83	95.00	NA	
31	DRB5_0101	DPAFGANSNNPDWDF	PreS1_A	3	FGANSNNPD	0.575	0.119	13783.52	95.00	NA	
31	DRB1_0101	DWDFNPNKDTWPDAN	PreS1_D	3	FNPNKDTWP	0.400	0.157	9116.67	95.00	NA	
31	DRB1_0301	DWDFNPNKDTWPDAN	PreS1_D	3	FNPNKDTWP	0.360	0.100	16978.71	95.00	NA	
31	DRB1_0401	DWDFNPNKDTWPDAN	PreS1_D	3	FNPNKDTWP	0.605	0.188	6537.74	95.00	NA	
31	DRB1_0701	DWDFNPNKDTWPDAN	PreS1_D	3	FNPNKDTWP	0.455	0.105	16068.41	95.00	NA	
31	DRB1_0802	DWDFNPNKDTWPDAN	PreS1_D	3	FNPNKDTWP	0.440	0.098	17254.65	95.00	NA	
31	DRB1_1101	DWDFNPNKDTWPDAN	PreS1_D	3	FNPNKDTWP	0.355	0.098	17324.24	95.00	NA	
31	DRB1_1302	DWDFNPNKDTWPDAN	PreS1_D	3	FNPNKDTWP	0.415	0.177	7366.67	95.00	NA	
31	DRB1_1501	DWDFNPNKDTWPDAN	PreS1_D	3	FNPNKDTWP	0.460	0.093	18241.83	95.00	NA	
31	DRB5_0101	DWDFNPNKDTWPDAN	PreS1_D	3	FNPNKDTWP	0.330	0.091	18673.78	95.00	NA	
31	DRB1_0101	TLNPVPNTASHISSI	PreS2_A	1	LNPVPNTAS	0.495	0.435	450.93	60.00	NA	
31	DRB1_0301	TLNPVPNTASHISSI	PreS2_A	3	PVPNTASHI	0.405	0.154	9419.38	95.00	NA	
31	DRB1_0701	TLNPVPNTASHISSI	PreS2_A	3	PVPNTASHI	0.395	0.351	1116.65	55.00	NA	
31	DRB1_0802	TLNPVPNTASHISSI	PreS2_A	1	LNPVPNTAS	0.595	0.299	1961.35	55.00	NA	
31	DRB1_1101	TLNPVPNTASHISSI	PreS2_A	1	LNPVPNTAS	0.370	0.201	5698.68	80.00	NA	
31	DRB1_1501	TLNPVPNTASHISSI	PreS2_A	1	LNPVPNTAS	0.420	0.240	3714.75	80.00	NA	
31	DRB5_0101	TLNPVPNTASHISSI	PreS2_A	3	PVPNTASHI	0.335	0.227	4292.29	80.00	NA	
31	DRB1_0101	TVNPVPTTASPLSSI	PreS2_D	3	PVPTTASPL	0.540	0.397	682.70	70.00	NA	
31	DRB1_0301	TVNPVPTTASPLSSI	PreS2_D	1	VNPVPTTAS	0.290	0.117	14152.56	95.00	NA	
31	DRB1_0401	TVNPVPTTASPLSSI	PreS2_D	1	VNPVPTTAS	0.445	0.303	1893.02	65.00	NA	
31	DRB1_0802	TVNPVPTTASPLSSI	PreS2_D	1	VNPVPTTAS	0.420	0.278	2458.89	65.00	NA	
31	DRB1_1101	TVNPVPTTASPLSSI	PreS2_D	1	VNPVPTTAS	0.335	0.153	9503.01	90.00	NA	
31	DRB1_1302	TVNPVPTTASPLSSI	PreS2_D	3	PVPTTASPL	0.610	0.290	2178.74	70.00	NA	
31	DRB1_1501	TVNPVPTTASPLSSI	PreS2_D	3	PVPTTASPL	0.395	0.189	6461.02	90.00	NA	
31	DRB5_0101	TVNPVPTTASPLSSI	PreS2_D	3	PVPTTASPL	0.420	0.181	7018.41	90.00	NA	
31	DRB1_0101	SLDSWWTSLNFLGGS	S_A	4	WWTSLNFLG	0.420	0.399	663.89	65.00	NA	
31	DRB1_0301	SLDSWWTSLNFLGGS	S_A	4	WWTSLNFLG	0.265	0.136	11474.32	95.00	NA	
31	DRB1_0802	SLDSWWTSLNFLGGS	S_A	4	WWTSLNFLG	0.385	0.245	3516.69	75.00	NA	
31	DRB1_1101	SLDSWWTSLNFLGGS	S_A	4	WWTSLNFLG	0.445	0.262	2930.00	65.00	NA	
31	DRB1_1302	SLDSWWTSLNFLGGS	S_A	4	WWTSLNFLG	0.290	0.220	4639.59	85.00	NA	
31	DRB1_1501	SLDSWWTSLNFLGGS	S_A	4	WWTSLNFLG	0.275	0.321	1556.12	60.00	NA	
31	DRB5_0101	SLDSWWTSLNFLGGS	S_A	4	WWTSLNFLG	0.375	0.257	3102.02	75.00	NA	
31	DRB1_0101	SLDSWWTSLNFLGGT	S_D	4	WWTSLNFLG	0.410	0.395	695.94	70.00	NA	
31	DRB1_0301	SLDSWWTSLNFLGGT	S_D	4	WWTSLNFLG	0.260	0.135	11564.43	95.00	NA	
31	DRB1_0401	SLDSWWTSLNFLGGT	S_D	4	WWTSLNFLG	0.455	0.335	1331.63	55.00	NA	
31	DRB1_0802	SLDSWWTSLNFLGGT	S_D	4	WWTSLNFLG	0.390	0.240	3722.64	75.00	NA	
31	DRB1_1101	SLDSWWTSLNFLGGT	S_D	4	WWTSLNFLG	0.435	0.258	3080.45	70.00	NA	
31	DRB1_1302	SLDSWWTSLNFLGGT	S_D	4	WWTSLNFLG	0.290	0.219	4693.82	85.00	NA	
31	DRB1_1501	SLDSWWTSLNFLGGT	S_D	4	WWTSLNFLG	0.265	0.318	1596.95	60.00	NA	
31	DRB5_0101	SLDSWWTSLNFLGGT	S_D	4	WWTSLNFLG	0.365	0.253	3251.90	75.00	NA	
32	DRB1_0101	PAFGANSNNPDWDFN	PreS1_A	2	FGANSNNPD	0.715	0.232	4064.67	95.00	NA	
32	DRB1_0301	PAFGANSNNPDWDFN	PreS1_A	2	FGANSNNPD	0.525	0.127	12606.07	95.00	NA	
32	DRB1_0401	PAFGANSNNPDWDFN	PreS1_A	2	FGANSNNPD	0.835	0.324	1507.01	55.00	NA	
32	DRB1_0701	PAFGANSNNPDWDFN	PreS1_A	2	FGANSNNPD	0.560	0.167	8186.45	95.00	NA	
32	DRB1_0802	PAFGANSNNPDWDFN	PreS1_A	2	FGANSNNPD	0.650	0.137	11385.77	95.00	NA	
32	DRB1_1101	PAFGANSNNPDWDFN	PreS1_A	2	FGANSNNPD	0.630	0.119	13847.80	95.00	NA	
32	DRB1_1302	PAFGANSNNPDWDFN	PreS1_A	2	FGANSNNPD	0.780	0.267	2769.91	75.00	NA	
32	DRB1_1501	PAFGANSNNPDWDFN	PreS1_A	2	FGANSNNPD	0.580	0.124	13055.40	95.00	NA	
32	DRB5_0101	PAFGANSNNPDWDFN	PreS1_A	2	FGANSNNPD	0.580	0.123	13178.02	95.00	NA	
32	DRB1_0101	WDFNPNKDTWPDANK	PreS1_D	2	FNPNKDTWP	0.475	0.152	9660.91	95.00	NA	
32	DRB1_0301	WDFNPNKDTWPDANK	PreS1_D	2	FNPNKDTWP	0.380	0.100	16979.08	95.00	NA	
32	DRB1_0401	WDFNPNKDTWPDANK	PreS1_D	2	FNPNKDTWP	0.710	0.188	6570.21	95.00	NA	
32	DRB1_0701	WDFNPNKDTWPDANK	PreS1_D	2	FNPNKDTWP	0.495	0.104	16208.62	95.00	NA	
32	DRB1_0802	WDFNPNKDTWPDANK	PreS1_D	2	FNPNKDTWP	0.465	0.102	16644.21	95.00	NA	
32	DRB1_1101	WDFNPNKDTWPDANK	PreS1_D	2	FNPNKDTWP	0.375	0.099	17114.09	95.00	NA	
32	DRB1_1302	WDFNPNKDTWPDANK	PreS1_D	2	FNPNKDTWP	0.520	0.161	8791.57	95.00	NA	
32	DRB1_1501	WDFNPNKDTWPDANK	PreS1_D	2	FNPNKDTWP	0.435	0.096	17663.99	95.00	NA	
32	DRB5_0101	WDFNPNKDTWPDANK	PreS1_D	2	FNPNKDTWP	0.340	0.095	17871.61	95.00	NA	
32	DRB1_0101	LNPVPNTASHISSIS	PreS2_A	2	PVPNTASHI	0.370	0.389	741.56	70.00	NA	
32	DRB1_0301	LNPVPNTASHISSIS	PreS2_A	2	PVPNTASHI	0.450	0.139	11071.73	95.00	NA	
32	DRB1_0401	LNPVPNTASHISSIS	PreS2_A	0	LNPVPNTAS	0.360	0.273	2615.85	75.00	NA	
32	DRB1_0701	LNPVPNTASHISSIS	PreS2_A	2	PVPNTASHI	0.350	0.344	1210.91	60.00	NA	
32	DRB1_0802	LNPVPNTASHISSIS	PreS2_A	2	PVPNTASHI	0.235	0.261	2978.81	70.00	NA	
32	DRB1_1101	LNPVPNTASHISSIS	PreS2_A	3	VPNTASHIS	0.285	0.185	6790.36	85.00	NA	
32	DRB1_1501	LNPVPNTASHISSIS	PreS2_A	2	PVPNTASHI	0.375	0.214	4918.15	85.00	NA	
32	DRB5_0101	LNPVPNTASHISSIS	PreS2_A	2	PVPNTASHI	0.340	0.214	4941.78	85.00	NA	
32	DRB1_0101	VNPVPTTASPLSSIF	PreS2_D	2	PVPTTASPL	0.430	0.391	725.36	70.00	NA	
32	DRB1_0301	VNPVPTTASPLSSIF	PreS2_D	3	VPTTASPLS	0.285	0.118	13992.24	95.00	NA	
32	DRB1_0401	VNPVPTTASPLSSIF	PreS2_D	3	VPTTASPLS	0.315	0.279	2438.70	75.00	NA	
32	DRB1_0802	VNPVPTTASPLSSIF	PreS2_D	3	VPTTASPLS	0.290	0.259	3047.23	70.00	NA	
32	DRB1_1101	VNPVPTTASPLSSIF	PreS2_D	3	VPTTASPLS	0.340	0.152	9696.51	95.00	NA	
32	DRB1_1302	VNPVPTTASPLSSIF	PreS2_D	2	PVPTTASPL	0.540	0.284	2311.05	70.00	NA	
32	DRB1_1501	VNPVPTTASPLSSIF	PreS2_D	2	PVPTTASPL	0.355	0.188	6522.69	90.00	NA	
32	DRB5_0101	VNPVPTTASPLSSIF	PreS2_D	2	PVPTTASPL	0.325	0.185	6774.21	90.00	NA	
32	DRB1_0101	LDSWWTSLNFLGGSP	S_A	3	WWTSLNFLG	0.425	0.395	698.44	70.00	NA	
32	DRB1_0301	LDSWWTSLNFLGGSP	S_A	3	WWTSLNFLG	0.295	0.127	12665.95	95.00	NA	
32	DRB1_0401	LDSWWTSLNFLGGSP	S_A	3	WWTSLNFLG	0.500	0.327	1448.76	55.00	NA	
32	DRB1_0802	LDSWWTSLNFLGGSP	S_A	3	WWTSLNFLG	0.425	0.242	3644.56	75.00	NA	
32	DRB1_1101	LDSWWTSLNFLGGSP	S_A	3	WWTSLNFLG	0.455	0.260	2988.14	65.00	NA	
32	DRB1_1302	LDSWWTSLNFLGGSP	S_A	3	WWTSLNFLG	0.315	0.210	5155.84	90.00	NA	
32	DRB1_1501	LDSWWTSLNFLGGSP	S_A	3	WWTSLNFLG	0.315	0.293	2101.95	65.00	NA	
32	DRB5_0101	LDSWWTSLNFLGGSP	S_A	3	WWTSLNFLG	0.405	0.249	3380.51	75.00	NA	
32	DRB1_0101	LDSWWTSLNFLGGTT	S_D	3	WWTSLNFLG	0.360	0.411	582.85	65.00	NA	
32	DRB1_0301	LDSWWTSLNFLGGTT	S_D	3	WWTSLNFLG	0.285	0.129	12385.43	95.00	NA	
32	DRB1_0401	LDSWWTSLNFLGGTT	S_D	3	WWTSLNFLG	0.495	0.323	1520.03	60.00	NA	
32	DRB1_0802	LDSWWTSLNFLGGTT	S_D	3	WWTSLNFLG	0.415	0.240	3723.16	75.00	NA	
32	DRB1_1101	LDSWWTSLNFLGGTT	S_D	3	WWTSLNFLG	0.410	0.264	2884.11	65.00	NA	
32	DRB1_1302	LDSWWTSLNFLGGTT	S_D	3	WWTSLNFLG	0.300	0.216	4855.71	85.00	NA	
32	DRB1_1501	LDSWWTSLNFLGGTT	S_D	3	WWTSLNFLG	0.285	0.305	1837.13	65.00	NA	
32	DRB5_0101	LDSWWTSLNFLGGTT	S_D	3	WWTSLNFLG	0.375	0.252	3263.21	75.00	NA	
33	DRB1_0101	AFGANSNNPDWDFNP	PreS1_A	1	FGANSNNPD	0.700	0.217	4758.04	95.00	NA	
33	DRB1_0301	AFGANSNNPDWDFNP	PreS1_A	1	FGANSNNPD	0.430	0.126	12731.21	95.00	NA	
33	DRB1_0401	AFGANSNNPDWDFNP	PreS1_A	1	FGANSNNPD	0.845	0.302	1896.12	65.00	NA	
33	DRB1_0701	AFGANSNNPDWDFNP	PreS1_A	1	FGANSNNPD	0.575	0.155	9321.85	95.00	NA	
33	DRB1_0802	AFGANSNNPDWDFNP	PreS1_A	1	FGANSNNPD	0.630	0.128	12539.95	95.00	NA	
33	DRB1_1101	AFGANSNNPDWDFNP	PreS1_A	1	FGANSNNPD	0.625	0.111	15101.81	95.00	NA	
33	DRB1_1302	AFGANSNNPDWDFNP	PreS1_A	1	FGANSNNPD	0.720	0.246	3496.81	80.00	NA	
33	DRB1_1501	AFGANSNNPDWDFNP	PreS1_A	1	FGANSNNPD	0.530	0.117	14073.16	95.00	NA	
33	DRB5_0101	AFGANSNNPDWDFNP	PreS1_A	1	FGANSNNPD	0.555	0.114	14496.31	95.00	NA	
33	DRB1_0101	DFNPNKDTWPDANKV	PreS1_D	1	FNPNKDTWP	0.300	0.141	10891.13	95.00	NA	
33	DRB1_0301	DFNPNKDTWPDANKV	PreS1_D	3	PNKDTWPDA	0.260	0.101	16725.99	95.00	NA	
33	DRB1_0401	DFNPNKDTWPDANKV	PreS1_D	1	FNPNKDTWP	0.570	0.164	8454.89	95.00	NA	
33	DRB1_0701	DFNPNKDTWPDANKV	PreS1_D	6	DTWPDANKV	0.415	0.115	14367.95	95.00	NA	
33	DRB1_0802	DFNPNKDTWPDANKV	PreS1_D	1	FNPNKDTWP	0.310	0.099	17198.18	95.00	NA	
33	DRB1_1101	DFNPNKDTWPDANKV	PreS1_D	1	FNPNKDTWP	0.340	0.094	18036.34	95.00	NA	
33	DRB1_1302	DFNPNKDTWPDANKV	PreS1_D	1	FNPNKDTWP	0.450	0.136	11537.68	95.00	NA	
33	DRB1_1501	DFNPNKDTWPDANKV	PreS1_D	1	FNPNKDTWP	0.330	0.098	17277.82	95.00	NA	
33	DRB5_0101	DFNPNKDTWPDANKV	PreS1_D	6	DTWPDANKV	0.300	0.103	16372.19	95.00	NA	
33	DRB1_0101	NPVPNTASHISSISS	PreS2_A	6	ASHISSISS	0.225	0.376	853.82	70.00	NA	
33	DRB1_0301	NPVPNTASHISSISS	PreS2_A	1	PVPNTASHI	0.355	0.124	13019.99	95.00	NA	
33	DRB1_0401	NPVPNTASHISSISS	PreS2_A	6	ASHISSISS	0.450	0.258	3079.15	80.00	NA	
33	DRB1_0701	NPVPNTASHISSISS	PreS2_A	4	NTASHISSI	0.340	0.335	1333.89	60.00	NA	
33	DRB1_0802	NPVPNTASHISSISS	PreS2_A	6	ASHISSISS	0.275	0.237	3831.62	75.00	NA	
33	DRB1_1101	NPVPNTASHISSISS	PreS2_A	2	VPNTASHIS	0.205	0.168	8088.10	90.00	NA	
33	DRB1_1501	NPVPNTASHISSISS	PreS2_A	1	PVPNTASHI	0.300	0.197	5928.87	85.00	NA	
33	DRB5_0101	NPVPNTASHISSISS	PreS2_A	1	PVPNTASHI	0.235	0.195	6069.00	90.00	NA	
33	DRB1_0101	NPVPTTASPLSSIFS	PreS2_D	6	ASPLSSIFS	0.345	0.396	689.45	70.00	NA	
33	DRB1_0301	NPVPTTASPLSSIFS	PreS2_D	4	TTASPLSSI	0.270	0.114	14637.53	95.00	NA	
33	DRB1_0401	NPVPTTASPLSSIFS	PreS2_D	6	ASPLSSIFS	0.280	0.271	2655.63	75.00	NA	
33	DRB1_0701	NPVPTTASPLSSIFS	PreS2_D	1	PVPTTASPL	0.430	0.357	1051.45	55.00	NA	
33	DRB1_0802	NPVPTTASPLSSIFS	PreS2_D	2	VPTTASPLS	0.235	0.242	3645.90	75.00	NA	
33	DRB1_1101	NPVPTTASPLSSIFS	PreS2_D	6	ASPLSSIFS	0.295	0.151	9743.73	95.00	NA	
33	DRB1_1302	NPVPTTASPLSSIFS	PreS2_D	1	PVPTTASPL	0.385	0.258	3069.77	80.00	NA	
33	DRB1_1501	NPVPTTASPLSSIFS	PreS2_D	6	ASPLSSIFS	0.375	0.191	6344.50	90.00	NA	
33	DRB5_0101	NPVPTTASPLSSIFS	PreS2_D	3	PTTASPLSS	0.260	0.183	6874.48	90.00	NA	
33	DRB1_0301	DSWWTSLNFLGGSPV	S_A	6	LNFLGGSPV	0.285	0.131	12160.62	95.00	NA	
33	DRB1_0802	DSWWTSLNFLGGSPV	S_A	6	LNFLGGSPV	0.320	0.258	3074.02	70.00	NA	
33	DRB1_1101	DSWWTSLNFLGGSPV	S_A	2	WWTSLNFLG	0.315	0.269	2716.93	65.00	NA	
33	DRB1_1302	DSWWTSLNFLGGSPV	S_A	6	LNFLGGSPV	0.615	0.305	1843.34	65.00	NA	
33	DRB5_0101	DSWWTSLNFLGGSPV	S_A	6	LNFLGGSPV	0.435	0.288	2210.36	65.00	NA	
33	DRB1_0301	DSWWTSLNFLGGTTV	S_D	6	LNFLGGTTV	0.250	0.129	12354.24	95.00	NA	
33	DRB1_0401	DSWWTSLNFLGGTTV	S_D	2	WWTSLNFLG	0.430	0.327	1458.25	55.00	NA	
33	DRB1_0802	DSWWTSLNFLGGTTV	S_D	2	WWTSLNFLG	0.315	0.249	3368.47	75.00	NA	
33	DRB1_1101	DSWWTSLNFLGGTTV	S_D	3	WTSLNFLGG	0.350	0.269	2710.79	65.00	NA	
33	DRB1_1302	DSWWTSLNFLGGTTV	S_D	6	LNFLGGTTV	0.550	0.281	2378.40	70.00	NA	
33	DRB1_1501	DSWWTSLNFLGGTTV	S_D	6	LNFLGGTTV	0.470	0.349	1139.56	55.00	NA	
33	DRB5_0101	DSWWTSLNFLGGTTV	S_D	2	WWTSLNFLG	0.275	0.275	2563.81	70.00	NA	
34	DRB1_0101	FGANSNNPDWDFNPI	PreS1_A	0	FGANSNNPD	0.375	0.146	10265.25	95.00	NA	
34	DRB1_0301	FGANSNNPDWDFNPI	PreS1_A	5	NNPDWDFNP	0.295	0.118	14010.72	95.00	NA	
34	DRB1_0401	FGANSNNPDWDFNPI	PreS1_A	0	FGANSNNPD	0.575	0.194	6123.68	95.00	NA	
34	DRB1_0701	FGANSNNPDWDFNPI	PreS1_A	3	NSNNPDWDF	0.240	0.119	13871.04	95.00	NA	
34	DRB1_0802	FGANSNNPDWDFNPI	PreS1_A	0	FGANSNNPD	0.360	0.091	18625.75	95.00	NA	
34	DRB1_1101	FGANSNNPDWDFNPI	PreS1_A	0	FGANSNNPD	0.345	0.084	20213.12	95.00	NA	
34	DRB1_1302	FGANSNNPDWDFNPI	PreS1_A	0	FGANSNNPD	0.380	0.169	8014.93	95.00	NA	
34	DRB1_1501	FGANSNNPDWDFNPI	PreS1_A	3	NSNNPDWDF	0.220	0.099	17195.76	95.00	NA	
34	DRB5_0101	FGANSNNPDWDFNPI	PreS1_A	3	NSNNPDWDF	0.240	0.086	19724.42	95.00	NA	
34	DRB1_0101	FNPNKDTWPDANKVG	PreS1_D	5	DTWPDANKV	0.345	0.139	11074.13	95.00	NA	
34	DRB1_0301	FNPNKDTWPDANKVG	PreS1_D	2	PNKDTWPDA	0.315	0.099	17074.69	95.00	NA	
34	DRB1_0401	FNPNKDTWPDANKVG	PreS1_D	0	FNPNKDTWP	0.240	0.131	12148.65	95.00	NA	
34	DRB1_0701	FNPNKDTWPDANKVG	PreS1_D	5	DTWPDANKV	0.465	0.108	15604.10	95.00	NA	
34	DRB1_0802	FNPNKDTWPDANKVG	PreS1_D	4	KDTWPDANK	0.205	0.093	18235.51	95.00	NA	
34	DRB1_1101	FNPNKDTWPDANKVG	PreS1_D	4	KDTWPDANK	0.285	0.090	18826.34	95.00	NA	
34	DRB1_1302	FNPNKDTWPDANKVG	PreS1_D	5	DTWPDANKV	0.270	0.113	14781.56	95.00	NA	
34	DRB1_1501	FNPNKDTWPDANKVG	PreS1_D	4	KDTWPDANK	0.280	0.091	18703.10	95.00	NA	
34	DRB5_0101	FNPNKDTWPDANKVG	PreS1_D	5	DTWPDANKV	0.355	0.102	16634.67	95.00	NA	
34	DRB1_0101	PVPNTASHISSISSR	PreS2_A	5	ASHISSISS	0.435	0.415	559.27	65.00	NA	
34	DRB1_0301	PVPNTASHISSISSR	PreS2_A	6	SHISSISSR	0.300	0.143	10680.27	95.00	NA	
34	DRB1_0401	PVPNTASHISSISSR	PreS2_A	5	ASHISSISS	0.610	0.308	1781.75	65.00	NA	
34	DRB1_0701	PVPNTASHISSISSR	PreS2_A	5	ASHISSISS	0.310	0.350	1127.16	55.00	NA	
34	DRB1_0802	PVPNTASHISSISSR	PreS2_A	5	ASHISSISS	0.460	0.279	2454.00	65.00	NA	
34	DRB1_1101	PVPNTASHISSISSR	PreS2_A	5	ASHISSISS	0.415	0.197	5914.65	85.00	NA	
34	DRB1_1302	PVPNTASHISSISSR	PreS2_A	0	PVPNTASHI	0.375	0.333	1366.97	55.00	NA	
34	DRB1_1501	PVPNTASHISSISSR	PreS2_A	5	ASHISSISS	0.325	0.215	4881.42	85.00	NA	
34	DRB5_0101	PVPNTASHISSISSR	PreS2_A	5	ASHISSISS	0.335	0.236	3877.50	80.00	NA	
34	DRB1_0101	PVPTTASPLSSIFSR	PreS2_D	5	ASPLSSIFS	0.590	0.437	443.99	60.00	NA	
34	DRB1_0301	PVPTTASPLSSIFSR	PreS2_D	3	TTASPLSSI	0.270	0.127	12620.81	95.00	NA	
34	DRB1_0401	PVPTTASPLSSIFSR	PreS2_D	5	ASPLSSIFS	0.555	0.292	2133.57	70.00	NA	
34	DRB1_0701	PVPTTASPLSSIFSR	PreS2_D	5	ASPLSSIFS	0.315	0.342	1238.90	60.00	NA	
34	DRB1_0802	PVPTTASPLSSIFSR	PreS2_D	5	ASPLSSIFS	0.400	0.257	3098.60	70.00	NA	
34	DRB1_1101	PVPTTASPLSSIFSR	PreS2_D	5	ASPLSSIFS	0.510	0.190	6428.66	85.00	NA	
34	DRB1_1302	PVPTTASPLSSIFSR	PreS2_D	3	TTASPLSSI	0.355	0.240	3745.54	80.00	NA	
34	DRB1_1501	PVPTTASPLSSIFSR	PreS2_D	5	ASPLSSIFS	0.610	0.228	4241.00	80.00	NA	
34	DRB5_0101	PVPTTASPLSSIFSR	PreS2_D	5	ASPLSSIFS	0.360	0.229	4188.51	80.00	NA	
34	DRB1_0301	SWWTSLNFLGGSPVC	S_A	5	LNFLGGSPV	0.370	0.131	12064.29	95.00	NA	
34	DRB1_0802	SWWTSLNFLGGSPVC	S_A	5	LNFLGGSPV	0.380	0.266	2805.20	70.00	NA	
34	DRB1_1101	SWWTSLNFLGGSPVC	S_A	2	WTSLNFLGG	0.280	0.276	2516.22	65.00	NA	
34	DRB1_1302	SWWTSLNFLGGSPVC	S_A	5	LNFLGGSPV	0.655	0.317	1625.79	60.00	NA	
34	DRB5_0101	SWWTSLNFLGGSPVC	S_A	5	LNFLGGSPV	0.495	0.305	1847.27	60.00	NA	
34	DRB1_0301	SWWTSLNFLGGTTVC	S_D	5	LNFLGGTTV	0.330	0.130	12231.74	95.00	NA	
34	DRB1_0401	SWWTSLNFLGGTTVC	S_D	1	WWTSLNFLG	0.330	0.329	1419.24	55.00	NA	
34	DRB1_0802	SWWTSLNFLGGTTVC	S_D	5	LNFLGGTTV	0.320	0.255	3154.93	70.00	NA	
34	DRB1_1101	SWWTSLNFLGGTTVC	S_D	2	WTSLNFLGG	0.360	0.276	2533.84	65.00	NA	
34	DRB1_1302	SWWTSLNFLGGTTVC	S_D	5	LNFLGGTTV	0.570	0.292	2131.27	70.00	NA	
34	DRB5_0101	SWWTSLNFLGGTTVC	S_D	5	LNFLGGTTV	0.380	0.282	2358.54	70.00	NA	
35	DRB1_0101	GANSNNPDWDFNPIK	PreS1_A	2	NSNNPDWDF	0.290	0.113	14798.20	95.00	NA	
35	DRB1_0301	GANSNNPDWDFNPIK	PreS1_A	4	NNPDWDFNP	0.355	0.124	13070.52	95.00	NA	
35	DRB1_0401	GANSNNPDWDFNPIK	PreS1_A	6	PDWDFNPIK	0.285	0.112	14851.62	95.00	NA	
35	DRB1_0701	GANSNNPDWDFNPIK	PreS1_A	2	NSNNPDWDF	0.325	0.089	18993.49	95.00	NA	
35	DRB1_0802	GANSNNPDWDFNPIK	PreS1_A	2	NSNNPDWDF	0.220	0.072	22961.06	95.00	NA	
35	DRB1_1101	GANSNNPDWDFNPIK	PreS1_A	6	PDWDFNPIK	0.250	0.075	22286.72	95.00	NA	
35	DRB1_1302	GANSNNPDWDFNPIK	PreS1_A	2	NSNNPDWDF	0.360	0.120	13599.39	95.00	NA	
35	DRB1_1501	GANSNNPDWDFNPIK	PreS1_A	6	PDWDFNPIK	0.270	0.097	17433.30	95.00	NA	
35	DRB5_0101	GANSNNPDWDFNPIK	PreS1_A	6	PDWDFNPIK	0.285	0.080	21000.52	95.00	NA	
35	DRB1_0101	NPNKDTWPDANKVGA	PreS1_D	4	DTWPDANKV	0.455	0.150	9876.09	95.00	NA	
35	DRB1_0301	NPNKDTWPDANKVGA	PreS1_D	5	TWPDANKVG	0.360	0.102	16524.17	95.00	NA	
35	DRB1_0401	NPNKDTWPDANKVGA	PreS1_D	5	TWPDANKVG	0.240	0.125	12928.61	95.00	NA	
35	DRB1_0701	NPNKDTWPDANKVGA	PreS1_D	4	DTWPDANKV	0.545	0.112	14820.32	95.00	NA	
35	DRB1_0802	NPNKDTWPDANKVGA	PreS1_D	6	WPDANKVGA	0.225	0.100	16963.29	95.00	NA	
35	DRB1_1101	NPNKDTWPDANKVGA	PreS1_D	6	WPDANKVGA	0.265	0.101	16758.24	95.00	NA	
35	DRB1_1302	NPNKDTWPDANKVGA	PreS1_D	4	DTWPDANKV	0.315	0.116	14221.64	95.00	NA	
35	DRB1_1501	NPNKDTWPDANKVGA	PreS1_D	4	DTWPDANKV	0.320	0.092	18451.05	95.00	NA	
35	DRB5_0101	NPNKDTWPDANKVGA	PreS1_D	4	DTWPDANKV	0.375	0.112	14861.42	95.00	NA	
35	DRB1_0301	VPNTASHISSISSRT	PreS2_A	5	SHISSISSR	0.400	0.169	8041.07	90.00	NA	
35	DRB1_0802	VPNTASHISSISSRT	PreS2_A	4	ASHISSISS	0.425	0.311	1735.40	55.00	NA	
35	DRB1_1101	VPNTASHISSISSRT	PreS2_A	4	ASHISSISS	0.355	0.246	3507.99	70.00	NA	
35	DRB1_1302	VPNTASHISSISSRT	PreS2_A	6	HISSISSRT	0.280	0.304	1857.66	65.00	NA	
35	DRB1_1501	VPNTASHISSISSRT	PreS2_A	6	HISSISSRT	0.345	0.253	3231.98	75.00	NA	
35	DRB5_0101	VPNTASHISSISSRT	PreS2_A	6	HISSISSRT	0.375	0.314	1679.05	60.00	NA	
35	DRB1_0301	VPTTASPLSSIFSRI	PreS2_D	6	PLSSIFSRI	0.335	0.158	9077.00	90.00	NA	
35	DRB1_0401	VPTTASPLSSIFSRI	PreS2_D	4	ASPLSSIFS	0.575	0.324	1506.45	55.00	NA	
35	DRB1_0802	VPTTASPLSSIFSRI	PreS2_D	4	ASPLSSIFS	0.385	0.288	2220.48	60.00	NA	
35	DRB1_1101	VPTTASPLSSIFSRI	PreS2_D	4	ASPLSSIFS	0.385	0.249	3397.68	70.00	NA	
35	DRB1_1302	VPTTASPLSSIFSRI	PreS2_D	6	PLSSIFSRI	0.470	0.301	1927.18	65.00	NA	
35	DRB1_1501	VPTTASPLSSIFSRI	PreS2_D	4	ASPLSSIFS	0.395	0.331	1385.28	55.00	NA	
35	DRB5_0101	VPTTASPLSSIFSRI	PreS2_D	6	PLSSIFSRI	0.310	0.297	2007.68	65.00	NA	
35	DRB1_0301	WWTSLNFLGGSPVCL	S_A	4	LNFLGGSPV	0.360	0.158	9092.63	90.00	NA	
35	DRB1_0802	WWTSLNFLGGSPVCL	S_A	4	LNFLGGSPV	0.460	0.274	2572.87	65.00	NA	
35	DRB1_1101	WWTSLNFLGGSPVCL	S_A	4	LNFLGGSPV	0.450	0.275	2549.40	65.00	NA	
35	DRB1_0301	WWTSLNFLGGTTVCL	S_D	6	FLGGTTVCL	0.495	0.172	7794.96	90.00	NA	
35	DRB1_0802	WWTSLNFLGGTTVCL	S_D	6	FLGGTTVCL	0.360	0.277	2499.74	65.00	NA	
35	DRB1_1101	WWTSLNFLGGTTVCL	S_D	6	FLGGTTVCL	0.345	0.286	2270.55	60.00	NA	
35	DRB1_1302	WWTSLNFLGGTTVCL	S_D	4	LNFLGGTTV	0.415	0.346	1179.26	55.00	NA	
35	DRB5_0101	WWTSLNFLGGTTVCL	S_D	6	FLGGTTVCL	0.420	0.332	1375.41	55.00	NA	
36	DRB1_0101	ANSNNPDWDFNPIKD	PreS1_A	1	NSNNPDWDF	0.240	0.117	14104.56	95.00	NA	
36	DRB1_0301	ANSNNPDWDFNPIKD	PreS1_A	5	PDWDFNPIK	0.345	0.126	12800.28	95.00	NA	
36	DRB1_0401	ANSNNPDWDFNPIKD	PreS1_A	5	PDWDFNPIK	0.310	0.116	14242.58	95.00	NA	
36	DRB1_0701	ANSNNPDWDFNPIKD	PreS1_A	1	NSNNPDWDF	0.270	0.091	18645.51	95.00	NA	
36	DRB1_0802	ANSNNPDWDFNPIKD	PreS1_A	5	PDWDFNPIK	0.210	0.075	22313.99	95.00	NA	
36	DRB1_1101	ANSNNPDWDFNPIKD	PreS1_A	5	PDWDFNPIK	0.290	0.080	20962.84	95.00	NA	
36	DRB1_1302	ANSNNPDWDFNPIKD	PreS1_A	1	NSNNPDWDF	0.300	0.119	13798.74	95.00	NA	
36	DRB1_1501	ANSNNPDWDFNPIKD	PreS1_A	5	PDWDFNPIK	0.300	0.100	17027.09	95.00	NA	
36	DRB5_0101	ANSNNPDWDFNPIKD	PreS1_A	5	PDWDFNPIK	0.310	0.085	19970.73	95.00	NA	
36	DRB1_0101	PNKDTWPDANKVGAG	PreS1_D	3	DTWPDANKV	0.420	0.152	9697.46	95.00	NA	
36	DRB1_0301	PNKDTWPDANKVGAG	PreS1_D	4	TWPDANKVG	0.390	0.098	17368.35	95.00	NA	
36	DRB1_0401	PNKDTWPDANKVGAG	PreS1_D	4	TWPDANKVG	0.245	0.124	13064.73	95.00	NA	
36	DRB1_0701	PNKDTWPDANKVGAG	PreS1_D	3	DTWPDANKV	0.510	0.112	14939.29	95.00	NA	
36	DRB1_0802	PNKDTWPDANKVGAG	PreS1_D	5	WPDANKVGA	0.285	0.107	15726.98	95.00	NA	
36	DRB1_1101	PNKDTWPDANKVGAG	PreS1_D	5	WPDANKVGA	0.380	0.111	15095.60	95.00	NA	
36	DRB1_1302	PNKDTWPDANKVGAG	PreS1_D	3	DTWPDANKV	0.265	0.117	14065.40	95.00	NA	
36	DRB1_1501	PNKDTWPDANKVGAG	PreS1_D	3	DTWPDANKV	0.290	0.092	18484.42	95.00	NA	
36	DRB5_0101	PNKDTWPDANKVGAG	PreS1_D	3	DTWPDANKV	0.320	0.114	14528.66	95.00	NA	
36	DRB1_0301	PNTASHISSISSRTG	PreS2_A	6	ISSISSRTG	0.345	0.195	6070.77	80.00	NA	
36	DRB1_1302	PNTASHISSISSRTG	PreS2_A	6	ISSISSRTG	0.410	0.320	1568.34	60.00	NA	
36	DRB1_1501	PNTASHISSISSRTG	PreS2_A	6	ISSISSRTG	0.580	0.334	1341.74	55.00	NA	
36	DRB1_0301	PTTASPLSSIFSRIG	PreS2_D	5	PLSSIFSRI	0.290	0.168	8125.82	90.00	NA	
36	DRB1_1302	PTTASPLSSIFSRIG	PreS2_D	5	PLSSIFSRI	0.490	0.311	1720.37	65.00	NA	
36	DRB1_0301	WTSLNFLGGSPVCLG	S_A	5	FLGGSPVCL	0.395	0.164	8491.56	90.00	NA	
36	DRB1_0802	WTSLNFLGGSPVCLG	S_A	3	LNFLGGSPV	0.470	0.275	2553.29	65.00	NA	
36	DRB1_1101	WTSLNFLGGSPVCLG	S_A	3	LNFLGGSPV	0.450	0.268	2742.18	65.00	NA	
36	DRB1_0301	WTSLNFLGGTTVCLG	S_D	5	FLGGTTVCL	0.540	0.180	7109.74	85.00	NA	
36	DRB1_0802	WTSLNFLGGTTVCLG	S_D	5	FLGGTTVCL	0.505	0.296	2041.83	60.00	NA	
36	DRB1_1101	WTSLNFLGGTTVCLG	S_D	5	FLGGTTVCL	0.595	0.302	1911.11	55.00	NA	
36	DRB1_1302	WTSLNFLGGTTVCLG	S_D	5	FLGGTTVCL	0.460	0.344	1203.93	55.00	NA	
37	DRB1_0101	NSNNPDWDFNPIKDH	PreS1_A	6	WDFNPIKDH	0.400	0.143	10646.00	95.00	NA	
37	DRB1_0301	NSNNPDWDFNPIKDH	PreS1_A	4	PDWDFNPIK	0.330	0.140	10964.91	95.00	NA	
37	DRB1_0401	NSNNPDWDFNPIKDH	PreS1_A	6	WDFNPIKDH	0.460	0.146	10249.94	95.00	NA	
37	DRB1_0701	NSNNPDWDFNPIKDH	PreS1_A	6	WDFNPIKDH	0.465	0.116	14177.55	95.00	NA	
37	DRB1_0802	NSNNPDWDFNPIKDH	PreS1_A	6	WDFNPIKDH	0.395	0.097	17478.06	95.00	NA	
37	DRB1_1101	NSNNPDWDFNPIKDH	PreS1_A	6	WDFNPIKDH	0.395	0.110	15241.17	95.00	NA	
37	DRB1_1302	NSNNPDWDFNPIKDH	PreS1_A	6	WDFNPIKDH	0.510	0.158	9038.19	95.00	NA	
37	DRB1_1501	NSNNPDWDFNPIKDH	PreS1_A	6	WDFNPIKDH	0.280	0.111	15031.22	95.00	NA	
37	DRB5_0101	NSNNPDWDFNPIKDH	PreS1_A	6	WDFNPIKDH	0.365	0.117	14103.34	95.00	NA	
37	DRB1_0101	NKDTWPDANKVGAGA	PreS1_D	2	DTWPDANKV	0.380	0.161	8733.36	95.00	NA	
37	DRB1_0301	NKDTWPDANKVGAGA	PreS1_D	3	TWPDANKVG	0.435	0.100	16976.14	95.00	NA	
37	DRB1_0401	NKDTWPDANKVGAGA	PreS1_D	3	TWPDANKVG	0.300	0.126	12846.62	95.00	NA	
37	DRB1_0701	NKDTWPDANKVGAGA	PreS1_D	2	DTWPDANKV	0.465	0.115	14395.50	95.00	NA	
37	DRB1_0802	NKDTWPDANKVGAGA	PreS1_D	4	WPDANKVGA	0.330	0.116	14210.72	95.00	NA	
37	DRB1_1101	NKDTWPDANKVGAGA	PreS1_D	4	WPDANKVGA	0.425	0.122	13317.20	95.00	NA	
37	DRB1_1302	NKDTWPDANKVGAGA	PreS1_D	2	DTWPDANKV	0.240	0.125	12898.99	95.00	NA	
37	DRB1_1501	NKDTWPDANKVGAGA	PreS1_D	2	DTWPDANKV	0.265	0.093	18190.78	95.00	NA	
37	DRB5_0101	NKDTWPDANKVGAGA	PreS1_D	2	DTWPDANKV	0.285	0.120	13590.56	95.00	NA	
37	DRB1_0301	NTASHISSISSRTGD	PreS2_A	5	ISSISSRTG	0.440	0.201	5696.33	80.00	NA	
37	DRB1_1302	NTASHISSISSRTGD	PreS2_A	5	ISSISSRTG	0.495	0.310	1753.84	65.00	NA	
37	DRB1_1501	NTASHISSISSRTGD	PreS2_A	5	ISSISSRTG	0.680	0.351	1116.59	55.00	NA	
37	DRB1_0301	TTASPLSSIFSRIGD	PreS2_D	5	LSSIFSRIG	0.355	0.170	7915.30	90.00	NA	
37	DRB1_1302	TTASPLSSIFSRIGD	PreS2_D	4	PLSSIFSRI	0.460	0.303	1893.78	65.00	NA	
37	DRB1_0301	TSLNFLGGSPVCLGQ	S_A	4	FLGGSPVCL	0.415	0.173	7705.15	90.00	NA	
37	DRB1_0802	TSLNFLGGSPVCLGQ	S_A	2	LNFLGGSPV	0.435	0.275	2537.79	65.00	NA	
37	DRB1_1101	TSLNFLGGSPVCLGQ	S_A	4	FLGGSPVCL	0.470	0.268	2746.57	65.00	NA	
37	DRB1_1302	TSLNFLGGSPVCLGQ	S_A	2	LNFLGGSPV	0.490	0.346	1181.53	55.00	NA	
37	DRB1_0301	TSLNFLGGTTVCLGQ	S_D	4	FLGGTTVCL	0.550	0.188	6551.90	85.00	NA	
37	DRB1_0802	TSLNFLGGTTVCLGQ	S_D	4	FLGGTTVCL	0.535	0.307	1808.73	55.00	NA	
37	DRB1_1101	TSLNFLGGTTVCLGQ	S_D	4	FLGGTTVCL	0.680	0.314	1679.59	55.00	NA	
37	DRB1_1302	TSLNFLGGTTVCLGQ	S_D	4	FLGGTTVCL	0.500	0.344	1215.29	55.00	NA	
38	DRB1_0101	SNNPDWDFNPIKDHW	PreS1_A	5	WDFNPIKDH	0.475	0.174	7600.82	95.00	NA	
38	DRB1_0301	SNNPDWDFNPIKDHW	PreS1_A	3	PDWDFNPIK	0.355	0.151	9776.36	95.00	NA	
38	DRB1_0401	SNNPDWDFNPIKDHW	PreS1_A	5	WDFNPIKDH	0.485	0.174	7644.29	95.00	NA	
38	DRB1_0701	SNNPDWDFNPIKDHW	PreS1_A	5	WDFNPIKDH	0.505	0.135	11542.68	95.00	NA	
38	DRB1_0802	SNNPDWDFNPIKDHW	PreS1_A	5	WDFNPIKDH	0.460	0.119	13804.57	95.00	NA	
38	DRB1_1101	SNNPDWDFNPIKDHW	PreS1_A	5	WDFNPIKDH	0.465	0.134	11785.10	95.00	NA	
38	DRB1_1302	SNNPDWDFNPIKDHW	PreS1_A	5	WDFNPIKDH	0.590	0.180	7146.92	95.00	NA	
38	DRB1_1501	SNNPDWDFNPIKDHW	PreS1_A	5	WDFNPIKDH	0.335	0.126	12840.50	95.00	NA	
38	DRB5_0101	SNNPDWDFNPIKDHW	PreS1_A	5	WDFNPIKDH	0.415	0.144	10470.65	95.00	NA	
38	DRB1_0101	KDTWPDANKVGAGAF	PreS1_D	5	DANKVGAGA	0.180	0.192	6248.91	95.00	NA	
38	DRB1_0301	KDTWPDANKVGAGAF	PreS1_D	2	TWPDANKVG	0.405	0.100	16884.00	95.00	NA	
38	DRB1_0401	KDTWPDANKVGAGAF	PreS1_D	3	WPDANKVGA	0.275	0.131	12137.61	95.00	NA	
38	DRB1_0701	KDTWPDANKVGAGAF	PreS1_D	6	ANKVGAGAF	0.375	0.159	8992.64	95.00	NA	
38	DRB1_0802	KDTWPDANKVGAGAF	PreS1_D	3	WPDANKVGA	0.325	0.133	11859.80	95.00	NA	
38	DRB1_1101	KDTWPDANKVGAGAF	PreS1_D	3	WPDANKVGA	0.490	0.134	11777.96	95.00	NA	
38	DRB1_1302	KDTWPDANKVGAGAF	PreS1_D	4	PDANKVGAG	0.305	0.145	10445.08	95.00	NA	
38	DRB1_1501	KDTWPDANKVGAGAF	PreS1_D	6	ANKVGAGAF	0.180	0.101	16843.31	95.00	NA	
38	DRB5_0101	KDTWPDANKVGAGAF	PreS1_D	3	WPDANKVGA	0.295	0.130	12312.34	95.00	NA	
38	DRB1_0301	TASHISSISSRTGDP	PreS2_A	4	ISSISSRTG	0.470	0.196	5977.44	80.00	NA	
38	DRB1_1302	TASHISSISSRTGDP	PreS2_A	4	ISSISSRTG	0.540	0.291	2150.07	70.00	NA	
38	DRB1_1501	TASHISSISSRTGDP	PreS2_A	4	ISSISSRTG	0.700	0.343	1221.90	55.00	NA	
38	DRB1_0301	TASPLSSIFSRIGDP	PreS2_D	4	LSSIFSRIG	0.365	0.167	8244.40	90.00	NA	
38	DRB1_1302	TASPLSSIFSRIGDP	PreS2_D	3	PLSSIFSRI	0.455	0.291	2147.93	70.00	NA	
38	DRB1_0301	SLNFLGGSPVCLGQN	S_A	3	FLGGSPVCL	0.455	0.172	7796.39	90.00	NA	
38	DRB1_0802	SLNFLGGSPVCLGQN	S_A	1	LNFLGGSPV	0.390	0.269	2715.72	65.00	NA	
38	DRB1_1101	SLNFLGGSPVCLGQN	S_A	3	FLGGSPVCL	0.545	0.263	2889.48	65.00	NA	
38	DRB1_1302	SLNFLGGSPVCLGQN	S_A	3	FLGGSPVCL	0.400	0.328	1434.54	60.00	NA	
38	DRB1_0301	SLNFLGGTTVCLGQN	S_D	3	FLGGTTVCL	0.585	0.186	6656.58	85.00	NA	
38	DRB1_0802	SLNFLGGTTVCLGQN	S_D	3	FLGGTTVCL	0.565	0.307	1802.12	55.00	NA	
38	DRB1_1101	SLNFLGGTTVCLGQN	S_D	3	FLGGTTVCL	0.680	0.312	1713.31	55.00	NA	
38	DRB1_1302	SLNFLGGTTVCLGQN	S_D	3	FLGGTTVCL	0.560	0.330	1404.56	60.00	NA	
39	DRB1_0101	NNPDWDFNPIKDHWP	PreS1_A	6	FNPIKDHWP	0.405	0.206	5370.32	95.00	NA	
39	DRB1_0301	NNPDWDFNPIKDHWP	PreS1_A	4	WDFNPIKDH	0.365	0.145	10400.08	95.00	NA	
39	DRB1_0401	NNPDWDFNPIKDHWP	PreS1_A	6	FNPIKDHWP	0.365	0.199	5788.16	95.00	NA	
39	DRB1_0701	NNPDWDFNPIKDHWP	PreS1_A	6	FNPIKDHWP	0.410	0.161	8773.13	95.00	NA	
39	DRB1_0802	NNPDWDFNPIKDHWP	PreS1_A	6	FNPIKDHWP	0.355	0.137	11321.64	95.00	NA	
39	DRB1_1101	NNPDWDFNPIKDHWP	PreS1_A	4	WDFNPIKDH	0.400	0.146	10355.28	95.00	NA	
39	DRB1_1302	NNPDWDFNPIKDHWP	PreS1_A	4	WDFNPIKDH	0.550	0.178	7264.01	95.00	NA	
39	DRB1_1501	NNPDWDFNPIKDHWP	PreS1_A	6	FNPIKDHWP	0.260	0.136	11470.34	95.00	NA	
39	DRB5_0101	NNPDWDFNPIKDHWP	PreS1_A	4	WDFNPIKDH	0.320	0.162	8672.06	95.00	NA	
39	DRB1_0101	DTWPDANKVGAGAFG	PreS1_D	6	NKVGAGAFG	0.355	0.222	4503.87	95.00	NA	
39	DRB1_0301	DTWPDANKVGAGAFG	PreS1_D	1	TWPDANKVG	0.320	0.085	19983.48	95.00	NA	
39	DRB1_0401	DTWPDANKVGAGAFG	PreS1_D	2	WPDANKVGA	0.245	0.122	13380.17	95.00	NA	
39	DRB1_0701	DTWPDANKVGAGAFG	PreS1_D	5	ANKVGAGAF	0.455	0.158	9072.98	95.00	NA	
39	DRB1_0802	DTWPDANKVGAGAFG	PreS1_D	2	WPDANKVGA	0.215	0.132	11958.63	95.00	NA	
39	DRB1_1101	DTWPDANKVGAGAFG	PreS1_D	2	WPDANKVGA	0.400	0.123	13216.86	95.00	NA	
39	DRB1_1302	DTWPDANKVGAGAFG	PreS1_D	3	PDANKVGAG	0.260	0.132	12048.51	95.00	NA	
39	DRB1_1501	DTWPDANKVGAGAFG	PreS1_D	6	NKVGAGAFG	0.250	0.102	16579.15	95.00	NA	
39	DRB5_0101	DTWPDANKVGAGAFG	PreS1_D	6	NKVGAGAFG	0.240	0.123	13183.30	95.00	NA	
39	DRB1_0301	ASHISSISSRTGDPA	PreS2_A	3	ISSISSRTG	0.530	0.201	5672.41	80.00	NA	
39	DRB1_1302	ASHISSISSRTGDPA	PreS2_A	3	ISSISSRTG	0.580	0.293	2107.67	70.00	NA	
39	DRB1_0301	ASPLSSIFSRIGDPA	PreS2_D	6	IFSRIGDPA	0.345	0.195	6032.80	80.00	NA	
39	DRB1_1302	ASPLSSIFSRIGDPA	PreS2_D	6	IFSRIGDPA	0.325	0.327	1454.54	60.00	NA	
39	DRB1_0301	LNFLGGSPVCLGQNS	S_A	2	FLGGSPVCL	0.470	0.161	8755.50	90.00	NA	
39	DRB1_0802	LNFLGGSPVCLGQNS	S_A	2	FLGGSPVCL	0.410	0.248	3408.98	75.00	NA	
39	DRB1_1101	LNFLGGSPVCLGQNS	S_A	2	FLGGSPVCL	0.590	0.245	3529.08	70.00	NA	
39	DRB1_1302	LNFLGGSPVCLGQNS	S_A	2	FLGGSPVCL	0.520	0.289	2185.13	70.00	NA	
39	DRB1_1501	LNFLGGSPVCLGQNS	S_A	2	FLGGSPVCL	0.395	0.343	1227.97	55.00	NA	
39	DRB5_0101	LNFLGGSPVCLGQNS	S_A	2	FLGGSPVCL	0.635	0.334	1353.66	55.00	NA	
39	DRB1_0301	LNFLGGTTVCLGQNS	S_D	2	FLGGTTVCL	0.535	0.174	7593.51	90.00	NA	
39	DRB1_0802	LNFLGGTTVCLGQNS	S_D	2	FLGGTTVCL	0.620	0.296	2033.26	60.00	NA	
39	DRB1_1101	LNFLGGTTVCLGQNS	S_D	2	FLGGTTVCL	0.740	0.292	2116.31	60.00	NA	
39	DRB1_1302	LNFLGGTTVCLGQNS	S_D	2	FLGGTTVCL	0.670	0.295	2065.94	70.00	NA	
39	DRB1_1501	LNFLGGTTVCLGQNS	S_D	2	FLGGTTVCL	0.630	0.341	1245.05	55.00	NA	
39	DRB5_0101	LNFLGGTTVCLGQNS	S_D	2	FLGGTTVCL	0.765	0.331	1398.81	55.00	NA	
40	DRB1_0101	NPDWDFNPIKDHWPQ	PreS1_A	5	FNPIKDHWP	0.535	0.237	3835.56	95.00	NA	
40	DRB1_0301	NPDWDFNPIKDHWPQ	PreS1_A	3	WDFNPIKDH	0.355	0.144	10472.35	95.00	NA	
40	DRB1_0401	NPDWDFNPIKDHWPQ	PreS1_A	5	FNPIKDHWP	0.530	0.222	4518.26	90.00	NA	
40	DRB1_0701	NPDWDFNPIKDHWPQ	PreS1_A	5	FNPIKDHWP	0.535	0.173	7686.08	95.00	NA	
40	DRB1_0802	NPDWDFNPIKDHWPQ	PreS1_A	5	FNPIKDHWP	0.465	0.156	9278.78	95.00	NA	
40	DRB1_1101	NPDWDFNPIKDHWPQ	PreS1_A	5	FNPIKDHWP	0.370	0.161	8767.16	90.00	NA	
40	DRB1_1302	NPDWDFNPIKDHWPQ	PreS1_A	3	WDFNPIKDH	0.535	0.181	7079.34	95.00	NA	
40	DRB1_1501	NPDWDFNPIKDHWPQ	PreS1_A	5	FNPIKDHWP	0.445	0.148	10039.75	95.00	NA	
40	DRB5_0101	NPDWDFNPIKDHWPQ	PreS1_A	5	FNPIKDHWP	0.450	0.180	7154.58	90.00	NA	
40	DRB1_0101	TWPDANKVGAGAFGL	PreS1_D	6	KVGAGAFGL	0.555	0.351	1118.49	80.00	NA	
40	DRB1_0301	TWPDANKVGAGAFGL	PreS1_D	6	KVGAGAFGL	0.305	0.088	19277.34	95.00	NA	
40	DRB1_0401	TWPDANKVGAGAFGL	PreS1_D	6	KVGAGAFGL	0.415	0.155	9386.32	95.00	NA	
40	DRB1_0701	TWPDANKVGAGAFGL	PreS1_D	6	KVGAGAFGL	0.680	0.286	2257.69	75.00	NA	
40	DRB1_0802	TWPDANKVGAGAFGL	PreS1_D	5	NKVGAGAFG	0.260	0.169	8074.11	95.00	NA	
40	DRB1_1101	TWPDANKVGAGAFGL	PreS1_D	6	KVGAGAFGL	0.270	0.145	10409.99	95.00	NA	
40	DRB1_1302	TWPDANKVGAGAFGL	PreS1_D	6	KVGAGAFGL	0.340	0.173	7681.01	95.00	NA	
40	DRB1_1501	TWPDANKVGAGAFGL	PreS1_D	6	KVGAGAFGL	0.535	0.173	7685.25	90.00	NA	
40	DRB5_0101	TWPDANKVGAGAFGL	PreS1_D	6	KVGAGAFGL	0.455	0.180	7166.43	90.00	NA	
40	DRB1_0301	SHISSISSRTGDPAL	PreS2_A	2	ISSISSRTG	0.425	0.195	6080.90	80.00	NA	
40	DRB1_1302	SHISSISSRTGDPAL	PreS2_A	2	ISSISSRTG	0.520	0.290	2163.49	70.00	NA	
40	DRB1_1501	SHISSISSRTGDPAL	PreS2_A	2	ISSISSRTG	0.680	0.334	1349.82	55.00	NA	
40	DRB1_0301	SPLSSIFSRIGDPAL	PreS2_D	5	IFSRIGDPA	0.480	0.229	4198.95	70.00	NA	
40	DRB1_0301	NFLGGSPVCLGQNSQ	S_A	1	FLGGSPVCL	0.490	0.134	11791.35	95.00	NA	
40	DRB1_0401	NFLGGSPVCLGQNSQ	S_A	1	FLGGSPVCL	0.630	0.300	1940.66	65.00	NA	
40	DRB1_0802	NFLGGSPVCLGQNSQ	S_A	1	FLGGSPVCL	0.515	0.204	5496.35	85.00	NA	
40	DRB1_1101	NFLGGSPVCLGQNSQ	S_A	1	FLGGSPVCL	0.635	0.202	5645.65	80.00	NA	
40	DRB1_1302	NFLGGSPVCLGQNSQ	S_A	1	FLGGSPVCL	0.705	0.222	4502.79	85.00	NA	
40	DRB1_1501	NFLGGSPVCLGQNSQ	S_A	1	FLGGSPVCL	0.620	0.243	3595.87	80.00	NA	
40	DRB5_0101	NFLGGSPVCLGQNSQ	S_A	1	FLGGSPVCL	0.735	0.272	2637.99	70.00	NA	
40	DRB1_0301	NFLGGTTVCLGQNSQ	S_D	1	FLGGTTVCL	0.460	0.153	9575.68	95.00	NA	
40	DRB1_0802	NFLGGTTVCLGQNSQ	S_D	1	FLGGTTVCL	0.595	0.260	2985.55	70.00	NA	
40	DRB1_1101	NFLGGTTVCLGQNSQ	S_D	1	FLGGTTVCL	0.720	0.251	3308.97	70.00	NA	
40	DRB1_1302	NFLGGTTVCLGQNSQ	S_D	1	FLGGTTVCL	0.730	0.239	3760.49	80.00	NA	
40	DRB1_1501	NFLGGTTVCLGQNSQ	S_D	1	FLGGTTVCL	0.690	0.275	2544.52	70.00	NA	
40	DRB5_0101	NFLGGTTVCLGQNSQ	S_D	1	FLGGTTVCL	0.715	0.282	2368.31	70.00	NA	
41	DRB1_0101	PDWDFNPIKDHWPQA	PreS1_A	4	FNPIKDHWP	0.605	0.265	2832.00	90.00	NA	
41	DRB1_0301	PDWDFNPIKDHWPQA	PreS1_A	2	WDFNPIKDH	0.335	0.151	9802.63	95.00	NA	
41	DRB1_0401	PDWDFNPIKDHWPQA	PreS1_A	4	FNPIKDHWP	0.580	0.249	3369.49	80.00	NA	
41	DRB1_0701	PDWDFNPIKDHWPQA	PreS1_A	4	FNPIKDHWP	0.580	0.188	6509.64	95.00	NA	
41	DRB1_0802	PDWDFNPIKDHWPQA	PreS1_A	4	FNPIKDHWP	0.500	0.175	7548.04	90.00	NA	
41	DRB1_1101	PDWDFNPIKDHWPQA	PreS1_A	4	FNPIKDHWP	0.435	0.177	7368.58	90.00	NA	
41	DRB1_1302	PDWDFNPIKDHWPQA	PreS1_A	2	WDFNPIKDH	0.450	0.189	6502.96	90.00	NA	
41	DRB1_1501	PDWDFNPIKDHWPQA	PreS1_A	4	FNPIKDHWP	0.515	0.173	7675.95	90.00	NA	
41	DRB5_0101	PDWDFNPIKDHWPQA	PreS1_A	4	FNPIKDHWP	0.490	0.197	5919.45	90.00	NA	
41	DRB1_0101	WPDANKVGAGAFGLG	PreS1_D	5	KVGAGAFGL	0.645	0.380	823.37	70.00	NA	
41	DRB1_0301	WPDANKVGAGAFGLG	PreS1_D	5	KVGAGAFGL	0.410	0.085	19993.00	95.00	NA	
41	DRB1_0401	WPDANKVGAGAFGLG	PreS1_D	5	KVGAGAFGL	0.490	0.157	9108.98	95.00	NA	
41	DRB1_0701	WPDANKVGAGAFGLG	PreS1_D	5	KVGAGAFGL	0.745	0.294	2070.20	70.00	NA	
41	DRB1_0802	WPDANKVGAGAFGLG	PreS1_D	5	KVGAGAFGL	0.355	0.176	7434.73	90.00	NA	
41	DRB1_1101	WPDANKVGAGAFGLG	PreS1_D	5	KVGAGAFGL	0.430	0.145	10406.16	95.00	NA	
41	DRB1_1302	WPDANKVGAGAFGLG	PreS1_D	5	KVGAGAFGL	0.425	0.171	7831.73	95.00	NA	
41	DRB1_1501	WPDANKVGAGAFGLG	PreS1_D	5	KVGAGAFGL	0.610	0.188	6559.42	90.00	NA	
41	DRB5_0101	WPDANKVGAGAFGLG	PreS1_D	5	KVGAGAFGL	0.565	0.200	5743.31	85.00	NA	
41	DRB1_0101	HISSISSRTGDPALN	PreS2_A	1	ISSISSRTG	0.725	0.457	357.42	55.00	NA	
41	DRB1_0301	HISSISSRTGDPALN	PreS2_A	1	ISSISSRTG	0.350	0.181	7083.25	85.00	NA	
41	DRB1_0701	HISSISSRTGDPALN	PreS2_A	1	ISSISSRTG	0.640	0.346	1183.12	60.00	NA	
41	DRB1_1101	HISSISSRTGDPALN	PreS2_A	1	ISSISSRTG	0.800	0.318	1605.95	55.00	NA	
41	DRB1_1302	HISSISSRTGDPALN	PreS2_A	4	ISSRTGDPA	0.400	0.265	2844.04	75.00	NA	
41	DRB1_1501	HISSISSRTGDPALN	PreS2_A	1	ISSISSRTG	0.640	0.288	2206.40	70.00	NA	
41	DRB5_0101	HISSISSRTGDPALN	PreS2_A	1	ISSISSRTG	0.790	0.327	1447.29	55.00	NA	
41	DRB1_0301	PLSSIFSRIGDPALN	PreS2_D	4	IFSRIGDPA	0.490	0.242	3628.59	65.00	NA	
41	DRB1_0301	FLGGSPVCLGQNSQS	S_A	6	VCLGQNSQS	0.330	0.124	13019.99	95.00	NA	
41	DRB1_0401	FLGGSPVCLGQNSQS	S_A	6	VCLGQNSQS	0.335	0.270	2680.80	75.00	NA	
41	DRB1_0701	FLGGSPVCLGQNSQS	S_A	0	FLGGSPVCL	0.595	0.296	2023.82	70.00	NA	
41	DRB1_0802	FLGGSPVCLGQNSQS	S_A	1	LGGSPVCLG	0.315	0.187	6597.07	90.00	NA	
41	DRB1_1101	FLGGSPVCLGQNSQS	S_A	1	LGGSPVCLG	0.325	0.163	8587.84	90.00	NA	
41	DRB1_1302	FLGGSPVCLGQNSQS	S_A	0	FLGGSPVCL	0.445	0.185	6780.74	95.00	NA	
41	DRB1_1501	FLGGSPVCLGQNSQS	S_A	0	FLGGSPVCL	0.400	0.199	5798.06	85.00	NA	
41	DRB5_0101	FLGGSPVCLGQNSQS	S_A	0	FLGGSPVCL	0.525	0.206	5407.75	85.00	NA	
41	DRB1_0301	FLGGTTVCLGQNSQS	S_D	6	VCLGQNSQS	0.285	0.144	10498.44	95.00	NA	
41	DRB1_0401	FLGGTTVCLGQNSQS	S_D	0	FLGGTTVCL	0.455	0.322	1534.09	60.00	NA	
41	DRB1_0701	FLGGTTVCLGQNSQS	S_D	0	FLGGTTVCL	0.620	0.347	1170.27	60.00	NA	
41	DRB1_0802	FLGGTTVCLGQNSQS	S_D	4	TTVCLGQNS	0.270	0.236	3873.26	80.00	NA	
41	DRB1_1101	FLGGTTVCLGQNSQS	S_D	0	FLGGTTVCL	0.390	0.203	5532.15	80.00	NA	
41	DRB1_1302	FLGGTTVCLGQNSQS	S_D	0	FLGGTTVCL	0.380	0.194	6120.30	90.00	NA	
41	DRB1_1501	FLGGTTVCLGQNSQS	S_D	0	FLGGTTVCL	0.470	0.223	4486.94	80.00	NA	
41	DRB5_0101	FLGGTTVCLGQNSQS	S_D	0	FLGGTTVCL	0.440	0.218	4723.06	85.00	NA	
42	DRB1_0101	DWDFNPIKDHWPQAN	PreS1_A	3	FNPIKDHWP	0.535	0.282	2370.10	90.00	NA	
42	DRB1_0301	DWDFNPIKDHWPQAN	PreS1_A	5	PIKDHWPQA	0.355	0.163	8559.17	90.00	NA	
42	DRB1_0401	DWDFNPIKDHWPQAN	PreS1_A	3	FNPIKDHWP	0.555	0.258	3063.20	80.00	NA	
42	DRB1_0701	DWDFNPIKDHWPQAN	PreS1_A	3	FNPIKDHWP	0.475	0.199	5793.74	90.00	NA	
42	DRB1_0802	DWDFNPIKDHWPQAN	PreS1_A	3	FNPIKDHWP	0.395	0.192	6229.34	90.00	NA	
42	DRB1_1101	DWDFNPIKDHWPQAN	PreS1_A	3	FNPIKDHWP	0.420	0.188	6574.12	85.00	NA	
42	DRB1_1302	DWDFNPIKDHWPQAN	PreS1_A	6	IKDHWPQAN	0.305	0.210	5141.35	90.00	NA	
42	DRB1_1501	DWDFNPIKDHWPQAN	PreS1_A	3	FNPIKDHWP	0.385	0.202	5604.51	85.00	NA	
42	DRB5_0101	DWDFNPIKDHWPQAN	PreS1_A	3	FNPIKDHWP	0.440	0.209	5188.52	85.00	NA	
42	DRB1_0101	PDANKVGAGAFGLGF	PreS1_D	4	KVGAGAFGL	0.675	0.428	487.72	60.00	NA	
42	DRB1_0301	PDANKVGAGAFGLGF	PreS1_D	4	KVGAGAFGL	0.490	0.094	18068.18	95.00	NA	
42	DRB1_0401	PDANKVGAGAFGLGF	PreS1_D	4	KVGAGAFGL	0.580	0.176	7428.38	95.00	NA	
42	DRB1_0701	PDANKVGAGAFGLGF	PreS1_D	4	KVGAGAFGL	0.775	0.339	1280.19	60.00	NA	
42	DRB1_0802	PDANKVGAGAFGLGF	PreS1_D	4	KVGAGAFGL	0.455	0.192	6237.50	90.00	NA	
42	DRB1_1101	PDANKVGAGAFGLGF	PreS1_D	4	KVGAGAFGL	0.525	0.162	8618.83	90.00	NA	
42	DRB1_1302	PDANKVGAGAFGLGF	PreS1_D	4	KVGAGAFGL	0.515	0.188	6520.08	90.00	NA	
42	DRB1_1501	PDANKVGAGAFGLGF	PreS1_D	4	KVGAGAFGL	0.615	0.229	4213.06	80.00	NA	
42	DRB5_0101	PDANKVGAGAFGLGF	PreS1_D	4	KVGAGAFGL	0.635	0.233	4006.64	80.00	NA	
42	DRB1_0101	LGGSPVCLGQNSQSP	S_A	5	VCLGQNSQS	0.510	0.274	2584.56	90.00	NA	
42	DRB1_0301	LGGSPVCLGQNSQSP	S_A	5	VCLGQNSQS	0.500	0.121	13551.36	95.00	NA	
42	DRB1_0401	LGGSPVCLGQNSQSP	S_A	5	VCLGQNSQS	0.590	0.254	3217.53	80.00	NA	
42	DRB1_0701	LGGSPVCLGQNSQSP	S_A	5	VCLGQNSQS	0.400	0.154	9441.73	95.00	NA	
42	DRB1_0802	LGGSPVCLGQNSQSP	S_A	5	VCLGQNSQS	0.450	0.161	8796.14	95.00	NA	
42	DRB1_1101	LGGSPVCLGQNSQSP	S_A	5	VCLGQNSQS	0.460	0.118	13915.99	95.00	NA	
42	DRB1_1302	LGGSPVCLGQNSQSP	S_A	5	VCLGQNSQS	0.580	0.153	9585.63	95.00	NA	
42	DRB1_1501	LGGSPVCLGQNSQSP	S_A	5	VCLGQNSQS	0.570	0.154	9423.05	95.00	NA	
42	DRB5_0101	LGGSPVCLGQNSQSP	S_A	5	VCLGQNSQS	0.480	0.129	12428.79	95.00	NA	
42	DRB1_0101	LGGTTVCLGQNSQSP	S_D	5	VCLGQNSQS	0.400	0.325	1490.06	80.00	NA	
42	DRB1_0301	LGGTTVCLGQNSQSP	S_D	5	VCLGQNSQS	0.400	0.143	10614.14	95.00	NA	
42	DRB1_0401	LGGTTVCLGQNSQSP	S_D	5	VCLGQNSQS	0.575	0.282	2362.24	70.00	NA	
42	DRB1_0701	LGGTTVCLGQNSQSP	S_D	3	TTVCLGQNS	0.400	0.193	6165.37	90.00	NA	
42	DRB1_0802	LGGTTVCLGQNSQSP	S_D	3	TTVCLGQNS	0.405	0.202	5623.09	85.00	NA	
42	DRB1_1101	LGGTTVCLGQNSQSP	S_D	3	TTVCLGQNS	0.470	0.159	8904.73	90.00	NA	
42	DRB1_1302	LGGTTVCLGQNSQSP	S_D	5	VCLGQNSQS	0.445	0.173	7700.07	95.00	NA	
42	DRB1_1501	LGGTTVCLGQNSQSP	S_D	5	VCLGQNSQS	0.465	0.180	7148.23	90.00	NA	
42	DRB5_0101	LGGTTVCLGQNSQSP	S_D	3	TTVCLGQNS	0.400	0.165	8415.55	95.00	NA	
43	DRB1_0101	WDFNPIKDHWPQANQ	PreS1_A	2	FNPIKDHWP	0.565	0.301	1924.62	85.00	NA	
43	DRB1_0301	WDFNPIKDHWPQANQ	PreS1_A	4	PIKDHWPQA	0.360	0.171	7864.77	90.00	NA	
43	DRB1_0401	WDFNPIKDHWPQANQ	PreS1_A	2	FNPIKDHWP	0.560	0.266	2806.81	75.00	NA	
43	DRB1_0701	WDFNPIKDHWPQANQ	PreS1_A	2	FNPIKDHWP	0.480	0.210	5169.24	90.00	NA	
43	DRB1_0802	WDFNPIKDHWPQANQ	PreS1_A	2	FNPIKDHWP	0.400	0.209	5231.53	85.00	NA	
43	DRB1_1101	WDFNPIKDHWPQANQ	PreS1_A	2	FNPIKDHWP	0.385	0.198	5839.93	85.00	NA	
43	DRB1_1302	WDFNPIKDHWPQANQ	PreS1_A	5	IKDHWPQAN	0.470	0.217	4753.36	85.00	NA	
43	DRB1_1501	WDFNPIKDHWPQANQ	PreS1_A	5	IKDHWPQAN	0.400	0.227	4275.28	80.00	NA	
43	DRB5_0101	WDFNPIKDHWPQANQ	PreS1_A	2	FNPIKDHWP	0.425	0.224	4407.83	80.00	NA	
43	DRB1_0101	DANKVGAGAFGLGFT	PreS1_D	3	KVGAGAFGL	0.665	0.439	434.98	60.00	NA	
43	DRB1_0301	DANKVGAGAFGLGFT	PreS1_D	3	KVGAGAFGL	0.475	0.097	17432.17	95.00	NA	
43	DRB1_0401	DANKVGAGAFGLGFT	PreS1_D	3	KVGAGAFGL	0.550	0.181	7059.38	95.00	NA	
43	DRB1_0701	DANKVGAGAFGLGFT	PreS1_D	3	KVGAGAFGL	0.735	0.345	1200.02	60.00	NA	
43	DRB1_0802	DANKVGAGAFGLGFT	PreS1_D	3	KVGAGAFGL	0.450	0.200	5755.87	85.00	NA	
43	DRB1_1101	DANKVGAGAFGLGFT	PreS1_D	3	KVGAGAFGL	0.475	0.171	7900.42	90.00	NA	
43	DRB1_1302	DANKVGAGAFGLGFT	PreS1_D	3	KVGAGAFGL	0.500	0.191	6326.26	90.00	NA	
43	DRB1_1501	DANKVGAGAFGLGFT	PreS1_D	3	KVGAGAFGL	0.590	0.241	3694.31	80.00	NA	
43	DRB5_0101	DANKVGAGAFGLGFT	PreS1_D	3	KVGAGAFGL	0.650	0.244	3572.18	75.00	NA	
43	DRB1_0101	GGSPVCLGQNSQSPT	S_A	4	VCLGQNSQS	0.525	0.304	1864.52	85.00	NA	
43	DRB1_0301	GGSPVCLGQNSQSPT	S_A	4	VCLGQNSQS	0.505	0.134	11684.54	95.00	NA	
43	DRB1_0401	GGSPVCLGQNSQSPT	S_A	4	VCLGQNSQS	0.595	0.285	2297.81	70.00	NA	
43	DRB1_0701	GGSPVCLGQNSQSPT	S_A	4	VCLGQNSQS	0.465	0.158	9073.86	95.00	NA	
43	DRB1_0802	GGSPVCLGQNSQSPT	S_A	4	VCLGQNSQS	0.520	0.173	7722.18	95.00	NA	
43	DRB1_1101	GGSPVCLGQNSQSPT	S_A	4	VCLGQNSQS	0.530	0.127	12618.35	95.00	NA	
43	DRB1_1302	GGSPVCLGQNSQSPT	S_A	4	VCLGQNSQS	0.495	0.181	7019.24	95.00	NA	
43	DRB1_1501	GGSPVCLGQNSQSPT	S_A	4	VCLGQNSQS	0.600	0.169	8071.84	90.00	NA	
43	DRB5_0101	GGSPVCLGQNSQSPT	S_A	4	VCLGQNSQS	0.490	0.139	11136.85	95.00	NA	
43	DRB1_0101	GGTTVCLGQNSQSPT	S_D	4	VCLGQNSQS	0.470	0.341	1247.47	80.00	NA	
43	DRB1_0301	GGTTVCLGQNSQSPT	S_D	4	VCLGQNSQS	0.465	0.149	9944.50	95.00	NA	
43	DRB1_0401	GGTTVCLGQNSQSPT	S_D	4	VCLGQNSQS	0.600	0.306	1819.84	65.00	NA	
43	DRB1_0701	GGTTVCLGQNSQSPT	S_D	4	VCLGQNSQS	0.350	0.183	6892.13	95.00	NA	
43	DRB1_0802	GGTTVCLGQNSQSPT	S_D	4	VCLGQNSQS	0.395	0.203	5588.52	85.00	NA	
43	DRB1_1101	GGTTVCLGQNSQSPT	S_D	4	VCLGQNSQS	0.355	0.157	9133.16	90.00	NA	
43	DRB1_1302	GGTTVCLGQNSQSPT	S_D	4	VCLGQNSQS	0.450	0.195	6062.83	90.00	NA	
43	DRB1_1501	GGTTVCLGQNSQSPT	S_D	4	VCLGQNSQS	0.550	0.187	6595.43	90.00	NA	
43	DRB5_0101	GGTTVCLGQNSQSPT	S_D	4	VCLGQNSQS	0.370	0.166	8266.91	95.00	NA	
44	DRB1_0101	DFNPIKDHWPQANQV	PreS1_A	4	IKDHWPQAN	0.450	0.301	1916.91	85.00	NA	
44	DRB1_0301	DFNPIKDHWPQANQV	PreS1_A	4	IKDHWPQAN	0.420	0.177	7362.52	85.00	NA	
44	DRB1_0401	DFNPIKDHWPQANQV	PreS1_A	1	FNPIKDHWP	0.405	0.257	3116.39	80.00	NA	
44	DRB1_0701	DFNPIKDHWPQANQV	PreS1_A	4	IKDHWPQAN	0.385	0.221	4597.31	85.00	NA	
44	DRB1_0802	DFNPIKDHWPQANQV	PreS1_A	4	IKDHWPQAN	0.505	0.213	4976.82	85.00	NA	
44	DRB1_1101	DFNPIKDHWPQANQV	PreS1_A	4	IKDHWPQAN	0.380	0.189	6459.55	85.00	NA	
44	DRB1_1302	DFNPIKDHWPQANQV	PreS1_A	4	IKDHWPQAN	0.615	0.240	3707.44	80.00	NA	
44	DRB1_1501	DFNPIKDHWPQANQV	PreS1_A	4	IKDHWPQAN	0.560	0.243	3613.62	80.00	NA	
44	DRB5_0101	DFNPIKDHWPQANQV	PreS1_A	4	IKDHWPQAN	0.405	0.217	4753.25	85.00	NA	
44	DRB1_0101	ANKVGAGAFGLGFTP	PreS1_D	2	KVGAGAFGL	0.700	0.445	406.86	55.00	NA	
44	DRB1_0301	ANKVGAGAFGLGFTP	PreS1_D	2	KVGAGAFGL	0.475	0.098	17341.31	95.00	NA	
44	DRB1_0401	ANKVGAGAFGLGFTP	PreS1_D	2	KVGAGAFGL	0.550	0.183	6923.90	95.00	NA	
44	DRB1_0701	ANKVGAGAFGLGFTP	PreS1_D	2	KVGAGAFGL	0.780	0.351	1125.25	55.00	NA	
44	DRB1_0802	ANKVGAGAFGLGFTP	PreS1_D	2	KVGAGAFGL	0.495	0.207	5297.77	85.00	NA	
44	DRB1_1101	ANKVGAGAFGLGFTP	PreS1_D	2	KVGAGAFGL	0.550	0.177	7380.95	90.00	NA	
44	DRB1_1302	ANKVGAGAFGLGFTP	PreS1_D	2	KVGAGAFGL	0.495	0.190	6428.73	90.00	NA	
44	DRB1_1501	ANKVGAGAFGLGFTP	PreS1_D	2	KVGAGAFGL	0.615	0.248	3425.88	75.00	NA	
44	DRB5_0101	ANKVGAGAFGLGFTP	PreS1_D	2	KVGAGAFGL	0.675	0.253	3248.56	75.00	NA	
44	DRB1_0101	GSPVCLGQNSQSPTS	S_A	3	VCLGQNSQS	0.525	0.324	1493.86	85.00	NA	
44	DRB1_0301	GSPVCLGQNSQSPTS	S_A	3	VCLGQNSQS	0.480	0.143	10656.95	95.00	NA	
44	DRB1_0401	GSPVCLGQNSQSPTS	S_A	3	VCLGQNSQS	0.550	0.301	1925.35	65.00	NA	
44	DRB1_0701	GSPVCLGQNSQSPTS	S_A	3	VCLGQNSQS	0.475	0.166	8321.29	95.00	NA	
44	DRB1_0802	GSPVCLGQNSQSPTS	S_A	3	VCLGQNSQS	0.505	0.184	6842.50	90.00	NA	
44	DRB1_1101	GSPVCLGQNSQSPTS	S_A	3	VCLGQNSQS	0.530	0.135	11612.95	95.00	NA	
44	DRB1_1302	GSPVCLGQNSQSPTS	S_A	3	VCLGQNSQS	0.395	0.201	5670.94	90.00	NA	
44	DRB1_1501	GSPVCLGQNSQSPTS	S_A	3	VCLGQNSQS	0.580	0.178	7319.79	90.00	NA	
44	DRB5_0101	GSPVCLGQNSQSPTS	S_A	3	VCLGQNSQS	0.475	0.148	10098.25	95.00	NA	
44	DRB1_0101	GTTVCLGQNSQSPTS	S_D	3	VCLGQNSQS	0.480	0.354	1080.81	75.00	NA	
44	DRB1_0301	GTTVCLGQNSQSPTS	S_D	3	VCLGQNSQS	0.470	0.155	9396.38	90.00	NA	
44	DRB1_0401	GTTVCLGQNSQSPTS	S_D	3	VCLGQNSQS	0.605	0.319	1577.84	60.00	NA	
44	DRB1_0701	GTTVCLGQNSQSPTS	S_D	3	VCLGQNSQS	0.365	0.186	6713.58	95.00	NA	
44	DRB1_0802	GTTVCLGQNSQSPTS	S_D	3	VCLGQNSQS	0.445	0.207	5305.58	85.00	NA	
44	DRB1_1101	GTTVCLGQNSQSPTS	S_D	3	VCLGQNSQS	0.400	0.157	9112.82	90.00	NA	
44	DRB1_1302	GTTVCLGQNSQSPTS	S_D	3	VCLGQNSQS	0.380	0.214	4927.21	90.00	NA	
44	DRB1_1501	GTTVCLGQNSQSPTS	S_D	3	VCLGQNSQS	0.545	0.193	6179.99	90.00	NA	
44	DRB5_0101	GTTVCLGQNSQSPTS	S_D	3	VCLGQNSQS	0.395	0.168	8101.33	95.00	NA	
45	DRB1_0101	FNPIKDHWPQANQVG	PreS1_A	3	IKDHWPQAN	0.515	0.285	2285.86	90.00	NA	
45	DRB1_0301	FNPIKDHWPQANQVG	PreS1_A	2	PIKDHWPQA	0.475	0.177	7378.39	85.00	NA	
45	DRB1_0401	FNPIKDHWPQANQVG	PreS1_A	3	IKDHWPQAN	0.505	0.231	4098.54	85.00	NA	
45	DRB1_0701	FNPIKDHWPQANQVG	PreS1_A	3	IKDHWPQAN	0.475	0.206	5355.23	90.00	NA	
45	DRB1_0802	FNPIKDHWPQANQVG	PreS1_A	3	IKDHWPQAN	0.580	0.207	5330.38	85.00	NA	
45	DRB1_1101	FNPIKDHWPQANQVG	PreS1_A	3	IKDHWPQAN	0.465	0.176	7412.80	90.00	NA	
45	DRB1_1302	FNPIKDHWPQANQVG	PreS1_A	3	IKDHWPQAN	0.595	0.238	3798.52	80.00	NA	
45	DRB1_1501	FNPIKDHWPQANQVG	PreS1_A	3	IKDHWPQAN	0.610	0.234	3982.18	80.00	NA	
45	DRB5_0101	FNPIKDHWPQANQVG	PreS1_A	3	IKDHWPQAN	0.485	0.203	5561.20	85.00	NA	
45	DRB1_0101	NKVGAGAFGLGFTPP	PreS1_D	1	KVGAGAFGL	0.650	0.409	599.26	65.00	NA	
45	DRB1_0301	NKVGAGAFGLGFTPP	PreS1_D	1	KVGAGAFGL	0.385	0.090	18794.99	95.00	NA	
45	DRB1_0401	NKVGAGAFGLGFTPP	PreS1_D	1	KVGAGAFGL	0.400	0.192	6280.23	95.00	NA	
45	DRB1_0701	NKVGAGAFGLGFTPP	PreS1_D	1	KVGAGAFGL	0.685	0.316	1633.85	65.00	NA	
45	DRB1_0802	NKVGAGAFGLGFTPP	PreS1_D	1	KVGAGAFGL	0.455	0.190	6415.04	90.00	NA	
45	DRB1_1101	NKVGAGAFGLGFTPP	PreS1_D	1	KVGAGAFGL	0.480	0.158	9091.75	90.00	NA	
45	DRB1_1302	NKVGAGAFGLGFTPP	PreS1_D	1	KVGAGAFGL	0.455	0.167	8232.90	95.00	NA	
45	DRB1_1501	NKVGAGAFGLGFTPP	PreS1_D	1	KVGAGAFGL	0.540	0.223	4497.58	80.00	NA	
45	DRB5_0101	NKVGAGAFGLGFTPP	PreS1_D	1	KVGAGAFGL	0.605	0.222	4525.16	80.00	NA	
45	DRB1_0101	SPVCLGQNSQSPTSN	S_A	2	VCLGQNSQS	0.465	0.317	1627.27	85.00	NA	
45	DRB1_0301	SPVCLGQNSQSPTSN	S_A	2	VCLGQNSQS	0.450	0.138	11176.44	95.00	NA	
45	DRB1_0401	SPVCLGQNSQSPTSN	S_A	2	VCLGQNSQS	0.520	0.291	2143.22	70.00	NA	
45	DRB1_0701	SPVCLGQNSQSPTSN	S_A	2	VCLGQNSQS	0.435	0.161	8779.12	95.00	NA	
45	DRB1_0802	SPVCLGQNSQSPTSN	S_A	2	VCLGQNSQS	0.465	0.178	7276.28	90.00	NA	
45	DRB1_1101	SPVCLGQNSQSPTSN	S_A	2	VCLGQNSQS	0.480	0.130	12247.37	95.00	NA	
45	DRB1_1302	SPVCLGQNSQSPTSN	S_A	2	VCLGQNSQS	0.350	0.198	5894.21	90.00	NA	
45	DRB1_1501	SPVCLGQNSQSPTSN	S_A	2	VCLGQNSQS	0.550	0.171	7878.90	90.00	NA	
45	DRB5_0101	SPVCLGQNSQSPTSN	S_A	2	VCLGQNSQS	0.450	0.141	10838.94	95.00	NA	
45	DRB1_0101	TTVCLGQNSQSPTSN	S_D	2	VCLGQNSQS	0.475	0.341	1251.77	80.00	NA	
45	DRB1_0301	TTVCLGQNSQSPTSN	S_D	2	VCLGQNSQS	0.445	0.147	10196.62	95.00	NA	
45	DRB1_0401	TTVCLGQNSQSPTSN	S_D	2	VCLGQNSQS	0.565	0.306	1818.05	65.00	NA	
45	DRB1_0701	TTVCLGQNSQSPTSN	S_D	2	VCLGQNSQS	0.400	0.176	7484.85	95.00	NA	
45	DRB1_0802	TTVCLGQNSQSPTSN	S_D	2	VCLGQNSQS	0.460	0.195	6041.55	90.00	NA	
45	DRB1_1101	TTVCLGQNSQSPTSN	S_D	2	VCLGQNSQS	0.420	0.143	10683.39	95.00	NA	
45	DRB1_1302	TTVCLGQNSQSPTSN	S_D	2	VCLGQNSQS	0.350	0.209	5205.39	90.00	NA	
45	DRB1_1501	TTVCLGQNSQSPTSN	S_D	2	VCLGQNSQS	0.540	0.183	6917.23	90.00	NA	
45	DRB5_0101	TTVCLGQNSQSPTSN	S_D	2	VCLGQNSQS	0.415	0.154	9494.69	95.00	NA	
46	DRB1_0101	NPIKDHWPQANQVGV	PreS1_A	2	IKDHWPQAN	0.400	0.268	2738.44	90.00	NA	
46	DRB1_0301	NPIKDHWPQANQVGV	PreS1_A	2	IKDHWPQAN	0.385	0.152	9643.26	95.00	NA	
46	DRB1_0401	NPIKDHWPQANQVGV	PreS1_A	2	IKDHWPQAN	0.355	0.213	4968.27	90.00	NA	
46	DRB1_0701	NPIKDHWPQANQVGV	PreS1_A	2	IKDHWPQAN	0.315	0.192	6239.99	90.00	NA	
46	DRB1_0802	NPIKDHWPQANQVGV	PreS1_A	2	IKDHWPQAN	0.505	0.179	7201.10	90.00	NA	
46	DRB1_1101	NPIKDHWPQANQVGV	PreS1_A	2	IKDHWPQAN	0.435	0.153	9559.53	90.00	NA	
46	DRB1_1302	NPIKDHWPQANQVGV	PreS1_A	2	IKDHWPQAN	0.465	0.217	4794.68	85.00	NA	
46	DRB1_1501	NPIKDHWPQANQVGV	PreS1_A	2	IKDHWPQAN	0.585	0.201	5703.67	85.00	NA	
46	DRB5_0101	NPIKDHWPQANQVGV	PreS1_A	2	IKDHWPQAN	0.475	0.173	7717.25	90.00	NA	
46	DRB1_0101	KVGAGAFGLGFTPPH	PreS1_D	6	FGLGFTPPH	0.510	0.406	621.55	65.00	NA	
46	DRB1_0301	KVGAGAFGLGFTPPH	PreS1_D	6	FGLGFTPPH	0.430	0.104	16250.77	95.00	NA	
46	DRB1_0401	KVGAGAFGLGFTPPH	PreS1_D	6	FGLGFTPPH	0.810	0.324	1496.79	55.00	NA	
46	DRB1_0701	KVGAGAFGLGFTPPH	PreS1_D	6	FGLGFTPPH	0.345	0.286	2268.37	75.00	NA	
46	DRB1_0802	KVGAGAFGLGFTPPH	PreS1_D	6	FGLGFTPPH	0.470	0.207	5328.18	85.00	NA	
46	DRB1_1101	KVGAGAFGLGFTPPH	PreS1_D	6	FGLGFTPPH	0.515	0.189	6461.99	85.00	NA	
46	DRB1_1302	KVGAGAFGLGFTPPH	PreS1_D	6	FGLGFTPPH	0.465	0.166	8296.66	95.00	NA	
46	DRB1_1501	KVGAGAFGLGFTPPH	PreS1_D	6	FGLGFTPPH	0.355	0.218	4732.62	85.00	NA	
46	DRB5_0101	KVGAGAFGLGFTPPH	PreS1_D	6	FGLGFTPPH	0.565	0.247	3463.75	75.00	NA	
46	DRB1_0101	PVCLGQNSQSPTSNH	S_A	2	CLGQNSQSP	0.445	0.292	2114.36	90.00	NA	
46	DRB1_0301	PVCLGQNSQSPTSNH	S_A	1	VCLGQNSQS	0.405	0.128	12577.19	95.00	NA	
46	DRB1_0401	PVCLGQNSQSPTSNH	S_A	1	VCLGQNSQS	0.440	0.266	2822.86	75.00	NA	
46	DRB1_0701	PVCLGQNSQSPTSNH	S_A	2	CLGQNSQSP	0.355	0.153	9511.86	95.00	NA	
46	DRB1_0802	PVCLGQNSQSPTSNH	S_A	1	VCLGQNSQS	0.385	0.165	8358.92	95.00	NA	
46	DRB1_1101	PVCLGQNSQSPTSNH	S_A	1	VCLGQNSQS	0.405	0.121	13560.01	95.00	NA	
46	DRB1_1302	PVCLGQNSQSPTSNH	S_A	3	LGQNSQSPT	0.420	0.184	6819.44	95.00	NA	
46	DRB1_1501	PVCLGQNSQSPTSNH	S_A	1	VCLGQNSQS	0.485	0.153	9535.25	95.00	NA	
46	DRB5_0101	PVCLGQNSQSPTSNH	S_A	1	VCLGQNSQS	0.350	0.132	11958.89	95.00	NA	
46	DRB1_0101	TVCLGQNSQSPTSNH	S_D	2	CLGQNSQSP	0.440	0.312	1715.26	85.00	NA	
46	DRB1_0301	TVCLGQNSQSPTSNH	S_D	1	VCLGQNSQS	0.430	0.133	11812.55	95.00	NA	
46	DRB1_0401	TVCLGQNSQSPTSNH	S_D	1	VCLGQNSQS	0.480	0.279	2444.96	75.00	NA	
46	DRB1_0701	TVCLGQNSQSPTSNH	S_D	2	CLGQNSQSP	0.355	0.165	8396.63	95.00	NA	
46	DRB1_0802	TVCLGQNSQSPTSNH	S_D	1	VCLGQNSQS	0.395	0.175	7518.78	90.00	NA	
46	DRB1_1101	TVCLGQNSQSPTSNH	S_D	1	VCLGQNSQS	0.405	0.127	12710.71	95.00	NA	
46	DRB1_1302	TVCLGQNSQSPTSNH	S_D	3	LGQNSQSPT	0.430	0.195	6031.30	90.00	NA	
46	DRB1_1501	TVCLGQNSQSPTSNH	S_D	1	VCLGQNSQS	0.495	0.163	8564.92	95.00	NA	
46	DRB5_0101	TVCLGQNSQSPTSNH	S_D	1	VCLGQNSQS	0.345	0.139	11060.24	95.00	NA	
47	DRB1_0101	PIKDHWPQANQVGVG	PreS1_A	1	IKDHWPQAN	0.345	0.262	2932.50	90.00	NA	
47	DRB1_0301	PIKDHWPQANQVGVG	PreS1_A	1	IKDHWPQAN	0.425	0.126	12841.34	95.00	NA	
47	DRB1_0401	PIKDHWPQANQVGVG	PreS1_A	1	IKDHWPQAN	0.275	0.202	5630.95	95.00	NA	
47	DRB1_0701	PIKDHWPQANQVGVG	PreS1_A	1	IKDHWPQAN	0.280	0.184	6802.78	95.00	NA	
47	DRB1_0802	PIKDHWPQANQVGVG	PreS1_A	1	IKDHWPQAN	0.435	0.173	7684.84	95.00	NA	
47	DRB1_1101	PIKDHWPQANQVGVG	PreS1_A	1	IKDHWPQAN	0.360	0.145	10367.72	95.00	NA	
47	DRB1_1302	PIKDHWPQANQVGVG	PreS1_A	1	IKDHWPQAN	0.420	0.198	5881.66	90.00	NA	
47	DRB1_1501	PIKDHWPQANQVGVG	PreS1_A	1	IKDHWPQAN	0.525	0.180	7157.05	90.00	NA	
47	DRB5_0101	PIKDHWPQANQVGVG	PreS1_A	1	IKDHWPQAN	0.400	0.161	8774.27	95.00	NA	
47	DRB1_0101	VGAGAFGLGFTPPHG	PreS1_D	5	FGLGFTPPH	0.730	0.427	490.38	60.00	NA	
47	DRB1_0301	VGAGAFGLGFTPPHG	PreS1_D	5	FGLGFTPPH	0.535	0.109	15419.65	95.00	NA	
47	DRB1_0701	VGAGAFGLGFTPPHG	PreS1_D	5	FGLGFTPPH	0.610	0.256	3149.61	80.00	NA	
47	DRB1_0802	VGAGAFGLGFTPPHG	PreS1_D	5	FGLGFTPPH	0.625	0.236	3890.65	80.00	NA	
47	DRB1_1101	VGAGAFGLGFTPPHG	PreS1_D	5	FGLGFTPPH	0.635	0.221	4573.25	75.00	NA	
47	DRB1_1302	VGAGAFGLGFTPPHG	PreS1_D	5	FGLGFTPPH	0.630	0.164	8492.11	95.00	NA	
47	DRB1_1501	VGAGAFGLGFTPPHG	PreS1_D	5	FGLGFTPPH	0.545	0.226	4326.94	80.00	NA	
47	DRB5_0101	VGAGAFGLGFTPPHG	PreS1_D	5	FGLGFTPPH	0.715	0.281	2403.03	70.00	NA	
47	DRB1_0101	VCLGQNSQSPTSNHS	S_A	1	CLGQNSQSP	0.485	0.257	3104.27	95.00	NA	
47	DRB1_0301	VCLGQNSQSPTSNHS	S_A	1	CLGQNSQSP	0.310	0.106	15910.11	95.00	NA	
47	DRB1_0401	VCLGQNSQSPTSNHS	S_A	1	CLGQNSQSP	0.385	0.226	4324.78	90.00	NA	
47	DRB1_0701	VCLGQNSQSPTSNHS	S_A	1	CLGQNSQSP	0.345	0.140	10949.03	95.00	NA	
47	DRB1_0802	VCLGQNSQSPTSNHS	S_A	1	CLGQNSQSP	0.395	0.149	9958.93	95.00	NA	
47	DRB1_1101	VCLGQNSQSPTSNHS	S_A	1	CLGQNSQSP	0.275	0.106	15806.99	95.00	NA	
47	DRB1_1302	VCLGQNSQSPTSNHS	S_A	2	LGQNSQSPT	0.530	0.165	8354.58	95.00	NA	
47	DRB1_1501	VCLGQNSQSPTSNHS	S_A	1	CLGQNSQSP	0.360	0.123	13220.43	95.00	NA	
47	DRB5_0101	VCLGQNSQSPTSNHS	S_A	1	CLGQNSQSP	0.300	0.121	13481.31	95.00	NA	
47	DRB1_0101	VCLGQNSQSPTSNHS	S_D	1	CLGQNSQSP	0.485	0.257	3104.27	95.00	NA	
47	DRB1_0301	VCLGQNSQSPTSNHS	S_D	1	CLGQNSQSP	0.310	0.106	15910.11	95.00	NA	
47	DRB1_0401	VCLGQNSQSPTSNHS	S_D	1	CLGQNSQSP	0.385	0.226	4324.78	90.00	NA	
47	DRB1_0701	VCLGQNSQSPTSNHS	S_D	1	CLGQNSQSP	0.345	0.140	10949.03	95.00	NA	
47	DRB1_0802	VCLGQNSQSPTSNHS	S_D	1	CLGQNSQSP	0.395	0.149	9958.93	95.00	NA	
47	DRB1_1101	VCLGQNSQSPTSNHS	S_D	1	CLGQNSQSP	0.275	0.106	15806.99	95.00	NA	
47	DRB1_1302	VCLGQNSQSPTSNHS	S_D	2	LGQNSQSPT	0.530	0.165	8354.58	95.00	NA	
47	DRB1_1501	VCLGQNSQSPTSNHS	S_D	1	CLGQNSQSP	0.360	0.123	13220.43	95.00	NA	
47	DRB5_0101	VCLGQNSQSPTSNHS	S_D	1	CLGQNSQSP	0.300	0.121	13481.31	95.00	NA	
48	DRB1_0101	IKDHWPQANQVGVGA	PreS1_A	3	HWPQANQVG	0.275	0.261	2984.20	90.00	NA	
48	DRB1_0301	IKDHWPQANQVGVGA	PreS1_A	5	PQANQVGVG	0.210	0.095	17975.56	95.00	NA	
48	DRB1_0401	IKDHWPQANQVGVGA	PreS1_A	3	HWPQANQVG	0.365	0.189	6475.22	95.00	NA	
48	DRB1_0701	IKDHWPQANQVGVGA	PreS1_A	4	WPQANQVGV	0.315	0.180	7143.75	95.00	NA	
48	DRB1_0802	IKDHWPQANQVGVGA	PreS1_A	3	HWPQANQVG	0.320	0.165	8351.78	95.00	NA	
48	DRB1_1101	IKDHWPQANQVGVGA	PreS1_A	3	HWPQANQVG	0.230	0.133	11797.35	95.00	NA	
48	DRB1_1302	IKDHWPQANQVGVGA	PreS1_A	5	PQANQVGVG	0.335	0.179	7232.49	95.00	NA	
48	DRB1_1501	IKDHWPQANQVGVGA	PreS1_A	0	IKDHWPQAN	0.285	0.145	10463.97	95.00	NA	
48	DRB5_0101	IKDHWPQANQVGVGA	PreS1_A	3	HWPQANQVG	0.205	0.141	10848.56	95.00	NA	
48	DRB1_0101	GAGAFGLGFTPPHGG	PreS1_D	4	FGLGFTPPH	0.710	0.442	418.11	55.00	NA	
48	DRB1_0301	GAGAFGLGFTPPHGG	PreS1_D	4	FGLGFTPPH	0.510	0.110	15225.02	95.00	NA	
48	DRB1_0701	GAGAFGLGFTPPHGG	PreS1_D	4	FGLGFTPPH	0.570	0.257	3083.68	80.00	NA	
48	DRB1_0802	GAGAFGLGFTPPHGG	PreS1_D	4	FGLGFTPPH	0.615	0.250	3328.33	75.00	NA	
48	DRB1_1101	GAGAFGLGFTPPHGG	PreS1_D	4	FGLGFTPPH	0.605	0.237	3857.12	75.00	NA	
48	DRB1_1302	GAGAFGLGFTPPHGG	PreS1_D	4	FGLGFTPPH	0.575	0.169	8001.58	95.00	NA	
48	DRB1_1501	GAGAFGLGFTPPHGG	PreS1_D	4	FGLGFTPPH	0.540	0.234	3974.47	80.00	NA	
48	DRB5_0101	GAGAFGLGFTPPHGG	PreS1_D	4	FGLGFTPPH	0.670	0.300	1951.93	65.00	NA	
48	DRB1_0101	CLGQNSQSPTSNHSP	S_A	2	GQNSQSPTS	0.220	0.177	7368.58	95.00	NA	
48	DRB1_0301	CLGQNSQSPTSNHSP	S_A	1	LGQNSQSPT	0.420	0.072	22992.63	95.00	NA	
48	DRB1_0401	CLGQNSQSPTSNHSP	S_A	2	GQNSQSPTS	0.215	0.159	8962.63	95.00	NA	
48	DRB1_0701	CLGQNSQSPTSNHSP	S_A	4	NSQSPTSNH	0.260	0.107	15763.44	95.00	NA	
48	DRB1_0802	CLGQNSQSPTSNHSP	S_A	1	LGQNSQSPT	0.190	0.105	15987.42	95.00	NA	
48	DRB1_1101	CLGQNSQSPTSNHSP	S_A	4	NSQSPTSNH	0.180	0.083	20467.53	95.00	NA	
48	DRB1_1302	CLGQNSQSPTSNHSP	S_A	1	LGQNSQSPT	0.525	0.118	13901.09	95.00	NA	
48	DRB1_1501	CLGQNSQSPTSNHSP	S_A	1	LGQNSQSPT	0.210	0.081	20852.22	95.00	NA	
48	DRB5_0101	CLGQNSQSPTSNHSP	S_A	4	NSQSPTSNH	0.260	0.097	17456.33	95.00	NA	
48	DRB1_0101	CLGQNSQSPTSNHSP	S_D	2	GQNSQSPTS	0.220	0.177	7368.58	95.00	NA	
48	DRB1_0301	CLGQNSQSPTSNHSP	S_D	1	LGQNSQSPT	0.420	0.072	22992.63	95.00	NA	
48	DRB1_0401	CLGQNSQSPTSNHSP	S_D	2	GQNSQSPTS	0.215	0.159	8962.63	95.00	NA	
48	DRB1_0701	CLGQNSQSPTSNHSP	S_D	4	NSQSPTSNH	0.260	0.107	15763.44	95.00	NA	
48	DRB1_0802	CLGQNSQSPTSNHSP	S_D	1	LGQNSQSPT	0.190	0.105	15987.42	95.00	NA	
48	DRB1_1101	CLGQNSQSPTSNHSP	S_D	4	NSQSPTSNH	0.180	0.083	20467.53	95.00	NA	
48	DRB1_1302	CLGQNSQSPTSNHSP	S_D	1	LGQNSQSPT	0.525	0.118	13901.09	95.00	NA	
48	DRB1_1501	CLGQNSQSPTSNHSP	S_D	1	LGQNSQSPT	0.210	0.081	20852.22	95.00	NA	
48	DRB5_0101	CLGQNSQSPTSNHSP	S_D	4	NSQSPTSNH	0.260	0.097	17456.33	95.00	NA	
49	DRB1_0101	KDHWPQANQVGVGAF	PreS1_A	5	QANQVGVGA	0.410	0.282	2363.65	90.00	NA	
49	DRB1_0301	KDHWPQANQVGVGAF	PreS1_A	4	PQANQVGVG	0.335	0.092	18555.95	95.00	NA	
49	DRB1_0401	KDHWPQANQVGVGAF	PreS1_A	2	HWPQANQVG	0.290	0.182	6949.87	95.00	NA	
49	DRB1_0701	KDHWPQANQVGVGAF	PreS1_A	3	WPQANQVGV	0.330	0.192	6266.52	90.00	NA	
49	DRB1_0802	KDHWPQANQVGVGAF	PreS1_A	5	QANQVGVGA	0.350	0.164	8463.67	95.00	NA	
49	DRB1_1101	KDHWPQANQVGVGAF	PreS1_A	3	WPQANQVGV	0.300	0.124	13084.82	95.00	NA	
49	DRB1_1302	KDHWPQANQVGVGAF	PreS1_A	4	PQANQVGVG	0.485	0.191	6353.56	90.00	NA	
49	DRB1_1501	KDHWPQANQVGVGAF	PreS1_A	5	QANQVGVGA	0.215	0.118	13919.91	95.00	NA	
49	DRB5_0101	KDHWPQANQVGVGAF	PreS1_A	3	WPQANQVGV	0.235	0.128	12510.95	95.00	NA	
49	DRB1_0301	AGAFGLGFTPPHGGL	PreS1_D	3	FGLGFTPPH	0.480	0.123	13276.77	95.00	NA	
49	DRB1_0701	AGAFGLGFTPPHGGL	PreS1_D	3	FGLGFTPPH	0.490	0.303	1874.45	70.00	NA	
49	DRB1_0802	AGAFGLGFTPPHGGL	PreS1_D	3	FGLGFTPPH	0.580	0.278	2471.91	65.00	NA	
49	DRB1_1101	AGAFGLGFTPPHGGL	PreS1_D	3	FGLGFTPPH	0.550	0.271	2673.91	65.00	NA	
49	DRB1_1302	AGAFGLGFTPPHGGL	PreS1_D	3	FGLGFTPPH	0.540	0.195	6070.05	90.00	NA	
49	DRB1_1501	AGAFGLGFTPPHGGL	PreS1_D	3	FGLGFTPPH	0.520	0.274	2566.92	70.00	NA	
49	DRB5_0101	AGAFGLGFTPPHGGL	PreS1_D	3	FGLGFTPPH	0.630	0.343	1220.26	55.00	NA	
49	DRB1_0101	LGQNSQSPTSNHSPT	S_A	2	QNSQSPTSN	0.190	0.156	9267.54	95.00	NA	
49	DRB1_0301	LGQNSQSPTSNHSPT	S_A	3	NSQSPTSNH	0.285	0.059	26361.18	95.00	NA	
49	DRB1_0401	LGQNSQSPTSNHSPT	S_A	3	NSQSPTSNH	0.280	0.140	10944.53	95.00	NA	
49	DRB1_0701	LGQNSQSPTSNHSPT	S_A	3	NSQSPTSNH	0.300	0.103	16429.15	95.00	NA	
49	DRB1_0802	LGQNSQSPTSNHSPT	S_A	3	NSQSPTSNH	0.280	0.093	18289.06	95.00	NA	
49	DRB1_1101	LGQNSQSPTSNHSPT	S_A	3	NSQSPTSNH	0.250	0.078	21464.56	95.00	NA	
49	DRB1_1302	LGQNSQSPTSNHSPT	S_A	3	NSQSPTSNH	0.270	0.094	18080.30	95.00	NA	
49	DRB1_1501	LGQNSQSPTSNHSPT	S_A	3	NSQSPTSNH	0.300	0.071	23182.48	95.00	NA	
49	DRB5_0101	LGQNSQSPTSNHSPT	S_A	3	NSQSPTSNH	0.330	0.094	17998.72	95.00	NA	
49	DRB1_0101	LGQNSQSPTSNHSPT	S_D	2	QNSQSPTSN	0.190	0.156	9267.54	95.00	NA	
49	DRB1_0301	LGQNSQSPTSNHSPT	S_D	3	NSQSPTSNH	0.285	0.059	26361.18	95.00	NA	
49	DRB1_0401	LGQNSQSPTSNHSPT	S_D	3	NSQSPTSNH	0.280	0.140	10944.53	95.00	NA	
49	DRB1_0701	LGQNSQSPTSNHSPT	S_D	3	NSQSPTSNH	0.300	0.103	16429.15	95.00	NA	
49	DRB1_0802	LGQNSQSPTSNHSPT	S_D	3	NSQSPTSNH	0.280	0.093	18289.06	95.00	NA	
49	DRB1_1101	LGQNSQSPTSNHSPT	S_D	3	NSQSPTSNH	0.250	0.078	21464.56	95.00	NA	
49	DRB1_1302	LGQNSQSPTSNHSPT	S_D	3	NSQSPTSNH	0.270	0.094	18080.30	95.00	NA	
49	DRB1_1501	LGQNSQSPTSNHSPT	S_D	3	NSQSPTSNH	0.300	0.071	23182.48	95.00	NA	
49	DRB5_0101	LGQNSQSPTSNHSPT	S_D	3	NSQSPTSNH	0.330	0.094	17998.72	95.00	NA	
50	DRB1_0101	DHWPQANQVGVGAFG	PreS1_A	4	QANQVGVGA	0.445	0.288	2227.24	90.00	NA	
50	DRB1_0301	DHWPQANQVGVGAFG	PreS1_A	3	PQANQVGVG	0.295	0.087	19480.30	95.00	NA	
50	DRB1_0401	DHWPQANQVGVGAFG	PreS1_A	4	QANQVGVGA	0.270	0.169	8026.73	95.00	NA	
50	DRB1_0701	DHWPQANQVGVGAFG	PreS1_A	2	WPQANQVGV	0.260	0.181	7047.25	95.00	NA	
50	DRB1_0802	DHWPQANQVGVGAFG	PreS1_A	4	QANQVGVGA	0.440	0.160	8823.40	95.00	NA	
50	DRB1_1101	DHWPQANQVGVGAFG	PreS1_A	4	QANQVGVGA	0.295	0.121	13563.24	95.00	NA	
50	DRB1_1302	DHWPQANQVGVGAFG	PreS1_A	3	PQANQVGVG	0.470	0.177	7396.54	95.00	NA	
50	DRB1_1501	DHWPQANQVGVGAFG	PreS1_A	6	NQVGVGAFG	0.230	0.121	13475.91	95.00	NA	
50	DRB5_0101	DHWPQANQVGVGAFG	PreS1_A	4	QANQVGVGA	0.270	0.123	13253.66	95.00	NA	
50	DRB1_0301	GAFGLGFTPPHGGLL	PreS1_D	2	FGLGFTPPH	0.385	0.130	12275.10	95.00	NA	
50	DRB1_0802	GAFGLGFTPPHGGLL	PreS1_D	2	FGLGFTPPH	0.500	0.284	2319.32	60.00	NA	
50	DRB1_1101	GAFGLGFTPPHGGLL	PreS1_D	2	FGLGFTPPH	0.405	0.279	2437.04	65.00	NA	
50	DRB1_1302	GAFGLGFTPPHGGLL	PreS1_D	4	LGFTPPHGG	0.340	0.220	4605.23	85.00	NA	
50	DRB1_1501	GAFGLGFTPPHGGLL	PreS1_D	2	FGLGFTPPH	0.320	0.296	2036.76	65.00	NA	
50	DRB1_0101	GQNSQSPTSNHSPTS	S_A	3	SQSPTSNHS	0.230	0.138	11250.09	95.00	NA	
50	DRB1_0301	GQNSQSPTSNHSPTS	S_A	2	NSQSPTSNH	0.295	0.051	28702.98	95.00	NA	
50	DRB1_0401	GQNSQSPTSNHSPTS	S_A	2	NSQSPTSNH	0.210	0.128	12571.47	95.00	NA	
50	DRB1_0701	GQNSQSPTSNHSPTS	S_A	4	QSPTSNHSP	0.255	0.101	16835.66	95.00	NA	
50	DRB1_0802	GQNSQSPTSNHSPTS	S_A	2	NSQSPTSNH	0.255	0.086	19726.77	95.00	NA	
50	DRB1_1101	GQNSQSPTSNHSPTS	S_A	2	NSQSPTSNH	0.240	0.074	22379.03	95.00	NA	
50	DRB1_1302	GQNSQSPTSNHSPTS	S_A	6	PTSNHSPTS	0.430	0.096	17604.27	95.00	NA	
50	DRB1_1501	GQNSQSPTSNHSPTS	S_A	6	PTSNHSPTS	0.295	0.067	24318.35	95.00	NA	
50	DRB5_0101	GQNSQSPTSNHSPTS	S_A	2	NSQSPTSNH	0.265	0.090	18919.45	95.00	NA	
50	DRB1_0101	GQNSQSPTSNHSPTS	S_D	3	SQSPTSNHS	0.230	0.138	11250.09	95.00	NA	
50	DRB1_0301	GQNSQSPTSNHSPTS	S_D	2	NSQSPTSNH	0.295	0.051	28702.98	95.00	NA	
50	DRB1_0401	GQNSQSPTSNHSPTS	S_D	2	NSQSPTSNH	0.210	0.128	12571.47	95.00	NA	
50	DRB1_0701	GQNSQSPTSNHSPTS	S_D	4	QSPTSNHSP	0.255	0.101	16835.66	95.00	NA	
50	DRB1_0802	GQNSQSPTSNHSPTS	S_D	2	NSQSPTSNH	0.255	0.086	19726.77	95.00	NA	
50	DRB1_1101	GQNSQSPTSNHSPTS	S_D	2	NSQSPTSNH	0.240	0.074	22379.03	95.00	NA	
50	DRB1_1302	GQNSQSPTSNHSPTS	S_D	6	PTSNHSPTS	0.430	0.096	17604.27	95.00	NA	
50	DRB1_1501	GQNSQSPTSNHSPTS	S_D	6	PTSNHSPTS	0.295	0.067	24318.35	95.00	NA	
50	DRB5_0101	GQNSQSPTSNHSPTS	S_D	2	NSQSPTSNH	0.265	0.090	18919.45	95.00	NA	
51	DRB1_0101	HWPQANQVGVGAFGP	PreS1_A	3	QANQVGVGA	0.315	0.297	2017.00	85.00	NA	
51	DRB1_0301	HWPQANQVGVGAFGP	PreS1_A	2	PQANQVGVG	0.325	0.086	19683.06	95.00	NA	
51	DRB1_0401	HWPQANQVGVGAFGP	PreS1_A	3	QANQVGVGA	0.270	0.166	8261.19	95.00	NA	
51	DRB1_0701	HWPQANQVGVGAFGP	PreS1_A	6	QVGVGAFGP	0.205	0.186	6659.46	95.00	NA	
51	DRB1_0802	HWPQANQVGVGAFGP	PreS1_A	3	QANQVGVGA	0.410	0.164	8490.73	95.00	NA	
51	DRB1_1101	HWPQANQVGVGAFGP	PreS1_A	3	QANQVGVGA	0.290	0.125	12916.72	95.00	NA	
51	DRB1_1302	HWPQANQVGVGAFGP	PreS1_A	2	PQANQVGVG	0.480	0.178	7285.18	95.00	NA	
51	DRB1_1501	HWPQANQVGVGAFGP	PreS1_A	5	NQVGVGAFG	0.260	0.129	12424.89	95.00	NA	
51	DRB5_0101	HWPQANQVGVGAFGP	PreS1_A	5	NQVGVGAFG	0.245	0.129	12359.46	95.00	NA	
51	DRB1_0301	AFGLGFTPPHGGLLG	PreS1_D	1	FGLGFTPPH	0.340	0.121	13513.73	95.00	NA	
51	DRB1_0802	AFGLGFTPPHGGLLG	PreS1_D	1	FGLGFTPPH	0.440	0.266	2801.80	70.00	NA	
51	DRB1_1101	AFGLGFTPPHGGLLG	PreS1_D	1	FGLGFTPPH	0.310	0.271	2660.52	65.00	NA	
51	DRB1_1302	AFGLGFTPPHGGLLG	PreS1_D	3	LGFTPPHGG	0.355	0.210	5142.80	90.00	NA	
51	DRB1_1501	AFGLGFTPPHGGLLG	PreS1_D	2	GLGFTPPHG	0.290	0.285	2290.83	70.00	NA	
51	DRB1_0101	QNSQSPTSNHSPTSC	S_A	5	PTSNHSPTS	0.345	0.133	11829.94	95.00	NA	
51	DRB1_0301	QNSQSPTSNHSPTSC	S_A	5	PTSNHSPTS	0.365	0.051	28887.73	95.00	NA	
51	DRB1_0401	QNSQSPTSNHSPTSC	S_A	5	PTSNHSPTS	0.265	0.123	13263.13	95.00	NA	
51	DRB1_0701	QNSQSPTSNHSPTSC	S_A	5	PTSNHSPTS	0.270	0.100	16942.56	95.00	NA	
51	DRB1_0802	QNSQSPTSNHSPTSC	S_A	5	PTSNHSPTS	0.230	0.083	20411.35	95.00	NA	
51	DRB1_1101	QNSQSPTSNHSPTSC	S_A	5	PTSNHSPTS	0.295	0.071	23116.85	95.00	NA	
51	DRB1_1302	QNSQSPTSNHSPTSC	S_A	5	PTSNHSPTS	0.525	0.102	16553.70	95.00	NA	
51	DRB1_1501	QNSQSPTSNHSPTSC	S_A	5	PTSNHSPTS	0.410	0.067	24344.67	95.00	NA	
51	DRB5_0101	QNSQSPTSNHSPTSC	S_A	2	SQSPTSNHS	0.265	0.084	20081.45	95.00	NA	
51	DRB1_0101	QNSQSPTSNHSPTSC	S_D	5	PTSNHSPTS	0.345	0.133	11829.94	95.00	NA	
51	DRB1_0301	QNSQSPTSNHSPTSC	S_D	5	PTSNHSPTS	0.365	0.051	28887.73	95.00	NA	
51	DRB1_0401	QNSQSPTSNHSPTSC	S_D	5	PTSNHSPTS	0.265	0.123	13263.13	95.00	NA	
51	DRB1_0701	QNSQSPTSNHSPTSC	S_D	5	PTSNHSPTS	0.270	0.100	16942.56	95.00	NA	
51	DRB1_0802	QNSQSPTSNHSPTSC	S_D	5	PTSNHSPTS	0.230	0.083	20411.35	95.00	NA	
51	DRB1_1101	QNSQSPTSNHSPTSC	S_D	5	PTSNHSPTS	0.295	0.071	23116.85	95.00	NA	
51	DRB1_1302	QNSQSPTSNHSPTSC	S_D	5	PTSNHSPTS	0.525	0.102	16553.70	95.00	NA	
51	DRB1_1501	QNSQSPTSNHSPTSC	S_D	5	PTSNHSPTS	0.410	0.067	24344.67	95.00	NA	
51	DRB5_0101	QNSQSPTSNHSPTSC	S_D	2	SQSPTSNHS	0.265	0.084	20081.45	95.00	NA	
52	DRB1_0101	WPQANQVGVGAFGPG	PreS1_A	4	NQVGVGAFG	0.275	0.295	2044.71	90.00	NA	
52	DRB1_0301	WPQANQVGVGAFGPG	PreS1_A	1	PQANQVGVG	0.335	0.079	21215.89	95.00	NA	
52	DRB1_0401	WPQANQVGVGAFGPG	PreS1_A	2	QANQVGVGA	0.310	0.153	9578.47	95.00	NA	
52	DRB1_0701	WPQANQVGVGAFGPG	PreS1_A	5	QVGVGAFGP	0.310	0.176	7437.71	95.00	NA	
52	DRB1_0802	WPQANQVGVGAFGPG	PreS1_A	2	QANQVGVGA	0.370	0.161	8763.93	95.00	NA	
52	DRB1_1101	WPQANQVGVGAFGPG	PreS1_A	2	QANQVGVGA	0.260	0.123	13250.51	95.00	NA	
52	DRB1_1302	WPQANQVGVGAFGPG	PreS1_A	1	PQANQVGVG	0.460	0.154	9438.36	95.00	NA	
52	DRB1_1501	WPQANQVGVGAFGPG	PreS1_A	4	NQVGVGAFG	0.240	0.126	12775.51	95.00	NA	
52	DRB5_0101	WPQANQVGVGAFGPG	PreS1_A	5	QVGVGAFGP	0.230	0.129	12444.53	95.00	NA	
52	DRB1_0301	FGLGFTPPHGGLLGW	PreS1_D	2	LGFTPPHGG	0.290	0.108	15549.32	95.00	NA	
52	DRB1_0401	FGLGFTPPHGGLLGW	PreS1_D	0	FGLGFTPPH	0.385	0.264	2871.37	75.00	NA	
52	DRB1_0802	FGLGFTPPHGGLLGW	PreS1_D	2	LGFTPPHGG	0.340	0.221	4557.59	80.00	NA	
52	DRB1_1101	FGLGFTPPHGGLLGW	PreS1_D	2	LGFTPPHGG	0.320	0.243	3612.21	70.00	NA	
52	DRB1_1302	FGLGFTPPHGGLLGW	PreS1_D	4	FTPPHGGLL	0.410	0.200	5730.33	90.00	NA	
52	DRB1_1501	FGLGFTPPHGGLLGW	PreS1_D	4	FTPPHGGLL	0.340	0.259	3018.68	75.00	NA	
52	DRB5_0101	FGLGFTPPHGGLLGW	PreS1_D	4	FTPPHGGLL	0.395	0.325	1492.45	55.00	NA	
52	DRB1_0101	NSQSPTSNHSPTSCP	S_A	4	PTSNHSPTS	0.420	0.125	12992.13	95.00	NA	
52	DRB1_0301	NSQSPTSNHSPTSCP	S_A	4	PTSNHSPTS	0.455	0.048	29793.04	95.00	NA	
52	DRB1_0401	NSQSPTSNHSPTSCP	S_A	4	PTSNHSPTS	0.350	0.112	14873.65	95.00	NA	
52	DRB1_0701	NSQSPTSNHSPTSCP	S_A	4	PTSNHSPTS	0.290	0.094	18029.51	95.00	NA	
52	DRB1_0802	NSQSPTSNHSPTSCP	S_A	4	PTSNHSPTS	0.345	0.075	22099.19	95.00	NA	
52	DRB1_1101	NSQSPTSNHSPTSCP	S_A	4	PTSNHSPTS	0.360	0.066	24507.74	95.00	NA	
52	DRB1_1302	NSQSPTSNHSPTSCP	S_A	4	PTSNHSPTS	0.565	0.097	17516.11	95.00	NA	
52	DRB1_1501	NSQSPTSNHSPTSCP	S_A	4	PTSNHSPTS	0.455	0.063	25384.59	95.00	NA	
52	DRB5_0101	NSQSPTSNHSPTSCP	S_A	4	PTSNHSPTS	0.280	0.075	22199.36	95.00	NA	
52	DRB1_0101	NSQSPTSNHSPTSCP	S_D	4	PTSNHSPTS	0.420	0.125	12992.13	95.00	NA	
52	DRB1_0301	NSQSPTSNHSPTSCP	S_D	4	PTSNHSPTS	0.455	0.048	29793.04	95.00	NA	
52	DRB1_0401	NSQSPTSNHSPTSCP	S_D	4	PTSNHSPTS	0.350	0.112	14873.65	95.00	NA	
52	DRB1_0701	NSQSPTSNHSPTSCP	S_D	4	PTSNHSPTS	0.290	0.094	18029.51	95.00	NA	
52	DRB1_0802	NSQSPTSNHSPTSCP	S_D	4	PTSNHSPTS	0.345	0.075	22099.19	95.00	NA	
52	DRB1_1101	NSQSPTSNHSPTSCP	S_D	4	PTSNHSPTS	0.360	0.066	24507.74	95.00	NA	
52	DRB1_1302	NSQSPTSNHSPTSCP	S_D	4	PTSNHSPTS	0.565	0.097	17516.11	95.00	NA	
52	DRB1_1501	NSQSPTSNHSPTSCP	S_D	4	PTSNHSPTS	0.455	0.063	25384.59	95.00	NA	
52	DRB5_0101	NSQSPTSNHSPTSCP	S_D	4	PTSNHSPTS	0.280	0.075	22199.36	95.00	NA	
53	DRB1_0101	PQANQVGVGAFGPGF	PreS1_A	4	QVGVGAFGP	0.450	0.324	1504.84	85.00	NA	
53	DRB1_0301	PQANQVGVGAFGPGF	PreS1_A	3	NQVGVGAFG	0.210	0.076	21930.78	95.00	NA	
53	DRB1_0401	PQANQVGVGAFGPGF	PreS1_A	4	QVGVGAFGP	0.335	0.156	9287.92	95.00	NA	
53	DRB1_0701	PQANQVGVGAFGPGF	PreS1_A	4	QVGVGAFGP	0.410	0.195	6036.85	90.00	NA	
53	DRB1_0802	PQANQVGVGAFGPGF	PreS1_A	3	NQVGVGAFG	0.280	0.162	8709.58	95.00	NA	
53	DRB1_1101	PQANQVGVGAFGPGF	PreS1_A	4	QVGVGAFGP	0.325	0.128	12467.85	95.00	NA	
53	DRB1_1302	PQANQVGVGAFGPGF	PreS1_A	3	NQVGVGAFG	0.225	0.134	11784.72	95.00	NA	
53	DRB1_1501	PQANQVGVGAFGPGF	PreS1_A	4	QVGVGAFGP	0.360	0.152	9648.06	95.00	NA	
53	DRB5_0101	PQANQVGVGAFGPGF	PreS1_A	4	QVGVGAFGP	0.350	0.146	10332.67	95.00	NA	
53	DRB1_0101	GLGFTPPHGGLLGWS	PreS1_D	3	FTPPHGGLL	0.695	0.431	469.36	60.00	NA	
53	DRB1_0301	GLGFTPPHGGLLGWS	PreS1_D	3	FTPPHGGLL	0.425	0.091	18753.35	95.00	NA	
53	DRB1_0401	GLGFTPPHGGLLGWS	PreS1_D	3	FTPPHGGLL	0.575	0.188	6574.62	95.00	NA	
53	DRB1_0701	GLGFTPPHGGLLGWS	PreS1_D	3	FTPPHGGLL	0.730	0.352	1109.96	55.00	NA	
53	DRB1_0802	GLGFTPPHGGLLGWS	PreS1_D	3	FTPPHGGLL	0.375	0.172	7765.33	95.00	NA	
53	DRB1_1101	GLGFTPPHGGLLGWS	PreS1_D	3	FTPPHGGLL	0.435	0.193	6178.66	85.00	NA	
53	DRB1_1302	GLGFTPPHGGLLGWS	PreS1_D	3	FTPPHGGLL	0.545	0.176	7439.96	95.00	NA	
53	DRB1_1501	GLGFTPPHGGLLGWS	PreS1_D	3	FTPPHGGLL	0.545	0.221	4563.42	85.00	NA	
53	DRB5_0101	GLGFTPPHGGLLGWS	PreS1_D	3	FTPPHGGLL	0.625	0.279	2451.72	70.00	NA	
53	DRB1_0101	SQSPTSNHSPTSCPP	S_A	3	PTSNHSPTS	0.455	0.115	14435.11	95.00	NA	
53	DRB1_0301	SQSPTSNHSPTSCPP	S_A	3	PTSNHSPTS	0.475	0.044	31047.55	95.00	NA	
53	DRB1_0401	SQSPTSNHSPTSCPP	S_A	3	PTSNHSPTS	0.400	0.101	16781.28	95.00	NA	
53	DRB1_0701	SQSPTSNHSPTSCPP	S_A	3	PTSNHSPTS	0.315	0.087	19460.92	95.00	NA	
53	DRB1_0802	SQSPTSNHSPTSCPP	S_A	3	PTSNHSPTS	0.465	0.068	23897.87	95.00	NA	
53	DRB1_1101	SQSPTSNHSPTSCPP	S_A	3	PTSNHSPTS	0.415	0.060	25991.02	95.00	NA	
53	DRB1_1302	SQSPTSNHSPTSCPP	S_A	3	PTSNHSPTS	0.590	0.091	18719.09	95.00	NA	
53	DRB1_1501	SQSPTSNHSPTSCPP	S_A	3	PTSNHSPTS	0.485	0.059	26396.86	95.00	NA	
53	DRB5_0101	SQSPTSNHSPTSCPP	S_A	3	PTSNHSPTS	0.350	0.067	24166.74	95.00	NA	
53	DRB1_0101	SQSPTSNHSPTSCPP	S_D	3	PTSNHSPTS	0.455	0.115	14435.11	95.00	NA	
53	DRB1_0301	SQSPTSNHSPTSCPP	S_D	3	PTSNHSPTS	0.475	0.044	31047.55	95.00	NA	
53	DRB1_0401	SQSPTSNHSPTSCPP	S_D	3	PTSNHSPTS	0.400	0.101	16781.28	95.00	NA	
53	DRB1_0701	SQSPTSNHSPTSCPP	S_D	3	PTSNHSPTS	0.315	0.087	19460.92	95.00	NA	
53	DRB1_0802	SQSPTSNHSPTSCPP	S_D	3	PTSNHSPTS	0.465	0.068	23897.87	95.00	NA	
53	DRB1_1101	SQSPTSNHSPTSCPP	S_D	3	PTSNHSPTS	0.415	0.060	25991.02	95.00	NA	
53	DRB1_1302	SQSPTSNHSPTSCPP	S_D	3	PTSNHSPTS	0.590	0.091	18719.09	95.00	NA	
53	DRB1_1501	SQSPTSNHSPTSCPP	S_D	3	PTSNHSPTS	0.485	0.059	26396.86	95.00	NA	
53	DRB5_0101	SQSPTSNHSPTSCPP	S_D	3	PTSNHSPTS	0.350	0.067	24166.74	95.00	NA	
54	DRB1_0101	QANQVGVGAFGPGFT	PreS1_A	3	QVGVGAFGP	0.430	0.336	1316.87	80.00	NA	
54	DRB1_0301	QANQVGVGAFGPGFT	PreS1_A	6	VGAFGPGFT	0.185	0.081	20810.75	95.00	NA	
54	DRB1_0401	QANQVGVGAFGPGFT	PreS1_A	3	QVGVGAFGP	0.330	0.160	8824.64	95.00	NA	
54	DRB1_0701	QANQVGVGAFGPGFT	PreS1_A	3	QVGVGAFGP	0.370	0.215	4869.07	90.00	NA	
54	DRB1_0802	QANQVGVGAFGPGFT	PreS1_A	3	QVGVGAFGP	0.265	0.159	8946.93	95.00	NA	
54	DRB1_1101	QANQVGVGAFGPGFT	PreS1_A	3	QVGVGAFGP	0.310	0.135	11630.56	95.00	NA	
54	DRB1_1302	QANQVGVGAFGPGFT	PreS1_A	2	NQVGVGAFG	0.230	0.133	11822.52	95.00	NA	
54	DRB1_1501	QANQVGVGAFGPGFT	PreS1_A	6	VGAFGPGFT	0.330	0.180	7150.71	90.00	NA	
54	DRB5_0101	QANQVGVGAFGPGFT	PreS1_A	3	QVGVGAFGP	0.335	0.161	8787.95	95.00	NA	
54	DRB1_0101	LGFTPPHGGLLGWSP	PreS1_D	2	FTPPHGGLL	0.760	0.398	671.15	70.00	NA	
54	DRB1_0301	LGFTPPHGGLLGWSP	PreS1_D	2	FTPPHGGLL	0.510	0.079	21308.14	95.00	NA	
54	DRB1_0401	LGFTPPHGGLLGWSP	PreS1_D	2	FTPPHGGLL	0.655	0.165	8406.09	95.00	NA	
54	DRB1_0701	LGFTPPHGGLLGWSP	PreS1_D	2	FTPPHGGLL	0.800	0.325	1492.29	65.00	NA	
54	DRB1_0802	LGFTPPHGGLLGWSP	PreS1_D	2	FTPPHGGLL	0.540	0.147	10204.24	95.00	NA	
54	DRB1_1101	LGFTPPHGGLLGWSP	PreS1_D	2	FTPPHGGLL	0.575	0.162	8668.12	90.00	NA	
54	DRB1_1302	LGFTPPHGGLLGWSP	PreS1_D	2	FTPPHGGLL	0.675	0.151	9729.09	95.00	NA	
54	DRB1_1501	LGFTPPHGGLLGWSP	PreS1_D	2	FTPPHGGLL	0.650	0.194	6106.61	90.00	NA	
54	DRB5_0101	LGFTPPHGGLLGWSP	PreS1_D	2	FTPPHGGLL	0.760	0.241	3668.89	80.00	NA	
54	DRB1_0101	QSPTSNHSPTSCPPI	S_A	2	PTSNHSPTS	0.305	0.127	12676.10	95.00	NA	
54	DRB1_0301	QSPTSNHSPTSCPPI	S_A	2	PTSNHSPTS	0.355	0.045	30812.96	95.00	NA	
54	DRB1_0401	QSPTSNHSPTSCPPI	S_A	2	PTSNHSPTS	0.320	0.106	15931.65	95.00	NA	
54	DRB1_0701	QSPTSNHSPTSCPPI	S_A	6	HSPTSCPPI	0.445	0.118	14022.24	95.00	NA	
54	DRB1_0802	QSPTSNHSPTSCPPI	S_A	2	PTSNHSPTS	0.375	0.072	22952.61	95.00	NA	
54	DRB1_1101	QSPTSNHSPTSCPPI	S_A	2	PTSNHSPTS	0.345	0.063	25184.61	95.00	NA	
54	DRB1_1302	QSPTSNHSPTSCPPI	S_A	2	PTSNHSPTS	0.480	0.092	18496.22	95.00	NA	
54	DRB1_1501	QSPTSNHSPTSCPPI	S_A	2	PTSNHSPTS	0.330	0.065	24834.46	95.00	NA	
54	DRB5_0101	QSPTSNHSPTSCPPI	S_A	2	PTSNHSPTS	0.295	0.070	23374.91	95.00	NA	
54	DRB1_0101	QSPTSNHSPTSCPPT	S_D	2	PTSNHSPTS	0.375	0.112	14856.92	95.00	NA	
54	DRB1_0301	QSPTSNHSPTSCPPT	S_D	2	PTSNHSPTS	0.465	0.041	31991.81	95.00	NA	
54	DRB1_0401	QSPTSNHSPTSCPPT	S_D	2	PTSNHSPTS	0.380	0.097	17588.09	95.00	NA	
54	DRB1_0701	QSPTSNHSPTSCPPT	S_D	2	PTSNHSPTS	0.295	0.086	19815.12	95.00	NA	
54	DRB1_0802	QSPTSNHSPTSCPPT	S_D	2	PTSNHSPTS	0.425	0.066	24474.35	95.00	NA	
54	DRB1_1101	QSPTSNHSPTSCPPT	S_D	2	PTSNHSPTS	0.405	0.059	26454.90	95.00	NA	
54	DRB1_1302	QSPTSNHSPTSCPPT	S_D	2	PTSNHSPTS	0.620	0.084	20187.11	95.00	NA	
54	DRB1_1501	QSPTSNHSPTSCPPT	S_D	2	PTSNHSPTS	0.435	0.058	26584.59	95.00	NA	
54	DRB5_0101	QSPTSNHSPTSCPPT	S_D	2	PTSNHSPTS	0.355	0.064	24976.47	95.00	NA	
55	DRB1_0101	ANQVGVGAFGPGFTP	PreS1_A	2	QVGVGAFGP	0.365	0.321	1546.49	85.00	NA	
55	DRB1_0301	ANQVGVGAFGPGFTP	PreS1_A	5	VGAFGPGFT	0.245	0.078	21573.99	95.00	NA	
55	DRB1_0401	ANQVGVGAFGPGFTP	PreS1_A	2	QVGVGAFGP	0.310	0.154	9405.53	95.00	NA	
55	DRB1_0701	ANQVGVGAFGPGFTP	PreS1_A	2	QVGVGAFGP	0.310	0.206	5355.81	90.00	NA	
55	DRB1_0802	ANQVGVGAFGPGFTP	PreS1_A	2	QVGVGAFGP	0.260	0.152	9646.18	95.00	NA	
55	DRB1_1101	ANQVGVGAFGPGFTP	PreS1_A	2	QVGVGAFGP	0.300	0.131	12141.95	95.00	NA	
55	DRB1_1302	ANQVGVGAFGPGFTP	PreS1_A	5	VGAFGPGFT	0.270	0.125	12945.40	95.00	NA	
55	DRB1_1501	ANQVGVGAFGPGFTP	PreS1_A	5	VGAFGPGFT	0.450	0.185	6742.26	90.00	NA	
55	DRB5_0101	ANQVGVGAFGPGFTP	PreS1_A	2	QVGVGAFGP	0.285	0.156	9286.91	95.00	NA	
55	DRB1_0101	GFTPPHGGLLGWSPQ	PreS1_D	1	FTPPHGGLL	0.670	0.344	1213.94	80.00	NA	
55	DRB1_0301	GFTPPHGGLLGWSPQ	PreS1_D	1	FTPPHGGLL	0.410	0.073	22681.55	95.00	NA	
55	DRB1_0401	GFTPPHGGLLGWSPQ	PreS1_D	1	FTPPHGGLL	0.500	0.143	10629.54	95.00	NA	
55	DRB1_0701	GFTPPHGGLLGWSPQ	PreS1_D	1	FTPPHGGLL	0.735	0.262	2939.68	80.00	NA	
55	DRB1_0802	GFTPPHGGLLGWSPQ	PreS1_D	1	FTPPHGGLL	0.415	0.130	12292.11	95.00	NA	
55	DRB1_1101	GFTPPHGGLLGWSPQ	PreS1_D	1	FTPPHGGLL	0.505	0.135	11584.84	95.00	NA	
55	DRB1_1302	GFTPPHGGLLGWSPQ	PreS1_D	1	FTPPHGGLL	0.645	0.126	12845.23	95.00	NA	
55	DRB1_1501	GFTPPHGGLLGWSPQ	PreS1_D	1	FTPPHGGLL	0.585	0.165	8421.56	95.00	NA	
55	DRB5_0101	GFTPPHGGLLGWSPQ	PreS1_D	1	FTPPHGGLL	0.615	0.201	5697.13	85.00	NA	
55	DRB1_0101	SPTSNHSPTSCPPIC	S_A	5	HSPTSCPPI	0.360	0.130	12302.49	95.00	NA	
55	DRB1_0301	SPTSNHSPTSCPPIC	S_A	5	HSPTSCPPI	0.310	0.044	31079.15	95.00	NA	
55	DRB1_0401	SPTSNHSPTSCPPIC	S_A	5	HSPTSCPPI	0.350	0.106	15848.61	95.00	NA	
55	DRB1_0701	SPTSNHSPTSCPPIC	S_A	5	HSPTSCPPI	0.460	0.120	13628.85	95.00	NA	
55	DRB1_0802	SPTSNHSPTSCPPIC	S_A	5	HSPTSCPPI	0.310	0.071	23083.11	95.00	NA	
55	DRB1_1101	SPTSNHSPTSCPPIC	S_A	5	HSPTSCPPI	0.275	0.062	25669.90	95.00	NA	
55	DRB1_1302	SPTSNHSPTSCPPIC	S_A	1	PTSNHSPTS	0.355	0.084	20216.18	95.00	NA	
55	DRB1_1501	SPTSNHSPTSCPPIC	S_A	5	HSPTSCPPI	0.295	0.064	25057.13	95.00	NA	
55	DRB5_0101	SPTSNHSPTSCPPIC	S_A	5	HSPTSCPPI	0.335	0.069	23813.73	95.00	NA	
55	DRB1_0101	SPTSNHSPTSCPPTC	S_D	1	PTSNHSPTS	0.310	0.107	15682.46	95.00	NA	
55	DRB1_0301	SPTSNHSPTSCPPTC	S_D	1	PTSNHSPTS	0.395	0.038	33153.29	95.00	NA	
55	DRB1_0401	SPTSNHSPTSCPPTC	S_D	1	PTSNHSPTS	0.295	0.091	18613.66	95.00	NA	
55	DRB1_0701	SPTSNHSPTSCPPTC	S_D	1	PTSNHSPTS	0.230	0.081	20923.63	95.00	NA	
55	DRB1_0802	SPTSNHSPTSCPPTC	S_D	1	PTSNHSPTS	0.350	0.062	25536.38	95.00	NA	
55	DRB1_1101	SPTSNHSPTSCPPTC	S_D	1	PTSNHSPTS	0.365	0.056	27385.71	95.00	NA	
55	DRB1_1302	SPTSNHSPTSCPPTC	S_D	1	PTSNHSPTS	0.555	0.070	23343.06	95.00	NA	
55	DRB1_1501	SPTSNHSPTSCPPTC	S_D	1	PTSNHSPTS	0.330	0.055	27662.97	95.00	NA	
55	DRB5_0101	SPTSNHSPTSCPPTC	S_D	1	PTSNHSPTS	0.295	0.061	25821.72	95.00	NA	
56	DRB1_0101	NQVGVGAFGPGFTPP	PreS1_A	1	QVGVGAFGP	0.325	0.292	2116.49	90.00	NA	
56	DRB1_0301	NQVGVGAFGPGFTPP	PreS1_A	4	VGAFGPGFT	0.280	0.074	22435.76	95.00	NA	
56	DRB1_0401	NQVGVGAFGPGFTPP	PreS1_A	4	VGAFGPGFT	0.290	0.151	9712.58	95.00	NA	
56	DRB1_0701	NQVGVGAFGPGFTPP	PreS1_A	4	VGAFGPGFT	0.340	0.189	6496.56	95.00	NA	
56	DRB1_0802	NQVGVGAFGPGFTPP	PreS1_A	4	VGAFGPGFT	0.305	0.142	10757.16	95.00	NA	
56	DRB1_1101	NQVGVGAFGPGFTPP	PreS1_A	4	VGAFGPGFT	0.265	0.119	13768.02	95.00	NA	
56	DRB1_1302	NQVGVGAFGPGFTPP	PreS1_A	4	VGAFGPGFT	0.305	0.117	14173.56	95.00	NA	
56	DRB1_1501	NQVGVGAFGPGFTPP	PreS1_A	4	VGAFGPGFT	0.525	0.174	7589.32	90.00	NA	
56	DRB5_0101	NQVGVGAFGPGFTPP	PreS1_A	4	VGAFGPGFT	0.300	0.141	10884.30	95.00	NA	
56	DRB1_0101	FTPPHGGLLGWSPQA	PreS1_D	4	HGGLLGWSP	0.255	0.316	1641.61	85.00	NA	
56	DRB1_0301	FTPPHGGLLGWSPQA	PreS1_D	6	GLLGWSPQA	0.320	0.084	20040.65	95.00	NA	
56	DRB1_0401	FTPPHGGLLGWSPQA	PreS1_D	6	GLLGWSPQA	0.325	0.162	8618.18	95.00	NA	
56	DRB1_0701	FTPPHGGLLGWSPQA	PreS1_D	0	FTPPHGGLL	0.525	0.212	5059.51	90.00	NA	
56	DRB1_0802	FTPPHGGLLGWSPQA	PreS1_D	6	GLLGWSPQA	0.280	0.143	10603.12	95.00	NA	
56	DRB1_1101	FTPPHGGLLGWSPQA	PreS1_D	4	HGGLLGWSP	0.185	0.133	11858.01	95.00	NA	
56	DRB1_1302	FTPPHGGLLGWSPQA	PreS1_D	6	GLLGWSPQA	0.315	0.125	12962.36	95.00	NA	
56	DRB1_1501	FTPPHGGLLGWSPQA	PreS1_D	6	GLLGWSPQA	0.325	0.183	6923.15	90.00	NA	
56	DRB5_0101	FTPPHGGLLGWSPQA	PreS1_D	0	FTPPHGGLL	0.350	0.175	7562.35	90.00	NA	
56	DRB1_0101	PTSNHSPTSCPPICP	S_A	4	HSPTSCPPI	0.330	0.131	12052.29	95.00	NA	
56	DRB1_0301	PTSNHSPTSCPPICP	S_A	4	HSPTSCPPI	0.275	0.044	31010.29	95.00	NA	
56	DRB1_0401	PTSNHSPTSCPPICP	S_A	4	HSPTSCPPI	0.340	0.103	16350.95	95.00	NA	
56	DRB1_0701	PTSNHSPTSCPPICP	S_A	4	HSPTSCPPI	0.460	0.116	14320.93	95.00	NA	
56	DRB1_0802	PTSNHSPTSCPPICP	S_A	4	HSPTSCPPI	0.365	0.070	23497.89	95.00	NA	
56	DRB1_1101	PTSNHSPTSCPPICP	S_A	4	HSPTSCPPI	0.295	0.061	25880.73	95.00	NA	
56	DRB1_1302	PTSNHSPTSCPPICP	S_A	4	HSPTSCPPI	0.410	0.073	22803.84	95.00	NA	
56	DRB1_1501	PTSNHSPTSCPPICP	S_A	4	HSPTSCPPI	0.285	0.063	25401.35	95.00	NA	
56	DRB5_0101	PTSNHSPTSCPPICP	S_A	4	HSPTSCPPI	0.310	0.068	23986.47	95.00	NA	
56	DRB1_0101	PTSNHSPTSCPPTCP	S_D	4	HSPTSCPPT	0.215	0.100	17022.67	95.00	NA	
56	DRB1_0301	PTSNHSPTSCPPTCP	S_D	4	HSPTSCPPT	0.205	0.035	34191.17	95.00	NA	
56	DRB1_0401	PTSNHSPTSCPPTCP	S_D	4	HSPTSCPPT	0.250	0.085	20030.89	95.00	NA	
56	DRB1_0701	PTSNHSPTSCPPTCP	S_D	4	HSPTSCPPT	0.260	0.074	22514.55	95.00	NA	
56	DRB1_0802	PTSNHSPTSCPPTCP	S_D	4	HSPTSCPPT	0.275	0.057	27086.60	95.00	NA	
56	DRB1_1101	PTSNHSPTSCPPTCP	S_D	4	HSPTSCPPT	0.240	0.052	28590.16	95.00	NA	
56	DRB1_1302	PTSNHSPTSCPPTCP	S_D	0	PTSNHSPTS	0.345	0.053	28067.87	95.00	NA	
56	DRB1_1501	PTSNHSPTSCPPTCP	S_D	2	SNHSPTSCP	0.220	0.049	29351.82	95.00	NA	
56	DRB5_0101	PTSNHSPTSCPPTCP	S_D	4	HSPTSCPPT	0.240	0.057	26973.42	95.00	NA	
57	DRB1_0101	QVGVGAFGPGFTPPH	PreS1_A	3	VGAFGPGFT	0.310	0.282	2354.89	90.00	NA	
57	DRB1_0301	QVGVGAFGPGFTPPH	PreS1_A	3	VGAFGPGFT	0.265	0.078	21541.34	95.00	NA	
57	DRB1_0401	QVGVGAFGPGFTPPH	PreS1_A	6	FGPGFTPPH	0.575	0.199	5837.15	95.00	NA	
57	DRB1_0701	QVGVGAFGPGFTPPH	PreS1_A	3	VGAFGPGFT	0.370	0.184	6808.09	95.00	NA	
57	DRB1_0802	QVGVGAFGPGFTPPH	PreS1_A	3	VGAFGPGFT	0.340	0.147	10230.11	95.00	NA	
57	DRB1_1101	QVGVGAFGPGFTPPH	PreS1_A	6	FGPGFTPPH	0.310	0.125	12889.08	95.00	NA	
57	DRB1_1302	QVGVGAFGPGFTPPH	PreS1_A	3	VGAFGPGFT	0.315	0.118	13983.91	95.00	NA	
57	DRB1_1501	QVGVGAFGPGFTPPH	PreS1_A	3	VGAFGPGFT	0.525	0.179	7189.11	90.00	NA	
57	DRB5_0101	QVGVGAFGPGFTPPH	PreS1_A	6	FGPGFTPPH	0.310	0.155	9322.15	95.00	NA	
57	DRB1_0101	TPPHGGLLGWSPQAQ	PreS1_D	6	LLGWSPQAQ	0.400	0.356	1065.84	75.00	NA	
57	DRB1_0301	TPPHGGLLGWSPQAQ	PreS1_D	6	LLGWSPQAQ	0.585	0.127	12715.66	95.00	NA	
57	DRB1_0401	TPPHGGLLGWSPQAQ	PreS1_D	6	LLGWSPQAQ	0.555	0.253	3250.49	80.00	NA	
57	DRB1_0701	TPPHGGLLGWSPQAQ	PreS1_D	6	LLGWSPQAQ	0.485	0.200	5762.29	90.00	NA	
57	DRB1_0802	TPPHGGLLGWSPQAQ	PreS1_D	6	LLGWSPQAQ	0.610	0.217	4762.62	85.00	NA	
57	DRB1_1101	TPPHGGLLGWSPQAQ	PreS1_D	6	LLGWSPQAQ	0.565	0.182	6961.91	85.00	NA	
57	DRB1_1302	TPPHGGLLGWSPQAQ	PreS1_D	6	LLGWSPQAQ	0.545	0.179	7247.29	95.00	NA	
57	DRB1_1501	TPPHGGLLGWSPQAQ	PreS1_D	6	LLGWSPQAQ	0.660	0.277	2483.46	70.00	NA	
57	DRB5_0101	TPPHGGLLGWSPQAQ	PreS1_D	6	LLGWSPQAQ	0.490	0.202	5595.72	85.00	NA	
57	DRB1_0101	TSNHSPTSCPPICPG	S_A	5	PTSCPPICP	0.320	0.134	11759.37	95.00	NA	
57	DRB1_0301	TSNHSPTSCPPICPG	S_A	5	PTSCPPICP	0.345	0.044	31164.68	95.00	NA	
57	DRB1_0401	TSNHSPTSCPPICPG	S_A	3	HSPTSCPPI	0.355	0.100	16968.98	95.00	NA	
57	DRB1_0701	TSNHSPTSCPPICPG	S_A	3	HSPTSCPPI	0.465	0.108	15491.05	95.00	NA	
57	DRB1_0802	TSNHSPTSCPPICPG	S_A	3	HSPTSCPPI	0.375	0.069	23737.84	95.00	NA	
57	DRB1_1101	TSNHSPTSCPPICPG	S_A	5	PTSCPPICP	0.285	0.061	25839.04	95.00	NA	
57	DRB1_1302	TSNHSPTSCPPICPG	S_A	3	HSPTSCPPI	0.445	0.066	24385.80	95.00	NA	
57	DRB1_1501	TSNHSPTSCPPICPG	S_A	5	PTSCPPICP	0.310	0.061	25753.08	95.00	NA	
57	DRB5_0101	TSNHSPTSCPPICPG	S_A	3	HSPTSCPPI	0.320	0.068	23857.06	95.00	NA	
57	DRB1_0101	TSNHSPTSCPPTCPG	S_D	5	PTSCPPTCP	0.280	0.095	17927.78	95.00	NA	
57	DRB1_0301	TSNHSPTSCPPTCPG	S_D	5	PTSCPPTCP	0.295	0.033	35167.82	95.00	NA	
57	DRB1_0401	TSNHSPTSCPPTCPG	S_D	3	HSPTSCPPT	0.325	0.077	21674.36	95.00	NA	
57	DRB1_0701	TSNHSPTSCPPTCPG	S_D	3	HSPTSCPPT	0.275	0.067	24092.85	95.00	NA	
57	DRB1_0802	TSNHSPTSCPPTCPG	S_D	3	HSPTSCPPT	0.335	0.054	27970.25	95.00	NA	
57	DRB1_1101	TSNHSPTSCPPTCPG	S_D	3	HSPTSCPPT	0.300	0.049	29347.37	95.00	NA	
57	DRB1_1302	TSNHSPTSCPPTCPG	S_D	3	HSPTSCPPT	0.295	0.042	31813.35	95.00	NA	
57	DRB1_1501	TSNHSPTSCPPTCPG	S_D	3	HSPTSCPPT	0.245	0.045	30863.67	95.00	NA	
57	DRB5_0101	TSNHSPTSCPPTCPG	S_D	3	HSPTSCPPT	0.240	0.056	27216.45	95.00	NA	
58	DRB1_0101	VGVGAFGPGFTPPHG	PreS1_A	5	FGPGFTPPH	0.450	0.284	2315.38	90.00	NA	
58	DRB1_0301	VGVGAFGPGFTPPHG	PreS1_A	5	FGPGFTPPH	0.390	0.078	21468.97	95.00	NA	
58	DRB1_0401	VGVGAFGPGFTPPHG	PreS1_A	5	FGPGFTPPH	0.685	0.220	4612.26	90.00	NA	
58	DRB1_0701	VGVGAFGPGFTPPHG	PreS1_A	2	VGAFGPGFT	0.395	0.173	7661.51	95.00	NA	
58	DRB1_0802	VGVGAFGPGFTPPHG	PreS1_A	5	FGPGFTPPH	0.390	0.153	9575.68	95.00	NA	
58	DRB1_1101	VGVGAFGPGFTPPHG	PreS1_A	5	FGPGFTPPH	0.490	0.132	12042.12	95.00	NA	
58	DRB1_1302	VGVGAFGPGFTPPHG	PreS1_A	5	FGPGFTPPH	0.370	0.113	14793.40	95.00	NA	
58	DRB1_1501	VGVGAFGPGFTPPHG	PreS1_A	2	VGAFGPGFT	0.530	0.172	7796.81	90.00	NA	
58	DRB5_0101	VGVGAFGPGFTPPHG	PreS1_A	5	FGPGFTPPH	0.525	0.161	8744.70	95.00	NA	
58	DRB1_0101	PPHGGLLGWSPQAQG	PreS1_D	5	LLGWSPQAQ	0.470	0.387	759.75	70.00	NA	
58	DRB1_0301	PPHGGLLGWSPQAQG	PreS1_D	5	LLGWSPQAQ	0.555	0.146	10287.83	95.00	NA	
58	DRB1_0401	PPHGGLLGWSPQAQG	PreS1_D	5	LLGWSPQAQ	0.565	0.280	2407.58	70.00	NA	
58	DRB1_0701	PPHGGLLGWSPQAQG	PreS1_D	5	LLGWSPQAQ	0.480	0.224	4448.03	85.00	NA	
58	DRB1_0802	PPHGGLLGWSPQAQG	PreS1_D	5	LLGWSPQAQ	0.605	0.255	3152.98	70.00	NA	
58	DRB1_1101	PPHGGLLGWSPQAQG	PreS1_D	5	LLGWSPQAQ	0.595	0.213	4967.19	80.00	NA	
58	DRB1_1302	PPHGGLLGWSPQAQG	PreS1_D	5	LLGWSPQAQ	0.530	0.196	5983.52	90.00	NA	
58	DRB1_1501	PPHGGLLGWSPQAQG	PreS1_D	5	LLGWSPQAQ	0.690	0.307	1807.08	65.00	NA	
58	DRB5_0101	PPHGGLLGWSPQAQG	PreS1_D	5	LLGWSPQAQ	0.570	0.232	4059.31	80.00	NA	
58	DRB1_0101	SNHSPTSCPPICPGY	S_A	4	PTSCPPICP	0.415	0.143	10693.56	95.00	NA	
58	DRB1_0301	SNHSPTSCPPICPGY	S_A	4	PTSCPPICP	0.380	0.047	30160.85	95.00	NA	
58	DRB1_0401	SNHSPTSCPPICPGY	S_A	4	PTSCPPICP	0.395	0.100	16957.41	95.00	NA	
58	DRB1_0701	SNHSPTSCPPICPGY	S_A	2	HSPTSCPPI	0.430	0.106	15848.26	95.00	NA	
58	DRB1_0802	SNHSPTSCPPICPGY	S_A	4	PTSCPPICP	0.350	0.072	22862.64	95.00	NA	
58	DRB1_1101	SNHSPTSCPPICPGY	S_A	4	PTSCPPICP	0.400	0.063	25226.61	95.00	NA	
58	DRB1_1302	SNHSPTSCPPICPGY	S_A	4	PTSCPPICP	0.410	0.068	24008.80	95.00	NA	
58	DRB1_1501	SNHSPTSCPPICPGY	S_A	4	PTSCPPICP	0.405	0.065	24808.41	95.00	NA	
58	DRB5_0101	SNHSPTSCPPICPGY	S_A	4	PTSCPPICP	0.405	0.070	23386.04	95.00	NA	
58	DRB1_0101	SNHSPTSCPPTCPGY	S_D	4	PTSCPPTCP	0.380	0.098	17254.46	95.00	NA	
58	DRB1_0301	SNHSPTSCPPTCPGY	S_D	4	PTSCPPTCP	0.350	0.035	34377.76	95.00	NA	
58	DRB1_0401	SNHSPTSCPPTCPGY	S_D	4	PTSCPPTCP	0.290	0.075	22255.40	95.00	NA	
58	DRB1_0701	SNHSPTSCPPTCPGY	S_D	4	PTSCPPTCP	0.270	0.066	24438.62	95.00	NA	
58	DRB1_0802	SNHSPTSCPPTCPGY	S_D	4	PTSCPPTCP	0.280	0.054	27825.67	95.00	NA	
58	DRB1_1101	SNHSPTSCPPTCPGY	S_D	4	PTSCPPTCP	0.260	0.050	29266.51	95.00	NA	
58	DRB1_1302	SNHSPTSCPPTCPGY	S_D	4	PTSCPPTCP	0.405	0.042	31764.17	95.00	NA	
58	DRB1_1501	SNHSPTSCPPTCPGY	S_D	4	PTSCPPTCP	0.325	0.045	30673.25	95.00	NA	
58	DRB5_0101	SNHSPTSCPPTCPGY	S_D	4	PTSCPPTCP	0.335	0.057	26994.15	95.00	NA	
59	DRB1_0101	GVGAFGPGFTPPHGG	PreS1_A	4	FGPGFTPPH	0.575	0.272	2621.86	90.00	NA	
59	DRB1_0301	GVGAFGPGFTPPHGG	PreS1_A	4	FGPGFTPPH	0.450	0.072	22911.67	95.00	NA	
59	DRB1_0401	GVGAFGPGFTPPHGG	PreS1_A	4	FGPGFTPPH	0.735	0.217	4782.71	90.00	NA	
59	DRB1_0701	GVGAFGPGFTPPHGG	PreS1_A	4	FGPGFTPPH	0.455	0.154	9425.80	95.00	NA	
59	DRB1_0802	GVGAFGPGFTPPHGG	PreS1_A	4	FGPGFTPPH	0.525	0.148	10075.11	95.00	NA	
59	DRB1_1101	GVGAFGPGFTPPHGG	PreS1_A	4	FGPGFTPPH	0.585	0.129	12353.84	95.00	NA	
59	DRB1_1302	GVGAFGPGFTPPHGG	PreS1_A	4	FGPGFTPPH	0.475	0.102	16631.25	95.00	NA	
59	DRB1_1501	GVGAFGPGFTPPHGG	PreS1_A	4	FGPGFTPPH	0.375	0.147	10226.34	95.00	NA	
59	DRB5_0101	GVGAFGPGFTPPHGG	PreS1_A	4	FGPGFTPPH	0.625	0.158	9075.82	95.00	NA	
59	DRB1_0101	PHGGLLGWSPQAQGI	PreS1_D	4	LLGWSPQAQ	0.470	0.434	455.40	60.00	NA	
59	DRB1_0301	PHGGLLGWSPQAQGI	PreS1_D	4	LLGWSPQAQ	0.530	0.172	7811.93	90.00	NA	
59	DRB1_0401	PHGGLLGWSPQAQGI	PreS1_D	4	LLGWSPQAQ	0.570	0.316	1645.63	60.00	NA	
59	DRB1_0701	PHGGLLGWSPQAQGI	PreS1_D	4	LLGWSPQAQ	0.435	0.274	2585.54	75.00	NA	
59	DRB1_0802	PHGGLLGWSPQAQGI	PreS1_D	4	LLGWSPQAQ	0.610	0.289	2188.35	60.00	NA	
59	DRB1_1101	PHGGLLGWSPQAQGI	PreS1_D	4	LLGWSPQAQ	0.595	0.244	3550.76	70.00	NA	
59	DRB1_1302	PHGGLLGWSPQAQGI	PreS1_D	4	LLGWSPQAQ	0.495	0.234	3962.32	85.00	NA	
59	DRB5_0101	PHGGLLGWSPQAQGI	PreS1_D	4	LLGWSPQAQ	0.560	0.264	2876.16	70.00	NA	
59	DRB1_0101	NHSPTSCPPICPGYR	S_A	3	PTSCPPICP	0.435	0.154	9405.33	95.00	NA	
59	DRB1_0301	NHSPTSCPPICPGYR	S_A	3	PTSCPPICP	0.400	0.052	28514.78	95.00	NA	
59	DRB1_0401	NHSPTSCPPICPGYR	S_A	3	PTSCPPICP	0.425	0.102	16573.59	95.00	NA	
59	DRB1_0701	NHSPTSCPPICPGYR	S_A	3	PTSCPPICP	0.330	0.106	15864.56	95.00	NA	
59	DRB1_0802	NHSPTSCPPICPGYR	S_A	3	PTSCPPICP	0.375	0.079	21206.02	95.00	NA	
59	DRB1_1101	NHSPTSCPPICPGYR	S_A	3	PTSCPPICP	0.355	0.076	21917.97	95.00	NA	
59	DRB1_1302	NHSPTSCPPICPGYR	S_A	3	PTSCPPICP	0.400	0.071	23173.70	95.00	NA	
59	DRB1_1501	NHSPTSCPPICPGYR	S_A	3	PTSCPPICP	0.350	0.074	22407.86	95.00	NA	
59	DRB5_0101	NHSPTSCPPICPGYR	S_A	6	CPPICPGYR	0.390	0.102	16611.47	95.00	NA	
59	DRB1_0101	NHSPTSCPPTCPGYR	S_D	3	PTSCPPTCP	0.400	0.106	15944.75	95.00	NA	
59	DRB1_0301	NHSPTSCPPTCPGYR	S_D	3	PTSCPPTCP	0.335	0.039	32662.65	95.00	NA	
59	DRB1_0401	NHSPTSCPPTCPGYR	S_D	3	PTSCPPTCP	0.350	0.075	22119.76	95.00	NA	
59	DRB1_0701	NHSPTSCPPTCPGYR	S_D	3	PTSCPPTCP	0.270	0.072	23047.68	95.00	NA	
59	DRB1_0802	NHSPTSCPPTCPGYR	S_D	3	PTSCPPTCP	0.345	0.059	26331.53	95.00	NA	
59	DRB1_1101	NHSPTSCPPTCPGYR	S_D	3	PTSCPPTCP	0.300	0.059	26529.14	95.00	NA	
59	DRB1_1302	NHSPTSCPPTCPGYR	S_D	3	PTSCPPTCP	0.405	0.046	30473.12	95.00	NA	
59	DRB1_1501	NHSPTSCPPTCPGYR	S_D	3	PTSCPPTCP	0.300	0.052	28556.46	95.00	NA	
59	DRB5_0101	NHSPTSCPPTCPGYR	S_D	6	CPPTCPGYR	0.350	0.081	20719.30	95.00	NA	
60	DRB1_0101	VGAFGPGFTPPHGGV	PreS1_A	3	FGPGFTPPH	0.695	0.283	2350.29	90.00	NA	
60	DRB1_0301	VGAFGPGFTPPHGGV	PreS1_A	3	FGPGFTPPH	0.555	0.071	23254.58	95.00	NA	
60	DRB1_0401	VGAFGPGFTPPHGGV	PreS1_A	3	FGPGFTPPH	0.805	0.228	4249.22	85.00	NA	
60	DRB1_0701	VGAFGPGFTPPHGGV	PreS1_A	3	FGPGFTPPH	0.570	0.153	9596.84	95.00	NA	
60	DRB1_0802	VGAFGPGFTPPHGGV	PreS1_A	3	FGPGFTPPH	0.645	0.155	9309.15	95.00	NA	
60	DRB1_1101	VGAFGPGFTPPHGGV	PreS1_A	3	FGPGFTPPH	0.670	0.136	11495.81	95.00	NA	
60	DRB1_1302	VGAFGPGFTPPHGGV	PreS1_A	3	FGPGFTPPH	0.615	0.103	16369.36	95.00	NA	
60	DRB1_1501	VGAFGPGFTPPHGGV	PreS1_A	3	FGPGFTPPH	0.590	0.137	11326.18	95.00	NA	
60	DRB5_0101	VGAFGPGFTPPHGGV	PreS1_A	3	FGPGFTPPH	0.685	0.167	8194.69	95.00	NA	
60	DRB1_0301	HGGLLGWSPQAQGIL	PreS1_D	3	LLGWSPQAQ	0.450	0.197	5927.27	80.00	NA	
60	DRB1_0701	HGGLLGWSPQAQGIL	PreS1_D	6	WSPQAQGIL	0.395	0.364	973.72	55.00	NA	
60	DRB1_1101	HGGLLGWSPQAQGIL	PreS1_D	3	LLGWSPQAQ	0.530	0.275	2562.32	65.00	NA	
60	DRB1_1302	HGGLLGWSPQAQGIL	PreS1_D	3	LLGWSPQAQ	0.380	0.282	2372.21	70.00	NA	
60	DRB5_0101	HGGLLGWSPQAQGIL	PreS1_D	3	LLGWSPQAQ	0.455	0.304	1863.15	65.00	NA	
60	DRB1_0101	HSPTSCPPICPGYRW	S_A	2	PTSCPPICP	0.365	0.166	8322.47	95.00	NA	
60	DRB1_0301	HSPTSCPPICPGYRW	S_A	6	PPICPGYRW	0.235	0.062	25527.54	95.00	NA	
60	DRB1_0401	HSPTSCPPICPGYRW	S_A	2	PTSCPPICP	0.360	0.103	16492.91	95.00	NA	
60	DRB1_0701	HSPTSCPPICPGYRW	S_A	2	PTSCPPICP	0.305	0.111	14979.43	95.00	NA	
60	DRB1_0802	HSPTSCPPICPGYRW	S_A	2	PTSCPPICP	0.315	0.086	19679.44	95.00	NA	
60	DRB1_1101	HSPTSCPPICPGYRW	S_A	5	CPPICPGYR	0.305	0.090	18864.87	95.00	NA	
60	DRB1_1302	HSPTSCPPICPGYRW	S_A	2	PTSCPPICP	0.320	0.076	22065.74	95.00	NA	
60	DRB1_1501	HSPTSCPPICPGYRW	S_A	6	PPICPGYRW	0.315	0.091	18601.18	95.00	NA	
60	DRB5_0101	HSPTSCPPICPGYRW	S_A	5	CPPICPGYR	0.455	0.129	12414.00	95.00	NA	
60	DRB1_0101	HSPTSCPPTCPGYRW	S_D	2	PTSCPPTCP	0.315	0.113	14669.87	95.00	NA	
60	DRB1_0301	HSPTSCPPTCPGYRW	S_D	6	PPTCPGYRW	0.205	0.048	29760.83	95.00	NA	
60	DRB1_0401	HSPTSCPPTCPGYRW	S_D	2	PTSCPPTCP	0.315	0.076	22040.92	95.00	NA	
60	DRB1_0701	HSPTSCPPTCPGYRW	S_D	6	PPTCPGYRW	0.190	0.081	20915.94	95.00	NA	
60	DRB1_0802	HSPTSCPPTCPGYRW	S_D	2	PTSCPPTCP	0.250	0.063	25406.02	95.00	NA	
60	DRB1_1101	HSPTSCPPTCPGYRW	S_D	5	CPPTCPGYR	0.310	0.066	24420.65	95.00	NA	
60	DRB1_1302	HSPTSCPPTCPGYRW	S_D	2	PTSCPPTCP	0.290	0.052	28513.54	95.00	NA	
60	DRB1_1501	HSPTSCPPTCPGYRW	S_D	6	PPTCPGYRW	0.305	0.064	25029.77	95.00	NA	
60	DRB5_0101	HSPTSCPPTCPGYRW	S_D	5	CPPTCPGYR	0.450	0.098	17396.37	95.00	NA	
61	DRB1_0101	GAFGPGFTPPHGGVL	PreS1_A	2	FGPGFTPPH	0.490	0.288	2221.34	90.00	NA	
61	DRB1_0301	GAFGPGFTPPHGGVL	PreS1_A	2	FGPGFTPPH	0.465	0.071	23193.52	95.00	NA	
61	DRB1_0401	GAFGPGFTPPHGGVL	PreS1_A	2	FGPGFTPPH	0.740	0.211	5100.24	90.00	NA	
61	DRB1_0701	GAFGPGFTPPHGGVL	PreS1_A	6	FTPPHGGVL	0.630	0.221	4552.27	85.00	NA	
61	DRB1_0802	GAFGPGFTPPHGGVL	PreS1_A	2	FGPGFTPPH	0.570	0.150	9890.53	95.00	NA	
61	DRB1_1101	GAFGPGFTPPHGGVL	PreS1_A	2	FGPGFTPPH	0.525	0.134	11706.43	95.00	NA	
61	DRB1_1302	GAFGPGFTPPHGGVL	PreS1_A	6	FTPPHGGVL	0.430	0.120	13719.84	95.00	NA	
61	DRB1_1501	GAFGPGFTPPHGGVL	PreS1_A	2	FGPGFTPPH	0.420	0.141	10835.66	95.00	NA	
61	DRB5_0101	GAFGPGFTPPHGGVL	PreS1_A	2	FGPGFTPPH	0.435	0.177	7383.11	90.00	NA	
61	DRB1_0301	GGLLGWSPQAQGILQ	PreS1_D	2	LLGWSPQAQ	0.410	0.197	5956.84	80.00	NA	
61	DRB1_1101	GGLLGWSPQAQGILQ	PreS1_D	2	LLGWSPQAQ	0.475	0.279	2444.88	65.00	NA	
61	DRB1_1302	GGLLGWSPQAQGILQ	PreS1_D	2	LLGWSPQAQ	0.320	0.283	2329.75	70.00	NA	
61	DRB5_0101	GGLLGWSPQAQGILQ	PreS1_D	2	LLGWSPQAQ	0.395	0.315	1652.68	60.00	NA	
61	DRB1_0101	SPTSCPPICPGYRWM	S_A	5	PPICPGYRW	0.320	0.182	6951.15	95.00	NA	
61	DRB1_0301	SPTSCPPICPGYRWM	S_A	5	PPICPGYRW	0.275	0.084	20165.06	95.00	NA	
61	DRB1_0401	SPTSCPPICPGYRWM	S_A	1	PTSCPPICP	0.270	0.108	15601.40	95.00	NA	
61	DRB1_0701	SPTSCPPICPGYRWM	S_A	5	PPICPGYRW	0.375	0.130	12277.09	95.00	NA	
61	DRB1_0802	SPTSCPPICPGYRWM	S_A	5	PPICPGYRW	0.185	0.105	16070.15	95.00	NA	
61	DRB1_1101	SPTSCPPICPGYRWM	S_A	5	PPICPGYRW	0.305	0.123	13279.07	95.00	NA	
61	DRB1_1302	SPTSCPPICPGYRWM	S_A	5	PPICPGYRW	0.250	0.093	18306.88	95.00	NA	
61	DRB1_1501	SPTSCPPICPGYRWM	S_A	5	PPICPGYRW	0.375	0.127	12656.91	95.00	NA	
61	DRB5_0101	SPTSCPPICPGYRWM	S_A	4	CPPICPGYR	0.450	0.160	8875.10	95.00	NA	
61	DRB1_0101	SPTSCPPTCPGYRWM	S_D	5	PPTCPGYRW	0.300	0.124	13003.94	95.00	NA	
61	DRB1_0301	SPTSCPPTCPGYRWM	S_D	5	PPTCPGYRW	0.265	0.056	27186.14	95.00	NA	
61	DRB1_0401	SPTSCPPTCPGYRWM	S_D	5	PPTCPGYRW	0.265	0.077	21818.60	95.00	NA	
61	DRB1_0701	SPTSCPPTCPGYRWM	S_D	5	PPTCPGYRW	0.260	0.093	18182.91	95.00	NA	
61	DRB1_0802	SPTSCPPTCPGYRWM	S_D	5	PPTCPGYRW	0.225	0.071	23184.23	95.00	NA	
61	DRB1_1101	SPTSCPPTCPGYRWM	S_D	5	PPTCPGYRW	0.300	0.079	21349.22	95.00	NA	
61	DRB1_1302	SPTSCPPTCPGYRWM	S_D	5	PPTCPGYRW	0.300	0.057	26921.82	95.00	NA	
61	DRB1_1501	SPTSCPPTCPGYRWM	S_D	5	PPTCPGYRW	0.320	0.079	21291.54	95.00	NA	
61	DRB5_0101	SPTSCPPTCPGYRWM	S_D	4	CPPTCPGYR	0.435	0.113	14672.73	95.00	NA	
62	DRB1_0101	AFGPGFTPPHGGVLG	PreS1_A	5	FTPPHGGVL	0.485	0.292	2117.47	90.00	NA	
62	DRB1_0301	AFGPGFTPPHGGVLG	PreS1_A	1	FGPGFTPPH	0.360	0.068	23845.18	95.00	NA	
62	DRB1_0401	AFGPGFTPPHGGVLG	PreS1_A	1	FGPGFTPPH	0.660	0.189	6437.08	95.00	NA	
62	DRB1_0701	AFGPGFTPPHGGVLG	PreS1_A	5	FTPPHGGVL	0.695	0.232	4079.83	85.00	NA	
62	DRB1_0802	AFGPGFTPPHGGVLG	PreS1_A	1	FGPGFTPPH	0.480	0.143	10678.42	95.00	NA	
62	DRB1_1101	AFGPGFTPPHGGVLG	PreS1_A	1	FGPGFTPPH	0.410	0.134	11793.39	95.00	NA	
62	DRB1_1302	AFGPGFTPPHGGVLG	PreS1_A	5	FTPPHGGVL	0.540	0.119	13744.65	95.00	NA	
62	DRB1_1501	AFGPGFTPPHGGVLG	PreS1_A	5	FTPPHGGVL	0.445	0.143	10698.31	95.00	NA	
62	DRB5_0101	AFGPGFTPPHGGVLG	PreS1_A	5	FTPPHGGVL	0.490	0.183	6890.49	90.00	NA	
62	DRB1_0301	GLLGWSPQAQGILQT	PreS1_D	1	LLGWSPQAQ	0.385	0.184	6812.14	85.00	NA	
62	DRB1_0401	GLLGWSPQAQGILQT	PreS1_D	1	LLGWSPQAQ	0.385	0.317	1610.91	60.00	NA	
62	DRB1_0802	GLLGWSPQAQGILQT	PreS1_D	1	LLGWSPQAQ	0.455	0.297	2001.30	60.00	NA	
62	DRB1_1101	GLLGWSPQAQGILQT	PreS1_D	1	LLGWSPQAQ	0.380	0.267	2776.18	65.00	NA	
62	DRB1_1302	GLLGWSPQAQGILQT	PreS1_D	4	WSPQAQGIL	0.360	0.270	2704.40	75.00	NA	
62	DRB5_0101	GLLGWSPQAQGILQT	PreS1_D	4	WSPQAQGIL	0.355	0.306	1827.77	60.00	NA	
62	DRB1_0101	PTSCPPICPGYRWMC	S_A	6	ICPGYRWMC	0.430	0.203	5561.62	95.00	NA	
62	DRB1_0301	PTSCPPICPGYRWMC	S_A	6	ICPGYRWMC	0.670	0.120	13675.97	95.00	NA	
62	DRB1_0401	PTSCPPICPGYRWMC	S_A	6	ICPGYRWMC	0.430	0.125	12937.98	95.00	NA	
62	DRB1_0701	PTSCPPICPGYRWMC	S_A	6	ICPGYRWMC	0.515	0.161	8744.89	95.00	NA	
62	DRB1_0802	PTSCPPICPGYRWMC	S_A	6	ICPGYRWMC	0.575	0.141	10846.21	95.00	NA	
62	DRB1_1101	PTSCPPICPGYRWMC	S_A	6	ICPGYRWMC	0.615	0.178	7324.86	85.00	NA	
62	DRB1_1302	PTSCPPICPGYRWMC	S_A	6	ICPGYRWMC	0.615	0.133	11892.57	95.00	NA	
62	DRB1_1501	PTSCPPICPGYRWMC	S_A	6	ICPGYRWMC	0.640	0.190	6399.86	90.00	NA	
62	DRB5_0101	PTSCPPICPGYRWMC	S_A	6	ICPGYRWMC	0.395	0.187	6612.00	90.00	NA	
62	DRB1_0101	PTSCPPTCPGYRWMC	S_D	4	PPTCPGYRW	0.315	0.127	12680.49	95.00	NA	
62	DRB1_0301	PTSCPPTCPGYRWMC	S_D	6	TCPGYRWMC	0.315	0.064	25044.66	95.00	NA	
62	DRB1_0401	PTSCPPTCPGYRWMC	S_D	6	TCPGYRWMC	0.260	0.079	21156.29	95.00	NA	
62	DRB1_0701	PTSCPPTCPGYRWMC	S_D	4	PPTCPGYRW	0.235	0.100	16937.43	95.00	NA	
62	DRB1_0802	PTSCPPTCPGYRWMC	S_D	6	TCPGYRWMC	0.380	0.081	20922.73	95.00	NA	
62	DRB1_1101	PTSCPPTCPGYRWMC	S_D	6	TCPGYRWMC	0.375	0.096	17734.08	95.00	NA	
62	DRB1_1302	PTSCPPTCPGYRWMC	S_D	6	TCPGYRWMC	0.345	0.064	24952.97	95.00	NA	
62	DRB1_1501	PTSCPPTCPGYRWMC	S_D	6	TCPGYRWMC	0.375	0.096	17743.87	95.00	NA	
62	DRB5_0101	PTSCPPTCPGYRWMC	S_D	3	CPPTCPGYR	0.340	0.119	13768.32	95.00	NA	
63	DRB1_0101	FGPGFTPPHGGVLGW	PreS1_A	4	FTPPHGGVL	0.740	0.297	2000.74	85.00	NA	
63	DRB1_0301	FGPGFTPPHGGVLGW	PreS1_A	4	FTPPHGGVL	0.420	0.065	24847.09	95.00	NA	
63	DRB1_0401	FGPGFTPPHGGVLGW	PreS1_A	4	FTPPHGGVL	0.420	0.144	10536.79	95.00	NA	
63	DRB1_0701	FGPGFTPPHGGVLGW	PreS1_A	4	FTPPHGGVL	0.760	0.247	3470.27	80.00	NA	
63	DRB1_0802	FGPGFTPPHGGVLGW	PreS1_A	4	FTPPHGGVL	0.475	0.123	13202.71	95.00	NA	
63	DRB1_1101	FGPGFTPPHGGVLGW	PreS1_A	4	FTPPHGGVL	0.495	0.125	12917.84	95.00	NA	
63	DRB1_1302	FGPGFTPPHGGVLGW	PreS1_A	4	FTPPHGGVL	0.685	0.122	13335.94	95.00	NA	
63	DRB1_1501	FGPGFTPPHGGVLGW	PreS1_A	4	FTPPHGGVL	0.570	0.142	10805.92	95.00	NA	
63	DRB5_0101	FGPGFTPPHGGVLGW	PreS1_A	4	FTPPHGGVL	0.695	0.185	6767.40	90.00	NA	
63	DRB1_0301	LLGWSPQAQGILQTL	PreS1_D	3	WSPQAQGIL	0.325	0.165	8361.00	90.00	NA	
63	DRB1_0401	LLGWSPQAQGILQTL	PreS1_D	3	WSPQAQGIL	0.280	0.287	2232.14	70.00	NA	
63	DRB1_0802	LLGWSPQAQGILQTL	PreS1_D	3	WSPQAQGIL	0.265	0.268	2757.35	70.00	NA	
63	DRB1_1101	LLGWSPQAQGILQTL	PreS1_D	3	WSPQAQGIL	0.465	0.249	3379.45	70.00	NA	
63	DRB1_1302	LLGWSPQAQGILQTL	PreS1_D	3	WSPQAQGIL	0.460	0.255	3168.99	80.00	NA	
63	DRB1_1501	LLGWSPQAQGILQTL	PreS1_D	3	WSPQAQGIL	0.360	0.312	1713.83	60.00	NA	
63	DRB5_0101	LLGWSPQAQGILQTL	PreS1_D	3	WSPQAQGIL	0.525	0.287	2252.37	65.00	NA	
63	DRB1_0101	TSCPPICPGYRWMCL	S_A	5	ICPGYRWMC	0.465	0.255	3183.94	95.00	NA	
63	DRB1_0301	TSCPPICPGYRWMCL	S_A	5	ICPGYRWMC	0.660	0.154	9475.60	95.00	NA	
63	DRB1_0401	TSCPPICPGYRWMCL	S_A	5	ICPGYRWMC	0.465	0.157	9148.29	95.00	NA	
63	DRB1_0701	TSCPPICPGYRWMCL	S_A	5	ICPGYRWMC	0.485	0.212	5020.74	90.00	NA	
63	DRB1_0802	TSCPPICPGYRWMCL	S_A	5	ICPGYRWMC	0.620	0.176	7454.63	90.00	NA	
63	DRB1_1101	TSCPPICPGYRWMCL	S_A	5	ICPGYRWMC	0.690	0.223	4485.05	75.00	NA	
63	DRB1_1302	TSCPPICPGYRWMCL	S_A	5	ICPGYRWMC	0.630	0.173	7664.49	95.00	NA	
63	DRB1_1501	TSCPPICPGYRWMCL	S_A	5	ICPGYRWMC	0.610	0.264	2860.80	75.00	NA	
63	DRB5_0101	TSCPPICPGYRWMCL	S_A	5	ICPGYRWMC	0.465	0.225	4398.26	80.00	NA	
63	DRB1_0101	TSCPPTCPGYRWMCL	S_D	6	CPGYRWMCL	0.330	0.176	7417.86	95.00	NA	
63	DRB1_0301	TSCPPTCPGYRWMCL	S_D	5	TCPGYRWMC	0.370	0.086	19631.80	95.00	NA	
63	DRB1_0401	TSCPPTCPGYRWMCL	S_D	6	CPGYRWMCL	0.325	0.109	15381.16	95.00	NA	
63	DRB1_0701	TSCPPTCPGYRWMCL	S_D	6	CPGYRWMCL	0.375	0.149	10013.60	95.00	NA	
63	DRB1_0802	TSCPPTCPGYRWMCL	S_D	5	TCPGYRWMC	0.405	0.109	15384.49	95.00	NA	
63	DRB1_1101	TSCPPTCPGYRWMCL	S_D	5	TCPGYRWMC	0.380	0.132	11947.25	95.00	NA	
63	DRB1_1302	TSCPPTCPGYRWMCL	S_D	6	CPGYRWMCL	0.260	0.092	18431.69	95.00	NA	
63	DRB1_1501	TSCPPTCPGYRWMCL	S_D	6	CPGYRWMCL	0.335	0.158	9062.18	95.00	NA	
63	DRB5_0101	TSCPPTCPGYRWMCL	S_D	6	CPGYRWMCL	0.260	0.152	9676.08	95.00	NA	
64	DRB1_0101	GPGFTPPHGGVLGWS	PreS1_A	3	FTPPHGGVL	0.790	0.302	1895.15	85.00	NA	
64	DRB1_0301	GPGFTPPHGGVLGWS	PreS1_A	3	FTPPHGGVL	0.480	0.063	25408.50	95.00	NA	
64	DRB1_0401	GPGFTPPHGGVLGWS	PreS1_A	3	FTPPHGGVL	0.640	0.119	13795.46	95.00	NA	
64	DRB1_0701	GPGFTPPHGGVLGWS	PreS1_A	3	FTPPHGGVL	0.780	0.245	3525.99	85.00	NA	
64	DRB1_0802	GPGFTPPHGGVLGWS	PreS1_A	3	FTPPHGGVL	0.560	0.112	14934.12	95.00	NA	
64	DRB1_1101	GPGFTPPHGGVLGWS	PreS1_A	3	FTPPHGGVL	0.630	0.119	13782.03	95.00	NA	
64	DRB1_1302	GPGFTPPHGGVLGWS	PreS1_A	3	FTPPHGGVL	0.700	0.123	13154.09	95.00	NA	
64	DRB1_1501	GPGFTPPHGGVLGWS	PreS1_A	3	FTPPHGGVL	0.620	0.139	11069.22	95.00	NA	
64	DRB5_0101	GPGFTPPHGGVLGWS	PreS1_A	3	FTPPHGGVL	0.735	0.182	6947.39	90.00	NA	
64	DRB1_0101	LGWSPQAQGILQTLP	PreS1_D	2	WSPQAQGIL	0.535	0.414	565.79	65.00	NA	
64	DRB1_0301	LGWSPQAQGILQTLP	PreS1_D	2	WSPQAQGIL	0.395	0.128	12506.76	95.00	NA	
64	DRB1_0401	LGWSPQAQGILQTLP	PreS1_D	2	WSPQAQGIL	0.400	0.227	4306.80	85.00	NA	
64	DRB1_0701	LGWSPQAQGILQTLP	PreS1_D	2	WSPQAQGIL	0.715	0.325	1484.01	65.00	NA	
64	DRB1_0802	LGWSPQAQGILQTLP	PreS1_D	2	WSPQAQGIL	0.435	0.209	5194.81	85.00	NA	
64	DRB1_1101	LGWSPQAQGILQTLP	PreS1_D	2	WSPQAQGIL	0.665	0.193	6220.58	85.00	NA	
64	DRB1_1302	LGWSPQAQGILQTLP	PreS1_D	2	WSPQAQGIL	0.550	0.209	5191.04	90.00	NA	
64	DRB1_1501	LGWSPQAQGILQTLP	PreS1_D	2	WSPQAQGIL	0.620	0.228	4244.17	80.00	NA	
64	DRB5_0101	LGWSPQAQGILQTLP	PreS1_D	2	WSPQAQGIL	0.670	0.230	4149.68	80.00	NA	
64	DRB1_0101	SCPPICPGYRWMCLR	S_A	4	ICPGYRWMC	0.450	0.280	2429.04	90.00	NA	
64	DRB1_0301	SCPPICPGYRWMCLR	S_A	4	ICPGYRWMC	0.650	0.176	7485.83	85.00	NA	
64	DRB1_0401	SCPPICPGYRWMCLR	S_A	4	ICPGYRWMC	0.465	0.175	7561.12	95.00	NA	
64	DRB1_0701	SCPPICPGYRWMCLR	S_A	4	ICPGYRWMC	0.485	0.231	4125.46	85.00	NA	
64	DRB1_0802	SCPPICPGYRWMCLR	S_A	4	ICPGYRWMC	0.630	0.200	5745.61	85.00	NA	
64	DRB1_1101	SCPPICPGYRWMCLR	S_A	4	ICPGYRWMC	0.650	0.259	3020.38	70.00	NA	
64	DRB1_1302	SCPPICPGYRWMCLR	S_A	4	ICPGYRWMC	0.645	0.191	6340.17	90.00	NA	
64	DRB1_1501	SCPPICPGYRWMCLR	S_A	4	ICPGYRWMC	0.580	0.297	2010.48	65.00	NA	
64	DRB5_0101	SCPPICPGYRWMCLR	S_A	4	ICPGYRWMC	0.500	0.251	3295.43	75.00	NA	
64	DRB1_0101	SCPPTCPGYRWMCLR	S_D	5	CPGYRWMCL	0.400	0.205	5456.71	95.00	NA	
64	DRB1_0301	SCPPTCPGYRWMCLR	S_D	4	TCPGYRWMC	0.360	0.105	16074.67	95.00	NA	
64	DRB1_0401	SCPPTCPGYRWMCLR	S_D	5	CPGYRWMCL	0.365	0.127	12661.43	95.00	NA	
64	DRB1_0701	SCPPTCPGYRWMCLR	S_D	5	CPGYRWMCL	0.395	0.168	8141.49	95.00	NA	
64	DRB1_0802	SCPPTCPGYRWMCLR	S_D	4	TCPGYRWMC	0.405	0.130	12263.41	95.00	NA	
64	DRB1_1101	SCPPTCPGYRWMCLR	S_D	4	TCPGYRWMC	0.370	0.164	8458.64	90.00	NA	
64	DRB1_1302	SCPPTCPGYRWMCLR	S_D	5	CPGYRWMCL	0.275	0.109	15381.49	95.00	NA	
64	DRB1_1501	SCPPTCPGYRWMCLR	S_D	5	CPGYRWMCL	0.390	0.193	6162.37	90.00	NA	
64	DRB5_0101	SCPPTCPGYRWMCLR	S_D	5	CPGYRWMCL	0.260	0.179	7243.45	90.00	NA	
65	DRB1_0101	PGFTPPHGGVLGWSP	PreS1_A	2	FTPPHGGVL	0.735	0.296	2026.32	85.00	NA	
65	DRB1_0301	PGFTPPHGGVLGWSP	PreS1_A	2	FTPPHGGVL	0.445	0.063	25393.10	95.00	NA	
65	DRB1_0401	PGFTPPHGGVLGWSP	PreS1_A	2	FTPPHGGVL	0.525	0.120	13690.78	95.00	NA	
65	DRB1_0701	PGFTPPHGGVLGWSP	PreS1_A	2	FTPPHGGVL	0.735	0.240	3736.40	85.00	NA	
65	DRB1_0802	PGFTPPHGGVLGWSP	PreS1_A	2	FTPPHGGVL	0.510	0.114	14636.89	95.00	NA	
65	DRB1_1101	PGFTPPHGGVLGWSP	PreS1_A	2	FTPPHGGVL	0.580	0.118	14016.78	95.00	NA	
65	DRB1_1302	PGFTPPHGGVLGWSP	PreS1_A	2	FTPPHGGVL	0.645	0.120	13685.89	95.00	NA	
65	DRB1_1501	PGFTPPHGGVLGWSP	PreS1_A	2	FTPPHGGVL	0.585	0.138	11290.69	95.00	NA	
65	DRB5_0101	PGFTPPHGGVLGWSP	PreS1_A	2	FTPPHGGVL	0.660	0.179	7231.78	90.00	NA	
65	DRB1_0101	GWSPQAQGILQTLPA	PreS1_D	6	QGILQTLPA	0.345	0.424	507.15	60.00	NA	
65	DRB1_0301	GWSPQAQGILQTLPA	PreS1_D	1	WSPQAQGIL	0.285	0.125	12945.26	95.00	NA	
65	DRB1_0401	GWSPQAQGILQTLPA	PreS1_D	6	QGILQTLPA	0.445	0.275	2547.11	75.00	NA	
65	DRB1_0701	GWSPQAQGILQTLPA	PreS1_D	1	WSPQAQGIL	0.560	0.293	2088.76	70.00	NA	
65	DRB1_0802	GWSPQAQGILQTLPA	PreS1_D	6	QGILQTLPA	0.370	0.228	4224.47	80.00	NA	
65	DRB1_1101	GWSPQAQGILQTLPA	PreS1_D	1	WSPQAQGIL	0.415	0.182	6945.06	85.00	NA	
65	DRB1_1302	GWSPQAQGILQTLPA	PreS1_D	1	WSPQAQGIL	0.380	0.202	5591.85	90.00	NA	
65	DRB1_1501	GWSPQAQGILQTLPA	PreS1_D	1	WSPQAQGIL	0.370	0.215	4893.31	85.00	NA	
65	DRB5_0101	GWSPQAQGILQTLPA	PreS1_D	1	WSPQAQGIL	0.455	0.210	5180.10	85.00	NA	
65	DRB1_0101	CPPICPGYRWMCLRR	S_A	3	ICPGYRWMC	0.320	0.325	1478.09	80.00	NA	
65	DRB1_0301	CPPICPGYRWMCLRR	S_A	3	ICPGYRWMC	0.535	0.200	5751.39	80.00	NA	
65	DRB1_0401	CPPICPGYRWMCLRR	S_A	3	ICPGYRWMC	0.320	0.234	3988.43	85.00	NA	
65	DRB1_0701	CPPICPGYRWMCLRR	S_A	3	ICPGYRWMC	0.370	0.262	2947.29	80.00	NA	
65	DRB1_0802	CPPICPGYRWMCLRR	S_A	3	ICPGYRWMC	0.415	0.272	2646.05	65.00	NA	
65	DRB1_1302	CPPICPGYRWMCLRR	S_A	3	ICPGYRWMC	0.480	0.231	4097.39	85.00	NA	
65	DRB1_0101	CPPTCPGYRWMCLRR	S_D	4	CPGYRWMCL	0.295	0.275	2548.33	90.00	NA	
65	DRB1_0301	CPPTCPGYRWMCLRR	S_D	6	GYRWMCLRR	0.375	0.143	10664.45	95.00	NA	
65	DRB1_0401	CPPTCPGYRWMCLRR	S_D	6	GYRWMCLRR	0.345	0.202	5628.09	95.00	NA	
65	DRB1_0701	CPPTCPGYRWMCLRR	S_D	4	CPGYRWMCL	0.320	0.216	4849.78	90.00	NA	
65	DRB1_0802	CPPTCPGYRWMCLRR	S_D	6	GYRWMCLRR	0.335	0.225	4359.50	80.00	NA	
65	DRB1_1302	CPPTCPGYRWMCLRR	S_D	6	GYRWMCLRR	0.335	0.170	7930.39	95.00	NA	
65	DRB1_1501	CPPTCPGYRWMCLRR	S_D	6	GYRWMCLRR	0.385	0.298	1987.15	65.00	NA	
65	DRB5_0101	CPPTCPGYRWMCLRR	S_D	6	GYRWMCLRR	0.445	0.335	1333.20	55.00	NA	
66	DRB1_0101	GFTPPHGGVLGWSPQ	PreS1_A	1	FTPPHGGVL	0.665	0.288	2224.30	90.00	NA	
66	DRB1_0301	GFTPPHGGVLGWSPQ	PreS1_A	1	FTPPHGGVL	0.340	0.066	24361.27	95.00	NA	
66	DRB1_0401	GFTPPHGGVLGWSPQ	PreS1_A	1	FTPPHGGVL	0.375	0.124	13109.76	95.00	NA	
66	DRB1_0701	GFTPPHGGVLGWSPQ	PreS1_A	1	FTPPHGGVL	0.680	0.227	4305.41	85.00	NA	
66	DRB1_0802	GFTPPHGGVLGWSPQ	PreS1_A	1	FTPPHGGVL	0.370	0.118	13963.50	95.00	NA	
66	DRB1_1101	GFTPPHGGVLGWSPQ	PreS1_A	1	FTPPHGGVL	0.485	0.115	14367.33	95.00	NA	
66	DRB1_1302	GFTPPHGGVLGWSPQ	PreS1_A	1	FTPPHGGVL	0.565	0.114	14574.95	95.00	NA	
66	DRB1_1501	GFTPPHGGVLGWSPQ	PreS1_A	1	FTPPHGGVL	0.505	0.138	11261.41	95.00	NA	
66	DRB5_0101	GFTPPHGGVLGWSPQ	PreS1_A	1	FTPPHGGVL	0.610	0.171	7852.69	95.00	NA	
66	DRB1_0301	WSPQAQGILQTLPAN	PreS1_D	5	QGILQTLPA	0.260	0.136	11533.19	95.00	NA	
66	DRB1_0401	WSPQAQGILQTLPAN	PreS1_D	5	QGILQTLPA	0.515	0.333	1357.30	55.00	NA	
66	DRB1_0701	WSPQAQGILQTLPAN	PreS1_D	5	QGILQTLPA	0.325	0.280	2408.05	75.00	NA	
66	DRB1_0802	WSPQAQGILQTLPAN	PreS1_D	5	QGILQTLPA	0.440	0.288	2208.12	60.00	NA	
66	DRB1_1101	WSPQAQGILQTLPAN	PreS1_D	5	QGILQTLPA	0.425	0.207	5298.12	80.00	NA	
66	DRB1_1302	WSPQAQGILQTLPAN	PreS1_D	5	QGILQTLPA	0.260	0.220	4620.85	85.00	NA	
66	DRB1_1501	WSPQAQGILQTLPAN	PreS1_D	5	QGILQTLPA	0.360	0.235	3915.02	80.00	NA	
66	DRB5_0101	WSPQAQGILQTLPAN	PreS1_D	5	QGILQTLPA	0.325	0.220	4609.07	85.00	NA	
66	DRB1_0301	PPICPGYRWMCLRRF	S_A	2	ICPGYRWMC	0.355	0.238	3795.93	65.00	NA	
66	DRB1_1302	PPICPGYRWMCLRRF	S_A	6	YRWMCLRRF	0.595	0.338	1293.41	55.00	NA	
66	DRB1_0101	PPTCPGYRWMCLRRF	S_D	6	YRWMCLRRF	0.800	0.460	344.70	55.00	NA	
66	DRB1_0301	PPTCPGYRWMCLRRF	S_D	6	YRWMCLRRF	0.500	0.207	5309.37	75.00	NA	
66	DRB1_0401	PPTCPGYRWMCLRRF	S_D	6	YRWMCLRRF	0.750	0.334	1343.17	55.00	NA	
66	DRB1_1302	PPTCPGYRWMCLRRF	S_D	6	YRWMCLRRF	0.685	0.309	1763.68	65.00	NA	
67	DRB1_0101	FTPPHGGVLGWSPQA	PreS1_A	6	GVLGWSPQA	0.290	0.278	2466.06	90.00	NA	
67	DRB1_0301	FTPPHGGVLGWSPQA	PreS1_A	6	GVLGWSPQA	0.360	0.079	21224.61	95.00	NA	
67	DRB1_0401	FTPPHGGVLGWSPQA	PreS1_A	6	GVLGWSPQA	0.440	0.153	9506.10	95.00	NA	
67	DRB1_0701	FTPPHGGVLGWSPQA	PreS1_A	0	FTPPHGGVL	0.440	0.191	6320.79	90.00	NA	
67	DRB1_0802	FTPPHGGVLGWSPQA	PreS1_A	6	GVLGWSPQA	0.360	0.137	11313.19	95.00	NA	
67	DRB1_1101	FTPPHGGVLGWSPQA	PreS1_A	6	GVLGWSPQA	0.280	0.116	14283.01	95.00	NA	
67	DRB1_1302	FTPPHGGVLGWSPQA	PreS1_A	6	GVLGWSPQA	0.375	0.120	13624.72	95.00	NA	
67	DRB1_1501	FTPPHGGVLGWSPQA	PreS1_A	6	GVLGWSPQA	0.385	0.163	8569.46	95.00	NA	
67	DRB5_0101	FTPPHGGVLGWSPQA	PreS1_A	4	HGGVLGWSP	0.220	0.152	9686.34	95.00	NA	
67	DRB1_0301	SPQAQGILQTLPANP	PreS1_D	6	ILQTLPANP	0.590	0.164	8450.77	90.00	NA	
67	DRB1_0701	SPQAQGILQTLPANP	PreS1_D	6	ILQTLPANP	0.655	0.332	1373.57	60.00	NA	
67	DRB1_1101	SPQAQGILQTLPANP	PreS1_D	6	ILQTLPANP	0.370	0.239	3749.92	75.00	NA	
67	DRB1_1302	SPQAQGILQTLPANP	PreS1_D	6	ILQTLPANP	0.740	0.316	1640.19	60.00	NA	
67	DRB1_1501	SPQAQGILQTLPANP	PreS1_D	6	ILQTLPANP	0.455	0.279	2437.07	70.00	NA	
67	DRB5_0101	SPQAQGILQTLPANP	PreS1_D	6	ILQTLPANP	0.485	0.258	3060.25	75.00	NA	
67	DRB1_0301	PICPGYRWMCLRRFI	S_A	5	YRWMCLRRF	0.375	0.254	3205.61	60.00	NA	
67	DRB1_0301	PTCPGYRWMCLRRFI	S_D	5	YRWMCLRRF	0.470	0.238	3806.01	65.00	NA	
67	DRB1_1302	PTCPGYRWMCLRRFI	S_D	5	YRWMCLRRF	0.655	0.350	1135.89	55.00	NA	
68	DRB1_0101	TPPHGGVLGWSPQAQ	PreS1_A	5	GVLGWSPQA	0.375	0.326	1475.24	80.00	NA	
68	DRB1_0301	TPPHGGVLGWSPQAQ	PreS1_A	6	VLGWSPQAQ	0.535	0.128	12530.60	95.00	NA	
68	DRB1_0401	TPPHGGVLGWSPQAQ	PreS1_A	6	VLGWSPQAQ	0.445	0.238	3817.68	85.00	NA	
68	DRB1_0701	TPPHGGVLGWSPQAQ	PreS1_A	6	VLGWSPQAQ	0.415	0.190	6404.08	95.00	NA	
68	DRB1_0802	TPPHGGVLGWSPQAQ	PreS1_A	6	VLGWSPQAQ	0.560	0.211	5118.60	85.00	NA	
68	DRB1_1101	TPPHGGVLGWSPQAQ	PreS1_A	6	VLGWSPQAQ	0.550	0.166	8319.49	90.00	NA	
68	DRB1_1302	TPPHGGVLGWSPQAQ	PreS1_A	6	VLGWSPQAQ	0.525	0.176	7468.43	95.00	NA	
68	DRB1_1501	TPPHGGVLGWSPQAQ	PreS1_A	6	VLGWSPQAQ	0.615	0.259	3039.63	75.00	NA	
68	DRB5_0101	TPPHGGVLGWSPQAQ	PreS1_A	6	VLGWSPQAQ	0.485	0.191	6315.32	90.00	NA	
68	DRB1_0301	PQAQGILQTLPANPP	PreS1_D	5	ILQTLPANP	0.645	0.192	6284.31	80.00	NA	
68	DRB1_0701	PQAQGILQTLPANPP	PreS1_D	5	ILQTLPANP	0.610	0.365	967.59	55.00	NA	
68	DRB1_1101	PQAQGILQTLPANPP	PreS1_D	5	ILQTLPANP	0.425	0.276	2532.88	65.00	NA	
68	DRB1_1501	PQAQGILQTLPANPP	PreS1_D	5	ILQTLPANP	0.450	0.317	1627.81	60.00	NA	
68	DRB5_0101	PQAQGILQTLPANPP	PreS1_D	5	ILQTLPANP	0.470	0.305	1852.88	60.00	NA	
69	DRB1_0101	PPHGGVLGWSPQAQG	PreS1_A	5	VLGWSPQAQ	0.395	0.356	1062.73	75.00	NA	
69	DRB1_0301	PPHGGVLGWSPQAQG	PreS1_A	5	VLGWSPQAQ	0.535	0.150	9899.41	95.00	NA	
69	DRB1_0401	PPHGGVLGWSPQAQG	PreS1_A	5	VLGWSPQAQ	0.515	0.263	2909.37	80.00	NA	
69	DRB1_0701	PPHGGVLGWSPQAQG	PreS1_A	5	VLGWSPQAQ	0.410	0.210	5169.47	90.00	NA	
69	DRB1_0802	PPHGGVLGWSPQAQG	PreS1_A	5	VLGWSPQAQ	0.600	0.247	3459.55	75.00	NA	
69	DRB1_1101	PPHGGVLGWSPQAQG	PreS1_A	5	VLGWSPQAQ	0.585	0.196	5983.78	85.00	NA	
69	DRB1_1302	PPHGGVLGWSPQAQG	PreS1_A	5	VLGWSPQAQ	0.510	0.194	6153.77	90.00	NA	
69	DRB1_1501	PPHGGVLGWSPQAQG	PreS1_A	5	VLGWSPQAQ	0.615	0.288	2219.21	70.00	NA	
69	DRB5_0101	PPHGGVLGWSPQAQG	PreS1_A	5	VLGWSPQAQ	0.540	0.222	4509.77	80.00	NA	
69	DRB1_0301	QAQGILQTLPANPPP	PreS1_D	4	ILQTLPANP	0.605	0.197	5947.57	80.00	NA	
69	DRB1_0701	QAQGILQTLPANPPP	PreS1_D	4	ILQTLPANP	0.555	0.365	964.17	55.00	NA	
69	DRB1_1101	QAQGILQTLPANPPP	PreS1_D	4	ILQTLPANP	0.390	0.289	2189.99	60.00	NA	
69	DRB1_1501	QAQGILQTLPANPPP	PreS1_D	4	ILQTLPANP	0.420	0.328	1444.83	60.00	NA	
69	DRB5_0101	QAQGILQTLPANPPP	PreS1_D	4	ILQTLPANP	0.410	0.318	1602.63	60.00	NA	
70	DRB1_0101	PHGGVLGWSPQAQGI	PreS1_A	4	VLGWSPQAQ	0.385	0.403	640.33	65.00	NA	
70	DRB1_0301	PHGGVLGWSPQAQGI	PreS1_A	4	VLGWSPQAQ	0.530	0.175	7534.91	85.00	NA	
70	DRB1_0401	PHGGVLGWSPQAQGI	PreS1_A	4	VLGWSPQAQ	0.475	0.298	1995.47	65.00	NA	
70	DRB1_0701	PHGGVLGWSPQAQGI	PreS1_A	4	VLGWSPQAQ	0.360	0.256	3144.23	80.00	NA	
70	DRB1_0802	PHGGVLGWSPQAQGI	PreS1_A	4	VLGWSPQAQ	0.585	0.281	2380.18	65.00	NA	
70	DRB1_1101	PHGGVLGWSPQAQGI	PreS1_A	4	VLGWSPQAQ	0.580	0.225	4360.21	75.00	NA	
70	DRB1_1302	PHGGVLGWSPQAQGI	PreS1_A	4	VLGWSPQAQ	0.480	0.233	4036.14	85.00	NA	
70	DRB1_1501	PHGGVLGWSPQAQGI	PreS1_A	4	VLGWSPQAQ	0.640	0.334	1353.03	55.00	NA	
70	DRB5_0101	PHGGVLGWSPQAQGI	PreS1_A	4	VLGWSPQAQ	0.540	0.255	3154.04	75.00	NA	
70	DRB1_0301	AQGILQTLPANPPPA	PreS1_D	3	ILQTLPANP	0.580	0.208	5265.37	75.00	NA	
70	DRB1_1101	AQGILQTLPANPPPA	PreS1_D	4	LQTLPANPP	0.450	0.314	1670.60	55.00	NA	
70	DRB1_1501	AQGILQTLPANPPPA	PreS1_D	4	LQTLPANPP	0.445	0.349	1146.11	55.00	NA	
71	DRB1_0101	HGGVLGWSPQAQGIL	PreS1_A	3	VLGWSPQAQ	0.315	0.452	376.78	55.00	NA	
71	DRB1_0301	HGGVLGWSPQAQGIL	PreS1_A	3	VLGWSPQAQ	0.460	0.200	5743.86	80.00	NA	
71	DRB1_0401	HGGVLGWSPQAQGIL	PreS1_A	3	VLGWSPQAQ	0.410	0.322	1538.84	60.00	NA	
71	DRB1_0701	HGGVLGWSPQAQGIL	PreS1_A	6	WSPQAQGIL	0.395	0.348	1158.84	60.00	NA	
71	DRB1_0802	HGGVLGWSPQAQGIL	PreS1_A	3	VLGWSPQAQ	0.520	0.305	1843.86	55.00	NA	
71	DRB1_1101	HGGVLGWSPQAQGIL	PreS1_A	3	VLGWSPQAQ	0.485	0.256	3134.14	70.00	NA	
71	DRB1_1302	HGGVLGWSPQAQGIL	PreS1_A	3	VLGWSPQAQ	0.350	0.281	2390.37	70.00	NA	
71	DRB5_0101	HGGVLGWSPQAQGIL	PreS1_A	3	VLGWSPQAQ	0.425	0.297	2007.20	65.00	NA	
71	DRB1_0301	QGILQTLPANPPPAS	PreS1_D	2	ILQTLPANP	0.525	0.206	5381.20	75.00	NA	
71	DRB1_1101	QGILQTLPANPPPAS	PreS1_D	3	LQTLPANPP	0.530	0.313	1685.38	55.00	NA	
71	DRB1_1501	QGILQTLPANPPPAS	PreS1_D	3	LQTLPANPP	0.540	0.340	1260.36	55.00	NA	
72	DRB1_0301	GGVLGWSPQAQGILA	PreS1_A	2	VLGWSPQAQ	0.420	0.201	5681.13	80.00	NA	
72	DRB1_0401	GGVLGWSPQAQGILA	PreS1_A	2	VLGWSPQAQ	0.350	0.325	1485.20	55.00	NA	
72	DRB1_0802	GGVLGWSPQAQGILA	PreS1_A	2	VLGWSPQAQ	0.420	0.308	1782.23	55.00	NA	
72	DRB1_1101	GGVLGWSPQAQGILA	PreS1_A	2	VLGWSPQAQ	0.400	0.268	2755.02	65.00	NA	
72	DRB1_1302	GGVLGWSPQAQGILA	PreS1_A	3	LGWSPQAQG	0.340	0.290	2175.18	70.00	NA	
72	DRB5_0101	GGVLGWSPQAQGILA	PreS1_A	2	VLGWSPQAQ	0.310	0.315	1659.06	60.00	NA	
72	DRB1_0301	GILQTLPANPPPAST	PreS1_D	1	ILQTLPANP	0.465	0.187	6616.01	85.00	NA	
72	DRB1_0701	GILQTLPANPPPAST	PreS1_D	2	LQTLPANPP	0.485	0.345	1192.94	60.00	NA	
72	DRB1_1101	GILQTLPANPPPAST	PreS1_D	2	LQTLPANPP	0.615	0.287	2251.27	60.00	NA	
72	DRB1_1501	GILQTLPANPPPAST	PreS1_D	2	LQTLPANPP	0.605	0.306	1817.02	65.00	NA	
72	DRB5_0101	GILQTLPANPPPAST	PreS1_D	2	LQTLPANPP	0.520	0.316	1644.46	60.00	NA	
72	DRB1_0101	YRWMCLRRFIIFLFI	S_A	2	WMCLRRFII	0.370	0.432	465.53	60.00	NA	
72	DRB1_0301	YRWMCLRRFIIFLFI	S_A	2	WMCLRRFII	0.395	0.237	3868.07	65.00	NA	
72	DRB1_0401	YRWMCLRRFIIFLFI	S_A	2	WMCLRRFII	0.275	0.273	2617.63	75.00	NA	
72	DRB1_1302	YRWMCLRRFIIFLFI	S_A	2	WMCLRRFII	0.295	0.321	1543.43	60.00	NA	
72	DRB1_0101	YRWMCLRRFIIFLFI	S_D	2	WMCLRRFII	0.370	0.432	465.53	60.00	NA	
72	DRB1_0301	YRWMCLRRFIIFLFI	S_D	2	WMCLRRFII	0.395	0.237	3868.07	65.00	NA	
72	DRB1_0401	YRWMCLRRFIIFLFI	S_D	2	WMCLRRFII	0.275	0.273	2617.63	75.00	NA	
72	DRB1_1302	YRWMCLRRFIIFLFI	S_D	2	WMCLRRFII	0.295	0.321	1543.43	60.00	NA	
73	DRB1_0301	GVLGWSPQAQGILAT	PreS1_A	1	VLGWSPQAQ	0.360	0.188	6508.02	85.00	NA	
73	DRB1_0401	GVLGWSPQAQGILAT	PreS1_A	1	VLGWSPQAQ	0.320	0.307	1808.57	65.00	NA	
73	DRB1_0802	GVLGWSPQAQGILAT	PreS1_A	1	VLGWSPQAQ	0.400	0.294	2066.59	60.00	NA	
73	DRB1_1101	GVLGWSPQAQGILAT	PreS1_A	4	WSPQAQGIL	0.355	0.260	3002.82	65.00	NA	
73	DRB1_1302	GVLGWSPQAQGILAT	PreS1_A	4	WSPQAQGIL	0.350	0.277	2489.60	75.00	NA	
73	DRB1_1501	GVLGWSPQAQGILAT	PreS1_A	1	VLGWSPQAQ	0.505	0.349	1150.04	55.00	NA	
73	DRB5_0101	GVLGWSPQAQGILAT	PreS1_A	4	WSPQAQGIL	0.405	0.307	1804.72	60.00	NA	
73	DRB1_0301	ILQTLPANPPPASTN	PreS1_D	1	LQTLPANPP	0.350	0.149	9961.62	95.00	NA	
73	DRB1_0701	ILQTLPANPPPASTN	PreS1_D	1	LQTLPANPP	0.585	0.279	2441.10	75.00	NA	
73	DRB1_1101	ILQTLPANPPPASTN	PreS1_D	1	LQTLPANPP	0.630	0.231	4128.85	75.00	NA	
73	DRB1_1302	ILQTLPANPPPASTN	PreS1_D	1	LQTLPANPP	0.440	0.314	1680.97	65.00	NA	
73	DRB1_1501	ILQTLPANPPPASTN	PreS1_D	1	LQTLPANPP	0.705	0.246	3477.75	75.00	NA	
73	DRB5_0101	ILQTLPANPPPASTN	PreS1_D	1	LQTLPANPP	0.600	0.258	3079.02	75.00	NA	
73	DRB1_0101	RWMCLRRFIIFLFIL	S_A	1	WMCLRRFII	0.555	0.363	987.48	75.00	NA	
73	DRB1_0301	RWMCLRRFIIFLFIL	S_A	1	WMCLRRFII	0.495	0.202	5611.61	80.00	NA	
73	DRB1_0401	RWMCLRRFIIFLFIL	S_A	1	WMCLRRFII	0.450	0.208	5251.43	90.00	NA	
73	DRB1_0701	RWMCLRRFIIFLFIL	S_A	1	WMCLRRFII	0.440	0.329	1426.29	65.00	NA	
73	DRB1_0802	RWMCLRRFIIFLFIL	S_A	1	WMCLRRFII	0.500	0.283	2328.97	65.00	NA	
73	DRB1_1302	RWMCLRRFIIFLFIL	S_A	1	WMCLRRFII	0.390	0.269	2714.87	75.00	NA	
73	DRB5_0101	RWMCLRRFIIFLFIL	S_A	1	WMCLRRFII	0.585	0.321	1544.03	60.00	NA	
73	DRB1_0101	RWMCLRRFIIFLFIL	S_D	1	WMCLRRFII	0.555	0.363	987.48	75.00	NA	
73	DRB1_0301	RWMCLRRFIIFLFIL	S_D	1	WMCLRRFII	0.495	0.202	5611.61	80.00	NA	
73	DRB1_0401	RWMCLRRFIIFLFIL	S_D	1	WMCLRRFII	0.450	0.208	5251.43	90.00	NA	
73	DRB1_0701	RWMCLRRFIIFLFIL	S_D	1	WMCLRRFII	0.440	0.329	1426.29	65.00	NA	
73	DRB1_0802	RWMCLRRFIIFLFIL	S_D	1	WMCLRRFII	0.500	0.283	2328.97	65.00	NA	
73	DRB1_1302	RWMCLRRFIIFLFIL	S_D	1	WMCLRRFII	0.390	0.269	2714.87	75.00	NA	
73	DRB5_0101	RWMCLRRFIIFLFIL	S_D	1	WMCLRRFII	0.585	0.321	1544.03	60.00	NA	
74	DRB1_0301	VLGWSPQAQGILATV	PreS1_A	3	WSPQAQGIL	0.345	0.167	8176.62	90.00	NA	
74	DRB1_0401	VLGWSPQAQGILATV	PreS1_A	3	WSPQAQGIL	0.305	0.282	2373.05	70.00	NA	
74	DRB1_0802	VLGWSPQAQGILATV	PreS1_A	3	WSPQAQGIL	0.295	0.271	2656.49	65.00	NA	
74	DRB1_1101	VLGWSPQAQGILATV	PreS1_A	3	WSPQAQGIL	0.480	0.248	3408.39	70.00	NA	
74	DRB1_1302	VLGWSPQAQGILATV	PreS1_A	3	WSPQAQGIL	0.495	0.259	3049.67	75.00	NA	
74	DRB1_1501	VLGWSPQAQGILATV	PreS1_A	3	WSPQAQGIL	0.380	0.308	1775.93	65.00	NA	
74	DRB5_0101	VLGWSPQAQGILATV	PreS1_A	3	WSPQAQGIL	0.550	0.290	2169.16	65.00	NA	
74	DRB1_0101	LQTLPANPPPASTNR	PreS1_D	0	LQTLPANPP	0.560	0.373	880.34	75.00	NA	
74	DRB1_0301	LQTLPANPPPASTNR	PreS1_D	3	LPANPPPAS	0.550	0.111	14978.78	95.00	NA	
74	DRB1_0401	LQTLPANPPPASTNR	PreS1_D	0	LQTLPANPP	0.470	0.245	3528.66	85.00	NA	
74	DRB1_0701	LQTLPANPPPASTNR	PreS1_D	0	LQTLPANPP	0.425	0.162	8701.85	95.00	NA	
74	DRB1_0802	LQTLPANPPPASTNR	PreS1_D	0	LQTLPANPP	0.440	0.206	5392.09	85.00	NA	
74	DRB1_1101	LQTLPANPPPASTNR	PreS1_D	3	LPANPPPAS	0.340	0.145	10421.03	95.00	NA	
74	DRB1_1302	LQTLPANPPPASTNR	PreS1_D	3	LPANPPPAS	0.585	0.252	3268.16	80.00	NA	
74	DRB1_1501	LQTLPANPPPASTNR	PreS1_D	0	LQTLPANPP	0.465	0.144	10537.02	95.00	NA	
74	DRB5_0101	LQTLPANPPPASTNR	PreS1_D	3	LPANPPPAS	0.315	0.170	7951.01	95.00	NA	
74	DRB1_0101	WMCLRRFIIFLFILL	S_A	3	LRRFIIFLF	0.185	0.324	1506.67	85.00	NA	
74	DRB1_0301	WMCLRRFIIFLFILL	S_A	3	LRRFIIFLF	0.240	0.153	9538.45	95.00	NA	
74	DRB1_0401	WMCLRRFIIFLFILL	S_A	3	LRRFIIFLF	0.290	0.182	6998.69	95.00	NA	
74	DRB1_0701	WMCLRRFIIFLFILL	S_A	3	LRRFIIFLF	0.195	0.286	2267.60	75.00	NA	
74	DRB1_0802	WMCLRRFIIFLFILL	S_A	0	WMCLRRFII	0.380	0.214	4941.84	85.00	NA	
74	DRB1_1101	WMCLRRFIIFLFILL	S_A	0	WMCLRRFII	0.545	0.303	1880.71	55.00	NA	
74	DRB1_1302	WMCLRRFIIFLFILL	S_A	3	LRRFIIFLF	0.285	0.220	4644.26	85.00	NA	
74	DRB1_1501	WMCLRRFIIFLFILL	S_A	3	LRRFIIFLF	0.345	0.343	1220.22	55.00	NA	
74	DRB5_0101	WMCLRRFIIFLFILL	S_A	0	WMCLRRFII	0.380	0.238	3802.47	80.00	NA	
74	DRB1_0101	WMCLRRFIIFLFILL	S_D	3	LRRFIIFLF	0.185	0.324	1506.67	85.00	NA	
74	DRB1_0301	WMCLRRFIIFLFILL	S_D	3	LRRFIIFLF	0.240	0.153	9538.45	95.00	NA	
74	DRB1_0401	WMCLRRFIIFLFILL	S_D	3	LRRFIIFLF	0.290	0.182	6998.69	95.00	NA	
74	DRB1_0701	WMCLRRFIIFLFILL	S_D	3	LRRFIIFLF	0.195	0.286	2267.60	75.00	NA	
74	DRB1_0802	WMCLRRFIIFLFILL	S_D	0	WMCLRRFII	0.380	0.214	4941.84	85.00	NA	
74	DRB1_1101	WMCLRRFIIFLFILL	S_D	0	WMCLRRFII	0.545	0.303	1880.71	55.00	NA	
74	DRB1_1302	WMCLRRFIIFLFILL	S_D	3	LRRFIIFLF	0.285	0.220	4644.26	85.00	NA	
74	DRB1_1501	WMCLRRFIIFLFILL	S_D	3	LRRFIIFLF	0.345	0.343	1220.22	55.00	NA	
74	DRB5_0101	WMCLRRFIIFLFILL	S_D	0	WMCLRRFII	0.380	0.238	3802.47	80.00	NA	
75	DRB1_0101	LGWSPQAQGILATVP	PreS1_A	2	WSPQAQGIL	0.530	0.440	429.41	60.00	NA	
75	DRB1_0301	LGWSPQAQGILATVP	PreS1_A	2	WSPQAQGIL	0.485	0.126	12753.00	95.00	NA	
75	DRB1_0401	LGWSPQAQGILATVP	PreS1_A	2	WSPQAQGIL	0.405	0.233	4005.04	85.00	NA	
75	DRB1_0701	LGWSPQAQGILATVP	PreS1_A	2	WSPQAQGIL	0.705	0.339	1282.28	60.00	NA	
75	DRB1_0802	LGWSPQAQGILATVP	PreS1_A	2	WSPQAQGIL	0.425	0.224	4446.58	80.00	NA	
75	DRB1_1101	LGWSPQAQGILATVP	PreS1_A	2	WSPQAQGIL	0.665	0.204	5511.48	80.00	NA	
75	DRB1_1302	LGWSPQAQGILATVP	PreS1_A	2	WSPQAQGIL	0.575	0.217	4771.44	85.00	NA	
75	DRB1_1501	LGWSPQAQGILATVP	PreS1_A	2	WSPQAQGIL	0.620	0.234	3984.16	80.00	NA	
75	DRB5_0101	LGWSPQAQGILATVP	PreS1_A	2	WSPQAQGIL	0.705	0.241	3671.63	80.00	NA	
75	DRB1_0101	QTLPANPPPASTNRQ	PreS1_D	1	TLPANPPPA	0.510	0.217	4759.84	95.00	NA	
75	DRB1_0301	QTLPANPPPASTNRQ	PreS1_D	2	LPANPPPAS	0.700	0.087	19577.93	95.00	NA	
75	DRB1_0401	QTLPANPPPASTNRQ	PreS1_D	2	LPANPPPAS	0.505	0.139	11059.40	95.00	NA	
75	DRB1_0701	QTLPANPPPASTNRQ	PreS1_D	1	TLPANPPPA	0.435	0.099	17153.39	95.00	NA	
75	DRB1_0802	QTLPANPPPASTNRQ	PreS1_D	2	LPANPPPAS	0.510	0.130	12225.79	95.00	NA	
75	DRB1_1101	QTLPANPPPASTNRQ	PreS1_D	2	LPANPPPAS	0.530	0.100	16894.23	95.00	NA	
75	DRB1_1302	QTLPANPPPASTNRQ	PreS1_D	2	LPANPPPAS	0.725	0.192	6292.47	90.00	NA	
75	DRB1_1501	QTLPANPPPASTNRQ	PreS1_D	2	LPANPPPAS	0.505	0.092	18516.84	95.00	NA	
75	DRB5_0101	QTLPANPPPASTNRQ	PreS1_D	2	LPANPPPAS	0.490	0.120	13687.82	95.00	NA	
75	DRB1_0101	MCLRRFIIFLFILLL	S_A	6	IIFLFILLL	0.295	0.300	1952.66	85.00	NA	
75	DRB1_0301	MCLRRFIIFLFILLL	S_A	2	LRRFIIFLF	0.315	0.133	11823.29	95.00	NA	
75	DRB1_0401	MCLRRFIIFLFILLL	S_A	6	IIFLFILLL	0.270	0.182	6945.73	95.00	NA	
75	DRB1_0701	MCLRRFIIFLFILLL	S_A	2	LRRFIIFLF	0.230	0.256	3136.45	80.00	NA	
75	DRB1_0802	MCLRRFIIFLFILLL	S_A	2	LRRFIIFLF	0.340	0.176	7436.58	90.00	NA	
75	DRB1_1101	MCLRRFIIFLFILLL	S_A	2	LRRFIIFLF	0.285	0.209	5186.44	80.00	NA	
75	DRB1_1302	MCLRRFIIFLFILLL	S_A	2	LRRFIIFLF	0.310	0.195	6070.97	90.00	NA	
75	DRB1_1501	MCLRRFIIFLFILLL	S_A	2	LRRFIIFLF	0.375	0.320	1570.18	60.00	NA	
75	DRB5_0101	MCLRRFIIFLFILLL	S_A	2	LRRFIIFLF	0.220	0.195	6085.70	90.00	NA	
75	DRB1_0101	MCLRRFIIFLFILLL	S_D	6	IIFLFILLL	0.295	0.300	1952.66	85.00	NA	
75	DRB1_0301	MCLRRFIIFLFILLL	S_D	2	LRRFIIFLF	0.315	0.133	11823.29	95.00	NA	
75	DRB1_0401	MCLRRFIIFLFILLL	S_D	6	IIFLFILLL	0.270	0.182	6945.73	95.00	NA	
75	DRB1_0701	MCLRRFIIFLFILLL	S_D	2	LRRFIIFLF	0.230	0.256	3136.45	80.00	NA	
75	DRB1_0802	MCLRRFIIFLFILLL	S_D	2	LRRFIIFLF	0.340	0.176	7436.58	90.00	NA	
75	DRB1_1101	MCLRRFIIFLFILLL	S_D	2	LRRFIIFLF	0.285	0.209	5186.44	80.00	NA	
75	DRB1_1302	MCLRRFIIFLFILLL	S_D	2	LRRFIIFLF	0.310	0.195	6070.97	90.00	NA	
75	DRB1_1501	MCLRRFIIFLFILLL	S_D	2	LRRFIIFLF	0.375	0.320	1570.18	60.00	NA	
75	DRB5_0101	MCLRRFIIFLFILLL	S_D	2	LRRFIIFLF	0.220	0.195	6085.70	90.00	NA	
76	DRB1_0101	GWSPQAQGILATVPA	PreS1_A	1	WSPQAQGIL	0.255	0.435	453.78	60.00	NA	
76	DRB1_0301	GWSPQAQGILATVPA	PreS1_A	1	WSPQAQGIL	0.385	0.113	14680.83	95.00	NA	
76	DRB1_0401	GWSPQAQGILATVPA	PreS1_A	6	QGILATVPA	0.360	0.258	3053.80	80.00	NA	
76	DRB1_0701	GWSPQAQGILATVPA	PreS1_A	1	WSPQAQGIL	0.525	0.304	1861.52	70.00	NA	
76	DRB1_0802	GWSPQAQGILATVPA	PreS1_A	6	QGILATVPA	0.345	0.240	3737.04	75.00	NA	
76	DRB1_1101	GWSPQAQGILATVPA	PreS1_A	1	WSPQAQGIL	0.465	0.187	6636.01	85.00	NA	
76	DRB1_1302	GWSPQAQGILATVPA	PreS1_A	1	WSPQAQGIL	0.395	0.206	5374.97	90.00	NA	
76	DRB1_1501	GWSPQAQGILATVPA	PreS1_A	1	WSPQAQGIL	0.445	0.207	5304.20	85.00	NA	
76	DRB5_0101	GWSPQAQGILATVPA	PreS1_A	1	WSPQAQGIL	0.525	0.213	4974.56	85.00	NA	
76	DRB1_0101	TLPANPPPASTNRQS	PreS1_D	1	LPANPPPAS	0.495	0.172	7796.22	95.00	NA	
76	DRB1_0301	TLPANPPPASTNRQS	PreS1_D	1	LPANPPPAS	0.640	0.074	22502.62	95.00	NA	
76	DRB1_0401	TLPANPPPASTNRQS	PreS1_D	1	LPANPPPAS	0.570	0.116	14318.91	95.00	NA	
76	DRB1_0701	TLPANPPPASTNRQS	PreS1_D	1	LPANPPPAS	0.365	0.081	20754.75	95.00	NA	
76	DRB1_0802	TLPANPPPASTNRQS	PreS1_D	1	LPANPPPAS	0.540	0.107	15786.48	95.00	NA	
76	DRB1_1101	TLPANPPPASTNRQS	PreS1_D	1	LPANPPPAS	0.520	0.086	19624.37	95.00	NA	
76	DRB1_1302	TLPANPPPASTNRQS	PreS1_D	1	LPANPPPAS	0.765	0.155	9296.77	95.00	NA	
76	DRB1_1501	TLPANPPPASTNRQS	PreS1_D	1	LPANPPPAS	0.495	0.078	21600.85	95.00	NA	
76	DRB5_0101	TLPANPPPASTNRQS	PreS1_D	1	LPANPPPAS	0.495	0.102	16525.96	95.00	NA	
76	DRB1_0101	CLRRFIIFLFILLLC	S_A	5	IIFLFILLL	0.375	0.297	2009.83	85.00	NA	
76	DRB1_0301	CLRRFIIFLFILLLC	S_A	5	IIFLFILLL	0.310	0.126	12848.15	95.00	NA	
76	DRB1_0401	CLRRFIIFLFILLLC	S_A	5	IIFLFILLL	0.330	0.185	6791.90	95.00	NA	
76	DRB1_0701	CLRRFIIFLFILLLC	S_A	1	LRRFIIFLF	0.240	0.241	3691.59	85.00	NA	
76	DRB1_0802	CLRRFIIFLFILLLC	S_A	1	LRRFIIFLF	0.300	0.166	8317.06	95.00	NA	
76	DRB1_1101	CLRRFIIFLFILLLC	S_A	1	LRRFIIFLF	0.260	0.201	5671.43	80.00	NA	
76	DRB1_1302	CLRRFIIFLFILLLC	S_A	1	LRRFIIFLF	0.305	0.179	7193.07	95.00	NA	
76	DRB1_1501	CLRRFIIFLFILLLC	S_A	1	LRRFIIFLF	0.365	0.309	1757.58	65.00	NA	
76	DRB5_0101	CLRRFIIFLFILLLC	S_A	4	FIIFLFILL	0.230	0.187	6599.71	90.00	NA	
76	DRB1_0101	CLRRFIIFLFILLLC	S_D	5	IIFLFILLL	0.375	0.297	2009.83	85.00	NA	
76	DRB1_0301	CLRRFIIFLFILLLC	S_D	5	IIFLFILLL	0.310	0.126	12848.15	95.00	NA	
76	DRB1_0401	CLRRFIIFLFILLLC	S_D	5	IIFLFILLL	0.330	0.185	6791.90	95.00	NA	
76	DRB1_0701	CLRRFIIFLFILLLC	S_D	1	LRRFIIFLF	0.240	0.241	3691.59	85.00	NA	
76	DRB1_0802	CLRRFIIFLFILLLC	S_D	1	LRRFIIFLF	0.300	0.166	8317.06	95.00	NA	
76	DRB1_1101	CLRRFIIFLFILLLC	S_D	1	LRRFIIFLF	0.260	0.201	5671.43	80.00	NA	
76	DRB1_1302	CLRRFIIFLFILLLC	S_D	1	LRRFIIFLF	0.305	0.179	7193.07	95.00	NA	
76	DRB1_1501	CLRRFIIFLFILLLC	S_D	1	LRRFIIFLF	0.365	0.309	1757.58	65.00	NA	
76	DRB5_0101	CLRRFIIFLFILLLC	S_D	4	FIIFLFILL	0.230	0.187	6599.71	90.00	NA	
77	DRB1_0301	WSPQAQGILATVPAV	PreS1_A	6	GILATVPAV	0.315	0.139	11153.49	95.00	NA	
77	DRB1_0401	WSPQAQGILATVPAV	PreS1_A	5	QGILATVPA	0.455	0.329	1427.31	55.00	NA	
77	DRB1_0701	WSPQAQGILATVPAV	PreS1_A	6	GILATVPAV	0.335	0.343	1221.17	60.00	NA	
77	DRB1_1101	WSPQAQGILATVPAV	PreS1_A	5	QGILATVPA	0.390	0.212	5061.38	80.00	NA	
77	DRB1_1302	WSPQAQGILATVPAV	PreS1_A	6	GILATVPAV	0.505	0.314	1675.85	65.00	NA	
77	DRB1_1501	WSPQAQGILATVPAV	PreS1_A	5	QGILATVPA	0.290	0.238	3809.30	80.00	NA	
77	DRB5_0101	WSPQAQGILATVPAV	PreS1_A	5	QGILATVPA	0.310	0.227	4287.65	80.00	NA	
77	DRB1_0101	LPANPPPASTNRQSG	PreS1_D	0	LPANPPPAS	0.390	0.114	14535.10	95.00	NA	
77	DRB1_0301	LPANPPPASTNRQSG	PreS1_D	0	LPANPPPAS	0.375	0.057	26884.56	95.00	NA	
77	DRB1_0401	LPANPPPASTNRQSG	PreS1_D	0	LPANPPPAS	0.285	0.086	19707.78	95.00	NA	
77	DRB1_0701	LPANPPPASTNRQSG	PreS1_D	6	PASTNRQSG	0.210	0.064	25024.89	95.00	NA	
77	DRB1_0802	LPANPPPASTNRQSG	PreS1_D	6	PASTNRQSG	0.260	0.082	20491.90	95.00	NA	
77	DRB1_1101	LPANPPPASTNRQSG	PreS1_D	6	PASTNRQSG	0.360	0.075	22199.60	95.00	NA	
77	DRB1_1302	LPANPPPASTNRQSG	PreS1_D	0	LPANPPPAS	0.485	0.089	19096.73	95.00	NA	
77	DRB1_1501	LPANPPPASTNRQSG	PreS1_D	0	LPANPPPAS	0.295	0.060	26105.16	95.00	NA	
77	DRB5_0101	LPANPPPASTNRQSG	PreS1_D	0	LPANPPPAS	0.265	0.079	21285.56	95.00	NA	
77	DRB1_0101	LRRFIIFLFILLLCL	S_A	4	IIFLFILLL	0.370	0.310	1739.25	85.00	NA	
77	DRB1_0301	LRRFIIFLFILLLCL	S_A	4	IIFLFILLL	0.345	0.126	12735.76	95.00	NA	
77	DRB1_0401	LRRFIIFLFILLLCL	S_A	4	IIFLFILLL	0.325	0.193	6221.46	95.00	NA	
77	DRB1_0701	LRRFIIFLFILLLCL	S_A	6	FLFILLLCL	0.240	0.250	3329.37	80.00	NA	
77	DRB1_0802	LRRFIIFLFILLLCL	S_A	4	IIFLFILLL	0.240	0.158	9026.66	95.00	NA	
77	DRB1_1101	LRRFIIFLFILLLCL	S_A	4	IIFLFILLL	0.195	0.200	5726.61	85.00	NA	
77	DRB1_1302	LRRFIIFLFILLLCL	S_A	4	IIFLFILLL	0.330	0.176	7463.99	95.00	NA	
77	DRB1_1501	LRRFIIFLFILLLCL	S_A	4	IIFLFILLL	0.275	0.293	2095.37	65.00	NA	
77	DRB5_0101	LRRFIIFLFILLLCL	S_A	6	FLFILLLCL	0.210	0.194	6123.15	90.00	NA	
77	DRB1_0101	LRRFIIFLFILLLCL	S_D	4	IIFLFILLL	0.370	0.310	1739.25	85.00	NA	
77	DRB1_0301	LRRFIIFLFILLLCL	S_D	4	IIFLFILLL	0.345	0.126	12735.76	95.00	NA	
77	DRB1_0401	LRRFIIFLFILLLCL	S_D	4	IIFLFILLL	0.325	0.193	6221.46	95.00	NA	
77	DRB1_0701	LRRFIIFLFILLLCL	S_D	6	FLFILLLCL	0.240	0.250	3329.37	80.00	NA	
77	DRB1_0802	LRRFIIFLFILLLCL	S_D	4	IIFLFILLL	0.240	0.158	9026.66	95.00	NA	
77	DRB1_1101	LRRFIIFLFILLLCL	S_D	4	IIFLFILLL	0.195	0.200	5726.61	85.00	NA	
77	DRB1_1302	LRRFIIFLFILLLCL	S_D	4	IIFLFILLL	0.330	0.176	7463.99	95.00	NA	
77	DRB1_1501	LRRFIIFLFILLLCL	S_D	4	IIFLFILLL	0.275	0.293	2095.37	65.00	NA	
77	DRB5_0101	LRRFIIFLFILLLCL	S_D	6	FLFILLLCL	0.210	0.194	6123.15	90.00	NA	
78	DRB1_0301	SPQAQGILATVPAVP	PreS1_A	6	ILATVPAVP	0.675	0.201	5701.64	80.00	NA	
78	DRB1_1101	SPQAQGILATVPAVP	PreS1_A	6	ILATVPAVP	0.440	0.249	3379.75	70.00	NA	
78	DRB1_1501	SPQAQGILATVPAVP	PreS1_A	6	ILATVPAVP	0.565	0.300	1943.24	65.00	NA	
78	DRB5_0101	SPQAQGILATVPAVP	PreS1_A	6	ILATVPAVP	0.490	0.281	2386.00	70.00	NA	
78	DRB1_0101	PANPPPASTNRQSGR	PreS1_D	4	PPASTNRQS	0.235	0.096	17630.20	95.00	NA	
78	DRB1_0301	PANPPPASTNRQSGR	PreS1_D	5	PASTNRQSG	0.425	0.067	24207.04	95.00	NA	
78	DRB1_0401	PANPPPASTNRQSGR	PreS1_D	5	PASTNRQSG	0.330	0.085	19938.78	95.00	NA	
78	DRB1_0701	PANPPPASTNRQSGR	PreS1_D	5	PASTNRQSG	0.320	0.066	24436.24	95.00	NA	
78	DRB1_0802	PANPPPASTNRQSGR	PreS1_D	5	PASTNRQSG	0.420	0.085	19899.77	95.00	NA	
78	DRB1_1101	PANPPPASTNRQSGR	PreS1_D	5	PASTNRQSG	0.525	0.084	20117.77	95.00	NA	
78	DRB1_1302	PANPPPASTNRQSGR	PreS1_D	5	PASTNRQSG	0.375	0.076	21934.58	95.00	NA	
78	DRB1_1501	PANPPPASTNRQSGR	PreS1_D	5	PASTNRQSG	0.270	0.059	26267.51	95.00	NA	
78	DRB5_0101	PANPPPASTNRQSGR	PreS1_D	5	PASTNRQSG	0.305	0.085	19972.03	95.00	NA	
78	DRB1_0101	RRFIIFLFILLLCLI	S_A	5	FLFILLLCL	0.305	0.310	1743.49	85.00	NA	
78	DRB1_0301	RRFIIFLFILLLCLI	S_A	3	IIFLFILLL	0.365	0.128	12523.01	95.00	NA	
78	DRB1_0401	RRFIIFLFILLLCLI	S_A	5	FLFILLLCL	0.305	0.193	6218.56	95.00	NA	
78	DRB1_0701	RRFIIFLFILLLCLI	S_A	5	FLFILLLCL	0.315	0.245	3516.77	85.00	NA	
78	DRB1_0802	RRFIIFLFILLLCLI	S_A	3	IIFLFILLL	0.235	0.149	9922.90	95.00	NA	
78	DRB1_1101	RRFIIFLFILLLCLI	S_A	5	FLFILLLCL	0.295	0.195	6080.77	85.00	NA	
78	DRB1_1302	RRFIIFLFILLLCLI	S_A	3	IIFLFILLL	0.330	0.171	7898.79	95.00	NA	
78	DRB1_1501	RRFIIFLFILLLCLI	S_A	3	IIFLFILLL	0.315	0.280	2409.40	70.00	NA	
78	DRB5_0101	RRFIIFLFILLLCLI	S_A	5	FLFILLLCL	0.320	0.192	6238.78	90.00	NA	
78	DRB1_0101	RRFIIFLFILLLCLI	S_D	5	FLFILLLCL	0.305	0.310	1743.49	85.00	NA	
78	DRB1_0301	RRFIIFLFILLLCLI	S_D	3	IIFLFILLL	0.365	0.128	12523.01	95.00	NA	
78	DRB1_0401	RRFIIFLFILLLCLI	S_D	5	FLFILLLCL	0.305	0.193	6218.56	95.00	NA	
78	DRB1_0701	RRFIIFLFILLLCLI	S_D	5	FLFILLLCL	0.315	0.245	3516.77	85.00	NA	
78	DRB1_0802	RRFIIFLFILLLCLI	S_D	3	IIFLFILLL	0.235	0.149	9922.90	95.00	NA	
78	DRB1_1101	RRFIIFLFILLLCLI	S_D	5	FLFILLLCL	0.295	0.195	6080.77	85.00	NA	
78	DRB1_1302	RRFIIFLFILLLCLI	S_D	3	IIFLFILLL	0.330	0.171	7898.79	95.00	NA	
78	DRB1_1501	RRFIIFLFILLLCLI	S_D	3	IIFLFILLL	0.315	0.280	2409.40	70.00	NA	
78	DRB5_0101	RRFIIFLFILLLCLI	S_D	5	FLFILLLCL	0.320	0.192	6238.78	90.00	NA	
79	DRB1_0301	PQAQGILATVPAVPP	PreS1_A	5	ILATVPAVP	0.700	0.239	3768.02	65.00	NA	
79	DRB1_1101	PQAQGILATVPAVPP	PreS1_A	5	ILATVPAVP	0.500	0.287	2237.87	60.00	NA	
79	DRB1_1501	PQAQGILATVPAVPP	PreS1_A	5	ILATVPAVP	0.590	0.336	1324.43	55.00	NA	
79	DRB5_0101	PQAQGILATVPAVPP	PreS1_A	5	ILATVPAVP	0.560	0.327	1454.31	55.00	NA	
79	DRB1_0101	ANPPPASTNRQSGRQ	PreS1_D	3	PPASTNRQS	0.210	0.104	16246.37	95.00	NA	
79	DRB1_0301	ANPPPASTNRQSGRQ	PreS1_D	5	ASTNRQSGR	0.350	0.079	21243.68	95.00	NA	
79	DRB1_0401	ANPPPASTNRQSGRQ	PreS1_D	4	PASTNRQSG	0.295	0.091	18650.35	95.00	NA	
79	DRB1_0701	ANPPPASTNRQSGRQ	PreS1_D	4	PASTNRQSG	0.300	0.073	22714.45	95.00	NA	
79	DRB1_0802	ANPPPASTNRQSGRQ	PreS1_D	4	PASTNRQSG	0.380	0.095	17946.80	95.00	NA	
79	DRB1_1101	ANPPPASTNRQSGRQ	PreS1_D	4	PASTNRQSG	0.465	0.096	17613.04	95.00	NA	
79	DRB1_1302	ANPPPASTNRQSGRQ	PreS1_D	5	ASTNRQSGR	0.300	0.084	20073.42	95.00	NA	
79	DRB1_1501	ANPPPASTNRQSGRQ	PreS1_D	4	PASTNRQSG	0.255	0.068	24024.91	95.00	NA	
79	DRB5_0101	ANPPPASTNRQSGRQ	PreS1_D	5	ASTNRQSGR	0.235	0.103	16426.66	95.00	NA	
79	DRB1_0101	RFIIFLFILLLCLIF	S_A	4	FLFILLLCL	0.410	0.308	1790.64	85.00	NA	
79	DRB1_0301	RFIIFLFILLLCLIF	S_A	4	FLFILLLCL	0.250	0.125	12981.73	95.00	NA	
79	DRB1_0401	RFIIFLFILLLCLIF	S_A	4	FLFILLLCL	0.360	0.187	6607.14	95.00	NA	
79	DRB1_0701	RFIIFLFILLLCLIF	S_A	4	FLFILLLCL	0.415	0.237	3861.88	85.00	NA	
79	DRB1_0802	RFIIFLFILLLCLIF	S_A	4	FLFILLLCL	0.300	0.142	10753.32	95.00	NA	
79	DRB1_1101	RFIIFLFILLLCLIF	S_A	4	FLFILLLCL	0.380	0.187	6578.04	85.00	NA	
79	DRB1_1302	RFIIFLFILLLCLIF	S_A	4	FLFILLLCL	0.320	0.161	8757.77	95.00	NA	
79	DRB1_1501	RFIIFLFILLLCLIF	S_A	2	IIFLFILLL	0.245	0.262	2940.83	75.00	NA	
79	DRB5_0101	RFIIFLFILLLCLIF	S_A	4	FLFILLLCL	0.405	0.188	6551.33	90.00	NA	
79	DRB1_0101	RFIIFLFILLLCLIF	S_D	4	FLFILLLCL	0.410	0.308	1790.64	85.00	NA	
79	DRB1_0301	RFIIFLFILLLCLIF	S_D	4	FLFILLLCL	0.250	0.125	12981.73	95.00	NA	
79	DRB1_0401	RFIIFLFILLLCLIF	S_D	4	FLFILLLCL	0.360	0.187	6607.14	95.00	NA	
79	DRB1_0701	RFIIFLFILLLCLIF	S_D	4	FLFILLLCL	0.415	0.237	3861.88	85.00	NA	
79	DRB1_0802	RFIIFLFILLLCLIF	S_D	4	FLFILLLCL	0.300	0.142	10753.32	95.00	NA	
79	DRB1_1101	RFIIFLFILLLCLIF	S_D	4	FLFILLLCL	0.380	0.187	6578.04	85.00	NA	
79	DRB1_1302	RFIIFLFILLLCLIF	S_D	4	FLFILLLCL	0.320	0.161	8757.77	95.00	NA	
79	DRB1_1501	RFIIFLFILLLCLIF	S_D	2	IIFLFILLL	0.245	0.262	2940.83	75.00	NA	
79	DRB5_0101	RFIIFLFILLLCLIF	S_D	4	FLFILLLCL	0.405	0.188	6551.33	90.00	NA	
80	DRB1_0301	QAQGILATVPAVPPT	PreS1_A	4	ILATVPAVP	0.670	0.263	2910.79	55.00	NA	
80	DRB1_0101	NPPPASTNRQSGRQP	PreS1_D	6	TNRQSGRQP	0.260	0.109	15295.19	95.00	NA	
80	DRB1_0301	NPPPASTNRQSGRQP	PreS1_D	4	ASTNRQSGR	0.340	0.080	20963.74	95.00	NA	
80	DRB1_0401	NPPPASTNRQSGRQP	PreS1_D	3	PASTNRQSG	0.270	0.089	19025.37	95.00	NA	
80	DRB1_0701	NPPPASTNRQSGRQP	PreS1_D	3	PASTNRQSG	0.265	0.075	22283.59	95.00	NA
[truncated: 185,600 more chars]
